# Supplementary material for: Crystal structure of bis­{μ-(E)-2-[(2-oxido­phenyl­imino)­meth­yl]quinolin-8-olato-κ4 O,N,N′,O′}bis­[di­butyl­tin(IV)]
Source: Acta Crystallogr E Crystallogr Commun. 2017 Jan 1;73(Pt 1):4–7. doi: 10.1107/S2056989016018867 (PMC5209758; doi:10.1107/S2056989016018867)
Supplement: Supplementary file 1 [file e-73-00004-sup1.cif]

##############################################################################
#                                                                            #
# This CIF contains the data in a paper accepted for publication in          #
# Acta Crystallographica Section E. It conforms to the requirements of       #
# Notes for Authors for Acta Crystallographica Section E, and has been       #
# peer reviewed under the auspices of the IUCr Commission on Journals.       #
#                                                                            #
# Full details of the Crystallographic Information File format               #
# are given in the paper "The Crystallographic Information File (CIF):       #
# a New Standard Archive File for Crystallography" by S. R. Hall, F. H.      #
# Allen and I. D. Brown [Acta Cryst. (1991), A47, 655-685].                  #
#                                                                            #
# The current version of the core CIF dictionary is obtainable from          #
# ftp://ftp.iucr.org/pub/cif_core.dic.                                       #
#                                                                            #
# Software is freely available for graphical display of the structure(s)     #
# in this CIF. For information consult the CIF software page                 #
# http://www.iucr.org/resources/cif/software.                                #
#                                                                            #
# This file may be used for bona fide research purposes within the           #
# scientific community so long as proper attribution is given to the journal # 
# article from which it was obtained.                                        #
#                                                                            #
##############################################################################
data_I
_database_code_depnum_ccdc_archive 'CCDC 1519148'
_audit_creation_method     'SHELXL-2014/7'
_chemical_name_systematic
;\
Bis{\m-(<i>E</i>)-2-[(2-oxidophenylimino)methyl]quinolin-8-olato-\
\k^4^<i>O</i>,<i>N</i>,<i>N</i>',<i>O</i>'}bis[dibutyltin(IV)]
;
_chemical_name_common     ?
_chemical_formula_moiety     'C48 H56 N4 O4 Sn2'
_chemical_formula_sum     'C48 H56 N4 O4 Sn2'
_chemical_formula_iupac     '[Sn2 (C4 H9)4 (C16 H10 N2 O2)2]'
_chemical_formula_weight     990.34
_chemical_melting_point_gt     198
_chemical_melting_point_lt     195
_shelx_space_group_comment
;
The symmetry employed for this shelxl refinement is uniquely defined
by the following loop, which should always be used as a source of
symmetry information in preference to the above space-group names.
They are only intended as comments.
;
_space_group_crystal_system     triclinic
_space_group_name_H-M_alt     'P -1'
_space_group_name_Hall     '-P 1'
loop_
    _space_group_symop_operation_xyz
    'x, y, z'
    '-x, -y, -z'
_cell_length_a     13.4874(7)
_cell_length_b     13.7517(8)
_cell_length_c     13.8397(8)
_cell_angle_alpha     89.4800(10)
_cell_angle_beta     80.3450(10)
_cell_angle_gamma     60.8580(10)
_cell_volume     2202.4(2)
_cell_formula_units_Z     2
_cell_measurement_reflns_used     9912
_cell_measurement_theta_min     2.36
_cell_measurement_theta_max     25.40
_cell_measurement_temperature     123(2)
_exptl_crystal_description     'block'
_exptl_crystal_colour     'dark-red'
_exptl_crystal_size_max     0.326
_exptl_crystal_size_mid     0.232
_exptl_crystal_size_min     0.216
_exptl_crystal_density_diffrn     1.493
_exptl_crystal_density_meas     ?
_exptl_crystal_density_method     ?
_exptl_crystal_F_000     1008
_exptl_absorpt_coefficient_mu     1.182
_exptl_absorpt_correction_type     multi-scan
_exptl_absorpt_process_details
;
(SADABS; Bruker, 2012)
;
_shelx_estimated_absorpt_T_min     0.699
_shelx_estimated_absorpt_T_max     0.784
_exptl_absorpt_correction_T_min     0.6476
_exptl_absorpt_correction_T_max     0.8187
_diffrn_ambient_temperature     123(2)
_diffrn_radiation_type     MoK\a
_diffrn_radiation_wavelength     0.71073
_diffrn_radiation_monochromator     graphite
_diffrn_measurement_device_type     'Bruker SMART APEX CCD'
_diffrn_measurement_method     '\w-scans'
_diffrn_detector_area_resol_mean     8.333
_diffrn_reflns_number     16941
_diffrn_reflns_av_R_equivalents     0.0279
_diffrn_reflns_theta_min     1.702
_diffrn_reflns_theta_max     25.434
_diffrn_reflns_theta_full     25.242
_diffrn_measured_fraction_theta_max     0.983
_diffrn_measured_fraction_theta_full     0.990
_diffrn_reflns_limit_h_min     -16
_diffrn_reflns_limit_h_max     16
_diffrn_reflns_limit_k_min     -16
_diffrn_reflns_limit_k_max     16
_diffrn_reflns_limit_l_min     -16
_diffrn_reflns_limit_l_max     16
_refine_special_details
;
<i>n</i>-butyl groups in molecule 2 display some degree of orientational
disorder which was modeled into two orientations using geometrical
(SADI, SIMU) and ADP (SIMU, DELU) restrains.
;
_reflns_number_total     8017
_reflns_number_gt     6885
_reflns_threshold_expression     'I > 2\s(I)'
_refine_ls_structure_factor_coef     Fsqd
_refine_ls_matrix_type     full
_refine_ls_R_factor_all     0.0392
_refine_ls_R_factor_gt     0.0320
_refine_ls_wR_factor_gt     0.0736
_refine_ls_wR_factor_ref     0.0770
_refine_ls_goodness_of_fit_ref     1.035
_refine_ls_restrained_S_all     1.034
_refine_ls_number_reflns     8017
_refine_ls_number_parameters     591
_refine_ls_number_restraints     254
_refine_ls_hydrogen_treatment     constr
_refine_ls_weighting_scheme     calc
_refine_ls_weighting_details
              'w=1/[\s^2^(Fo^2^)+(0.0356P)^2^+1.1148P] where P=(Fo^2^+2Fc^2^)/3'
_atom_sites_solution_hydrogens     geom
_atom_sites_solution_primary     direct
_atom_sites_solution_secondary     difmap
_refine_ls_shift/su_max     0.001
_refine_ls_shift/su_mean     0.000
_refine_diff_density_max     0.770
_refine_diff_density_min     -0.697
_refine_ls_extinction_method     none
_refine_ls_extinction_coef     .
loop_
    _atom_type_symbol
    _atom_type_description
    _atom_type_scat_dispersion_real
    _atom_type_scat_dispersion_imag
    _atom_type_scat_source
    'C' 'C' 0.0033 0.0016
                         'International Tables Vol C Tables 4.2.6.8 and 6.1.1.4'
    'H' 'H' 0.0000 0.0000
                         'International Tables Vol C Tables 4.2.6.8 and 6.1.1.4'
    'N' 'N' 0.0061 0.0033
                         'International Tables Vol C Tables 4.2.6.8 and 6.1.1.4'
    'O' 'O' 0.0106 0.0060
                         'International Tables Vol C Tables 4.2.6.8 and 6.1.1.4'
    'Sn' 'Sn' -0.6537 1.4246
                         'International Tables Vol C Tables 4.2.6.8 and 6.1.1.4'
_computing_data_collection
;
APEX2 (Bruker, 2012)
;
_computing_cell_refinement
;
APEX2 (Bruker, 2012)
;
_computing_data_reduction
;
SAINT (Bruker, 2012)
;
_computing_structure_solution
;
SHELXS2012 (Sheldrick, 2008)
;
_computing_structure_refinement
;
SHELXL2014 (Sheldrick, 2015)
;
_computing_molecular_graphics
;
Mercury (Macrae <i>et al.</i>,  2008)
;
_computing_publication_material
;
publCIF (Westrip, 2010)
;
loop_
    _atom_site_type_symbol
    _atom_site_label
    _atom_site_fract_x
    _atom_site_fract_y
    _atom_site_fract_z
    _atom_site_U_iso_or_equiv
    _atom_site_adp_type
    _atom_site_calc_flag
    _atom_site_occupancy
    _atom_site_disorder_assembly
    _atom_site_disorder_group
    Sn Sn1 0.33665(2) 0.54296(2) 0.00166(2) 0.02140(7) Uani d 1 . .
    O O101 0.50270(18) 0.44999(16) 0.08935(14) 0.0222(5) Uani d 1 . .
    O O102 0.24816(18) 0.61885(19) -0.11825(15) 0.0293(5) Uani d 1 . .
    N N101 0.2869(2) 0.4844(2) 0.15872(18) 0.0221(5) Uani d 1 . .
    C C102 0.1801(3) 0.5028(3) 0.1907(2) 0.0258(7) Uani d 1 . .
    C C103 0.1468(3) 0.4711(3) 0.2820(2) 0.0326(8) Uani d 1 . .
    H H103 0.0695 0.4864 0.3035 0.039 Uiso calc 1 . .
    C C104 0.2283(3) 0.4177(3) 0.3390(2) 0.0332(8) Uani d 1 . .
    H H104 0.2080 0.3938 0.4001 0.040 Uiso calc 1 . .
    C C105 0.4302(3) 0.3403(3) 0.3623(2) 0.0355(8) Uani d 1 . .
    H H105 0.4138 0.3181 0.4255 0.043 Uiso calc 1 . .
    C C106 0.5404(3) 0.3170(3) 0.3225(2) 0.0336(8) Uani d 1 . .
    H H106 0.6003 0.2771 0.3587 0.040 Uiso calc 1 . .
    C C107 0.5681(3) 0.3501(3) 0.2302(2) 0.0284(7) Uani d 1 . .
    H H107 0.6461 0.3299 0.2047 0.034 Uiso calc 1 . .
    C C108 0.4837(3) 0.4117(2) 0.1752(2) 0.0215(6) Uani d 1 . .
    C C109 0.3688(3) 0.4330(2) 0.2150(2) 0.0229(7) Uani d 1 . .
    C C110 0.3424(3) 0.3974(3) 0.3083(2) 0.0279(7) Uani d 1 . .
    C C111 0.1004(3) 0.5552(3) 0.1229(2) 0.0277(7) Uani d 1 . .
    H H111 0.0219 0.5728 0.1402 0.033 Uiso calc 1 . .
    N N112 0.1394(2) 0.5769(2) 0.03934(18) 0.0244(6) Uani d 1 . .
    C C113 0.0774(3) 0.6210(2) -0.0369(2) 0.0228(7) Uani d 1 . .
    C C114 0.1428(3) 0.6403(3) -0.1182(2) 0.0249(7) Uani d 1 . .
    C C115 0.0896(3) 0.6832(3) -0.1998(2) 0.0304(7) Uani d 1 . .
    H H115 0.1305 0.6978 -0.2555 0.036 Uiso calc 1 . .
    C C116 -0.0213(3) 0.7040(3) -0.1995(2) 0.0322(8) Uani d 1 . .
    H H116 -0.0557 0.7324 -0.2554 0.039 Uiso calc 1 . .
    C C117 -0.0840(3) 0.6841(3) -0.1185(3) 0.0329(8) Uani d 1 . .
    H H117 -0.1608 0.6998 -0.1188 0.039 Uiso calc 1 . .
    C C118 -0.0336(3) 0.6416(3) -0.0381(2) 0.0308(7) Uani d 1 . .
    H H118 -0.0751 0.6262 0.0167 0.037 Uiso calc 1 . .
    C C119 0.2880(3) 0.6950(3) 0.0836(2) 0.0264(7) Uani d 1 . .
    H H119 0.2183 0.7134 0.1337 0.032 Uiso calc 1 . .
    H H120 0.3507 0.6816 0.1193 0.032 Uiso calc 1 . .
    C C120 0.2628(3) 0.7965(3) 0.0263(3) 0.0373(8) Uani d 1 . .
    H H121 0.1946 0.8162 -0.0040 0.045 Uiso calc 1 . .
    H H122 0.3294 0.7777 -0.0274 0.045 Uiso calc 1 . .
    C C121 0.2398(4) 0.8973(3) 0.0910(3) 0.0505(11) Uani d 1 . .
    H H123 0.1814 0.9086 0.1500 0.061 Uiso calc 1 . .
    H H124 0.3120 0.8809 0.1134 0.061 Uiso calc 1 . .
    C C122 0.1983(5) 1.0028(4) 0.0407(4) 0.0771(16) Uani d 1 . .
    H H125 0.2590 0.9952 -0.0138 0.116 Uiso calc 1 . .
    H H126 0.1794 1.0649 0.0877 0.116 Uiso calc 1 . .
    H H127 0.1291 1.0177 0.0151 0.116 Uiso calc 1 . .
    C C123 0.4060(3) 0.3797(2) -0.0672(2) 0.0249(7) Uani d 1 . .
    H H128 0.4497 0.3757 -0.1335 0.030 Uiso calc 1 . .
    H H129 0.4617 0.3258 -0.0289 0.030 Uiso calc 1 . .
    C C124 0.3188(3) 0.3423(2) -0.0782(2) 0.0256(7) Uani d 1 . .
    H H130 0.2770 0.3422 -0.0122 0.031 Uiso calc 1 . .
    H H131 0.2615 0.3962 -0.1154 0.031 Uiso calc 1 . .
    C C125 0.3767(3) 0.2261(2) -0.1314(2) 0.0284(7) Uani d 1 . .
    H H132 0.4183 0.2267 -0.1973 0.034 Uiso calc 1 . .
    H H133 0.4346 0.1727 -0.0944 0.034 Uiso calc 1 . .
    C C126 0.2930(3) 0.1856(3) -0.1432(3) 0.0377(9) Uani d 1 . .
    H H134 0.2544 0.1808 -0.0782 0.056 Uiso calc 1 . .
    H H135 0.3352 0.1116 -0.1795 0.056 Uiso calc 1 . .
    H H136 0.2351 0.2381 -0.1796 0.056 Uiso calc 1 . .
    Sn Sn2 0.65168(2) -0.03232(2) 0.53350(2) 0.02447(7) Uani d 1 . .
    O O201 0.44927(19) 0.10973(17) 0.53347(15) 0.0264(5) Uani d 1 . .
    O O202 0.80224(19) -0.20279(18) 0.52234(17) 0.0343(5) Uani d 1 . .
    N N201 0.6075(2) 0.1500(2) 0.59076(19) 0.0276(6) Uani d 1 . .
    C C202 0.6895(3) 0.1671(3) 0.6160(2) 0.0314(8) Uani d 1 . .
    C C203 0.6655(3) 0.2733(3) 0.6513(2) 0.0368(8) Uani d 1 . .
    H H203 0.7259 0.2847 0.6654 0.044 Uiso calc 1 . .
    C C204 0.5549(3) 0.3597(3) 0.6651(3) 0.0374(9) Uani d 1 . .
    H H204 0.5381 0.4318 0.6889 0.045 Uiso calc 1 . .
    C C205 0.3474(3) 0.4253(3) 0.6647(2) 0.0351(8) Uani d 1 . .
    H H205 0.3241 0.4986 0.6904 0.042 Uiso calc 1 . .
    C C206 0.2679(3) 0.3980(3) 0.6467(2) 0.0348(8) Uani d 1 . .
    H H206 0.1884 0.4527 0.6635 0.042 Uiso calc 1 . .
    C C207 0.2971(3) 0.2926(3) 0.6043(2) 0.0298(7) Uani d 1 . .
    H H207 0.2378 0.2782 0.5927 0.036 Uiso calc 1 . .
    C C208 0.4127(3) 0.2090(3) 0.5790(2) 0.0251(7) Uani d 1 . .
    C C209 0.4969(3) 0.2348(3) 0.6039(2) 0.0263(7) Uani d 1 . .
    C C210 0.4652(3) 0.3430(3) 0.6444(2) 0.0308(8) Uani d 1 . .
    C C211 0.8030(3) 0.0691(3) 0.6054(2) 0.0329(8) Uani d 1 . .
    H H211 0.8669 0.0743 0.6196 0.039 Uiso calc 1 . .
    N N212 0.8148(2) -0.0250(2) 0.57622(19) 0.0292(6) Uani d 1 . .
    C C213 0.9182(3) -0.1272(3) 0.5607(2) 0.0302(7) Uani d 1 . .
    C C214 0.9039(3) -0.2176(3) 0.5307(2) 0.0318(8) Uani d 1 . .
    C C215 1.0036(3) -0.3238(3) 0.5114(3) 0.0393(9) Uani d 1 . .
    H H215 0.9974 -0.3865 0.4924 0.047 Uiso calc 1 . .
    C C216 1.1101(3) -0.3377(3) 0.5200(3) 0.0427(9) Uani d 1 . .
    H H216 1.1765 -0.4097 0.5055 0.051 Uiso calc 1 . .
    C C217 1.1216(3) -0.2478(3) 0.5495(3) 0.0427(9) Uani d 1 . .
    H H217 1.1953 -0.2589 0.5559 0.051 Uiso calc 1 . .
    C C218 1.0259(3) -0.1428(3) 0.5695(2) 0.0376(9) Uani d 1 . .
    H H218 1.0336 -0.0812 0.5893 0.045 Uiso calc 1 . .
    C C219 0.5850(3) -0.0562(3) 0.6769(2) 0.0279(7) Uani d 1 . .
    H H219 0.5123 0.0135 0.7027 0.033 Uiso calc 1 . .
    H H220 0.5646 -0.1157 0.6704 0.033 Uiso calc 1 . .
    C C220 0.6614(3) -0.0867(3) 0.7527(2) 0.0401(9) Uani d 1 . .
    H H221 0.6906 -0.0332 0.7538 0.048 Uiso calc 1 . .
    H H222 0.7290 -0.1620 0.7327 0.048 Uiso calc 1 . .
    C C221 0.6011(3) -0.0867(3) 0.8566(3) 0.0440(9) Uani d 1 . .
    H H223 0.6550 -0.1014 0.9024 0.053 Uiso calc 0.32(3) A 1
    H H224 0.5336 -0.0114 0.8766 0.053 Uiso calc 0.32(3) A 1
    H H423 0.6623 -0.1311 0.8947 0.053 Uiso calc 0.68(3) A 2
    H H424 0.5602 -0.0088 0.8866 0.053 Uiso calc 0.68(3) A 2
    C C222 0.5613(15) -0.1701(12) 0.8667(8) 0.050(3) Uani d 0.68(3) A 1
    H H225 0.5289 -0.1689 0.9358 0.075 Uiso calc 0.68(3) A 1
    H H226 0.6269 -0.2447 0.8442 0.075 Uiso calc 0.68(3) A 1
    H H227 0.5020 -0.1519 0.8267 0.075 Uiso calc 0.68(3) A 1
    C C422 0.5172(19) -0.128(2) 0.8727(19) 0.050(3) Uani d 0.32(3) A 2
    H H425 0.4818 -0.1156 0.9426 0.075 Uiso calc 0.32(3) A 2
    H H426 0.5574 -0.2086 0.8525 0.075 Uiso calc 0.32(3) A 2
    H H427 0.4570 -0.0885 0.8337 0.075 Uiso calc 0.32(3) A 2
    C C223 0.6954(3) -0.0042(3) 0.3850(2) 0.0392(9) Uani d 1 . .
    H H228 0.7017 -0.0653 0.3425 0.047 Uiso calc 0.432(3) B 1
    H H229 0.6296 0.0660 0.3707 0.047 Uiso calc 0.432(3) B 1
    H H428 0.7090 -0.0697 0.3439 0.047 Uiso calc 0.400(3) B 2
    H H429 0.6254 0.0607 0.3692 0.047 Uiso calc 0.400(3) B 2
    H H628 0.6448 -0.0150 0.3472 0.047 Uiso calc 0.169(3) B 3
    H H629 0.6749 0.0753 0.3837 0.047 Uiso calc 0.169(3) B 3
    C C224 0.8025(13) 0.0037(19) 0.3537(8) 0.041(3) Uani d 0.432(3) B 1
    H H230 0.8660 -0.0584 0.3798 0.050 Uiso calc 0.432(3) B 1
    H H231 0.7899 0.0743 0.3849 0.050 Uiso calc 0.432(3) B 1
    C C225 0.8419(9) 0.0004(9) 0.2443(9) 0.047(3) Uani d 0.432(3) B 1
    H H232 0.8704 0.0544 0.2328 0.057 Uiso calc 0.432(3) B 1
    H H233 0.7741 0.0257 0.2120 0.057 Uiso calc 0.432(3) B 1
    C C226 0.9355(10) -0.1126(9) 0.1954(8) 0.079(3) Uani d 0.432(3) B 1
    H H234 1.0060 -0.1354 0.2219 0.118 Uiso calc 0.432(3) B 1
    H H235 0.9515 -0.1078 0.1243 0.118 Uiso calc 0.432(3) B 1
    H H236 0.9098 -0.1677 0.2083 0.118 Uiso calc 0.432(3) B 1
    C C424 0.7940(15) 0.016(2) 0.3493(9) 0.041(3) Uani d 0.400(3) B 2
    H H430 0.8657 -0.0467 0.3650 0.049 Uiso calc 0.400(3) B 2
    H H431 0.7799 0.0852 0.3846 0.049 Uiso calc 0.400(3) B 2
    C C425 0.8115(10) 0.0274(12) 0.2391(10) 0.043(2) Uani d 0.400(3) B 2
    H H432 0.8148 -0.0371 0.2045 0.051 Uiso calc 0.400(3) B 2
    H H433 0.7437 0.0959 0.2248 0.051 Uiso calc 0.400(3) B 2
    C C426 0.9192(10) 0.0332(12) 0.1987(9) 0.057(3) Uani d 0.400(3) B 2
    H H434 0.9198 0.0930 0.2361 0.086 Uiso calc 0.400(3) B 2
    H H435 0.9205 0.0486 0.1294 0.086 Uiso calc 0.400(3) B 2
    H H436 0.9874 -0.0383 0.2044 0.086 Uiso calc 0.400(3) B 2
    C C624 0.8183(9) -0.0732(14) 0.3299(12) 0.036(3) Uani d 0.169(3) B 3
    H H630 0.8715 -0.0713 0.3702 0.043 Uiso calc 0.169(3) B 3
    H H631 0.8365 -0.1518 0.3202 0.043 Uiso calc 0.169(3) B 3
    C C625 0.839(2) -0.032(3) 0.2310(15) 0.044(3) Uani d 0.169(3) B 3
    H H632 0.8488 -0.0871 0.1793 0.052 Uiso calc 0.169(3) B 3
    H H633 0.7686 0.0390 0.2255 0.052 Uiso calc 0.169(3) B 3
    C C626 0.941(2) -0.013(3) 0.210(2) 0.052(5) Uani d 0.169(3) B 3
    H H634 0.9177 0.0624 0.2358 0.077 Uiso calc 0.169(3) B 3
    H H635 0.9690 -0.0223 0.1391 0.077 Uiso calc 0.169(3) B 3
    H H636 1.0025 -0.0678 0.2423 0.077 Uiso calc 0.169(3) B 3
loop_
    _atom_site_aniso_label
    _atom_site_aniso_U_11
    _atom_site_aniso_U_22
    _atom_site_aniso_U_33
    _atom_site_aniso_U_12
    _atom_site_aniso_U_13
    _atom_site_aniso_U_23
    Sn1 0.02267(13) 0.02310(12) 0.02163(12) -0.01351(10) -0.00488(9) 0.00249(8)
    O101 0.0277(12) 0.0252(11) 0.0189(11) -0.0168(10) -0.0054(9) 0.0056(9)
    O102 0.0249(12) 0.0406(14) 0.0267(12) -0.0183(11) -0.0086(10) 0.0103(10)
    N101 0.0240(14) 0.0216(13) 0.0217(13) -0.0121(12) -0.0044(11) 0.0026(10)
    C102 0.0258(17) 0.0292(17) 0.0244(17) -0.0156(15) -0.0027(13) 0.0018(13)
    C103 0.0300(19) 0.044(2) 0.0237(17) -0.0197(17) 0.0002(14) 0.0028(15)
    C104 0.038(2) 0.043(2) 0.0184(17) -0.0220(18) 0.0005(14) 0.0063(14)
    C105 0.041(2) 0.045(2) 0.0236(18) -0.0236(18) -0.0075(15) 0.0132(15)
    C106 0.040(2) 0.040(2) 0.0294(18) -0.0231(18) -0.0168(16) 0.0164(15)
    C107 0.0300(18) 0.0306(18) 0.0302(18) -0.0187(16) -0.0077(14) 0.0077(14)
    C108 0.0282(17) 0.0203(15) 0.0212(16) -0.0155(14) -0.0058(13) 0.0011(12)
    C109 0.0294(18) 0.0216(16) 0.0200(16) -0.0140(14) -0.0059(13) 0.0016(12)
    C110 0.0332(19) 0.0328(18) 0.0209(16) -0.0190(16) -0.0039(14) 0.0055(13)
    C111 0.0214(17) 0.0325(18) 0.0275(18) -0.0130(15) -0.0014(13) 0.0017(14)
    N112 0.0236(14) 0.0250(14) 0.0254(14) -0.0121(12) -0.0058(11) 0.0029(11)
    C113 0.0192(16) 0.0227(16) 0.0254(17) -0.0092(13) -0.0047(13) 0.0022(13)
    C114 0.0233(17) 0.0233(16) 0.0283(17) -0.0111(14) -0.0065(13) 0.0027(13)
    C115 0.0274(18) 0.0354(19) 0.0275(18) -0.0148(16) -0.0057(14) 0.0079(14)
    C116 0.0298(19) 0.0340(19) 0.0328(19) -0.0130(16) -0.0147(15) 0.0068(15)
    C117 0.0209(18) 0.0337(19) 0.041(2) -0.0103(15) -0.0085(15) 0.0034(15)
    C118 0.0276(18) 0.0291(18) 0.0342(19) -0.0127(15) -0.0063(15) 0.0057(14)
    C119 0.0256(17) 0.0290(17) 0.0250(17) -0.0138(15) -0.0045(13) -0.0021(13)
    C120 0.047(2) 0.0270(18) 0.040(2) -0.0185(17) -0.0106(17) 0.0020(15)
    C121 0.070(3) 0.032(2) 0.053(3) -0.027(2) -0.016(2) 0.0006(18)
    C122 0.117(5) 0.038(3) 0.077(4) -0.037(3) -0.024(3) 0.007(2)
    C123 0.0244(17) 0.0274(17) 0.0246(17) -0.0146(14) -0.0027(13) 0.0016(13)
    C124 0.0251(17) 0.0282(17) 0.0267(17) -0.0156(15) -0.0043(13) 0.0016(13)
    C125 0.0296(18) 0.0276(17) 0.0284(18) -0.0144(15) -0.0051(14) -0.0005(14)
    C126 0.042(2) 0.040(2) 0.036(2) -0.0268(18) 0.0000(16) -0.0081(16)
    Sn2 0.02645(13) 0.02462(13) 0.02094(12) -0.01130(10) -0.00517(9) 0.00264(9)
    O201 0.0325(13) 0.0209(11) 0.0238(11) -0.0111(10) -0.0065(9) -0.0001(9)
    O202 0.0291(13) 0.0284(12) 0.0404(14) -0.0093(11) -0.0099(11) 0.0004(10)
    N201 0.0349(16) 0.0263(14) 0.0223(14) -0.0151(13) -0.0067(12) 0.0030(11)
    C202 0.039(2) 0.0346(19) 0.0247(17) -0.0209(17) -0.0051(15) 0.0042(14)
    C203 0.046(2) 0.043(2) 0.0313(19) -0.030(2) -0.0065(16) -0.0013(16)
    C204 0.052(2) 0.034(2) 0.0317(19) -0.0258(19) -0.0042(17) -0.0025(15)
    C205 0.045(2) 0.0242(17) 0.0299(19) -0.0133(17) -0.0050(16) -0.0040(14)
    C206 0.036(2) 0.0262(18) 0.0311(19) -0.0089(16) -0.0004(15) -0.0012(14)
    C207 0.035(2) 0.0280(18) 0.0249(17) -0.0151(16) -0.0040(14) 0.0018(14)
    C208 0.0341(19) 0.0236(16) 0.0150(15) -0.0124(15) -0.0042(13) 0.0031(12)
    C209 0.038(2) 0.0248(17) 0.0175(16) -0.0172(16) -0.0044(14) 0.0030(12)
    C210 0.044(2) 0.0256(17) 0.0222(17) -0.0185(16) -0.0016(15) 0.0004(13)
    C211 0.038(2) 0.044(2) 0.0264(18) -0.0260(18) -0.0099(15) 0.0043(15)
    N212 0.0282(15) 0.0348(16) 0.0237(14) -0.0148(13) -0.0052(12) 0.0034(12)
    C213 0.0311(19) 0.0365(19) 0.0200(17) -0.0146(16) -0.0041(14) 0.0027(14)
    C214 0.0285(19) 0.0368(19) 0.0238(17) -0.0116(16) -0.0038(14) 0.0029(14)
    C215 0.034(2) 0.038(2) 0.036(2) -0.0101(17) -0.0071(16) 0.0017(16)
    C216 0.028(2) 0.044(2) 0.035(2) -0.0026(17) -0.0034(16) 0.0061(17)
    C217 0.026(2) 0.062(3) 0.034(2) -0.0158(19) -0.0083(16) 0.0142(18)
    C218 0.034(2) 0.052(2) 0.0308(19) -0.0231(19) -0.0078(16) 0.0122(17)
    C219 0.0267(18) 0.0338(18) 0.0205(16) -0.0126(15) -0.0055(13) 0.0070(13)
    C220 0.044(2) 0.055(2) 0.0287(19) -0.027(2) -0.0157(16) 0.0115(17)
    C221 0.049(2) 0.050(2) 0.032(2) -0.021(2) -0.0150(17) 0.0123(17)
    C222 0.087(7) 0.041(6) 0.034(3) -0.038(6) -0.022(5) 0.013(5)
    C422 0.087(7) 0.041(6) 0.034(3) -0.038(6) -0.022(5) 0.013(5)
    C223 0.043(2) 0.044(2) 0.0276(19) -0.0207(19) -0.0035(16) 0.0039(16)
    C224 0.042(4) 0.052(5) 0.033(3) -0.025(4) -0.011(3) 0.021(3)
    C225 0.050(4) 0.062(5) 0.035(3) -0.033(4) -0.005(4) 0.015(4)
    C226 0.074(6) 0.085(6) 0.068(5) -0.033(5) -0.011(5) -0.007(5)
    C424 0.040(4) 0.051(5) 0.032(3) -0.022(4) -0.011(3) 0.013(4)
    C425 0.048(4) 0.054(5) 0.033(3) -0.030(4) -0.010(4) 0.014(4)
    C426 0.065(6) 0.079(7) 0.047(5) -0.050(5) -0.011(4) 0.026(5)
    C624 0.043(5) 0.049(5) 0.032(4) -0.035(5) -0.010(4) 0.012(4)
    C625 0.049(5) 0.056(6) 0.035(4) -0.034(5) -0.008(4) 0.014(5)
    C626 0.060(8) 0.067(9) 0.044(8) -0.044(7) -0.011(7) 0.028(8)
_geom_special_details
;
 All esds (except the esd in the dihedral angle between two l.s. planes)
 are estimated using the full covariance matrix.  The cell esds are taken
 into account individually in the estimation of esds in distances, angles
 and torsion angles; correlations between esds in cell parameters are only
 used when they are defined by crystal symmetry.  An approximate (isotropic)
 treatment of cell esds is used for estimating esds involving l.s. planes.
;
loop_
    _geom_bond_atom_site_label_1
    _geom_bond_atom_site_label_2
    _geom_bond_site_symmetry_2
    _geom_bond_distance
    _geom_bond_publ_flag
    Sn1 C123 . 2.126(3) .
    Sn1 C119 . 2.133(3) .
    Sn1 O102 . 2.165(2) .
    Sn1 O101 2_665 2.362(2) .
    Sn1 N101 . 2.414(2) .
    Sn1 N112 . 2.429(3) .
    Sn1 O101 . 2.493(2) .
    O101 C108 . 1.331(3) .
    O101 Sn1 2_665 2.3617(19) ?
    O102 C114 . 1.302(4) ?
    N101 C102 . 1.329(4) ?
    N101 C109 . 1.358(4) ?
    C102 C103 . 1.407(4) ?
    C102 C111 . 1.458(4) ?
    C103 C104 . 1.365(5) ?
    C103 H103 . 0.9500 ?
    C104 C110 . 1.412(5) ?
    C104 H104 . 0.9500 ?
    C105 C106 . 1.371(5) ?
    C105 C110 . 1.400(5) ?
    C105 H105 . 0.9500 ?
    C106 C107 . 1.405(4) ?
    C106 H106 . 0.9500 ?
    C107 C108 . 1.389(4) ?
    C107 H107 . 0.9500 ?
    C108 C109 . 1.437(4) ?
    C109 C110 . 1.427(4) ?
    C111 N112 . 1.283(4) ?
    C111 H111 . 0.9500 ?
    N112 C113 . 1.403(4) ?
    C113 C118 . 1.385(4) ?
    C113 C114 . 1.416(4) ?
    C114 C115 . 1.410(4) ?
    C115 C116 . 1.378(5) ?
    C115 H115 . 0.9500 ?
    C116 C117 . 1.396(5) ?
    C116 H116 . 0.9500 ?
    C117 C118 . 1.377(5) ?
    C117 H117 . 0.9500 ?
    C118 H118 . 0.9500 ?
    C119 C120 . 1.517(4) ?
    C119 H119 . 0.9900 ?
    C119 H120 . 0.9900 ?
    C120 C121 . 1.527(5) ?
    C120 H121 . 0.9900 ?
    C120 H122 . 0.9900 ?
    C121 C122 . 1.492(6) ?
    C121 H123 . 0.9900 ?
    C121 H124 . 0.9900 ?
    C122 H125 . 0.9800 ?
    C122 H126 . 0.9800 ?
    C122 H127 . 0.9800 ?
    C123 C124 . 1.523(3) ?
    C123 H128 . 0.9900 ?
    C123 H129 . 0.9900 ?
    C124 C125 . 1.522(4) ?
    C124 H130 . 0.9900 ?
    C124 H131 . 0.9900 ?
    C125 C126 . 1.513(4) ?
    C125 H132 . 0.9900 ?
    C125 H133 . 0.9900 ?
    C126 H134 . 0.9800 ?
    C126 H135 . 0.9800 ?
    C126 H136 . 0.9800 ?
    Sn2 C223 . 2.127(3) .
    Sn2 C219 . 2.129(3) .
    Sn2 O202 . 2.215(2) .
    Sn2 N201 . 2.386(3) .
    Sn2 O201 2_656 2.387(2) .
    Sn2 N212 . 2.419(3) .
    Sn2 O201 . 2.465(2) .
    O201 C208 . 1.327(3) ?
    O201 Sn2 2_656 2.387(2) ?
    O202 C214 . 1.310(4) ?
    N201 C202 . 1.336(4) ?
    N201 C209 . 1.355(4) ?
    C202 C203 . 1.406(5) ?
    C202 C211 . 1.449(5) ?
    C203 C204 . 1.362(5) ?
    C203 H203 . 0.9500 ?
    C204 C210 . 1.410(5) ?
    C204 H204 . 0.9500 ?
    C205 C206 . 1.355(5) ?
    C205 C210 . 1.411(5) ?
    C205 H205 . 0.9500 ?
    C206 C207 . 1.407(4) ?
    C206 H206 . 0.9500 ?
    C207 C208 . 1.398(5) ?
    C207 H207 . 0.9500 ?
    C208 C209 . 1.435(4) ?
    C209 C210 . 1.424(4) ?
    C211 N212 . 1.284(4) ?
    C211 H211 . 0.9500 ?
    N212 C213 . 1.401(4) ?
    C213 C218 . 1.388(5) ?
    C213 C214 . 1.422(5) ?
    C214 C215 . 1.410(5) ?
    C215 C216 . 1.379(5) ?
    C215 H215 . 0.9500 ?
    C216 C217 . 1.391(5) ?
    C216 H216 . 0.9500 ?
    C217 C218 . 1.379(5) ?
    C217 H217 . 0.9500 ?
    C218 H218 . 0.9500 ?
    C219 C220 . 1.508(4) ?
    C219 H219 . 0.9900 ?
    C219 H220 . 0.9900 ?
    C220 C221 . 1.528(5) ?
    C220 H221 . 0.9900 ?
    C220 H222 . 0.9900 ?
    C221 C222 . 1.481(6) ?
    C221 C422 . 1.485(9) ?
    C221 H223 . 0.9900 ?
    C221 H224 . 0.9900 ?
    C221 H423 . 0.9900 ?
    C221 H424 . 0.9900 ?
    C222 H225 . 0.9800 ?
    C222 H226 . 0.9800 ?
    C222 H227 . 0.9800 ?
    C422 H425 . 0.9800 ?
    C422 H426 . 0.9800 ?
    C422 H427 . 0.9800 ?
    C223 C424 . 1.493(7) ?
    C223 C224 . 1.494(7) ?
    C223 C624 . 1.512(7) ?
    C223 H228 . 0.9900 ?
    C223 H229 . 0.9900 ?
    C223 H428 . 0.9900 ?
    C223 H429 . 0.9900 ?
    C223 H628 . 0.9900 ?
    C223 H629 . 0.9900 ?
    C224 C225 . 1.511(6) ?
    C224 H230 . 0.9900 ?
    C224 H231 . 0.9900 ?
    C225 C226 . 1.513(7) ?
    C225 H232 . 0.9900 ?
    C225 H233 . 0.9900 ?
    C226 H234 . 0.9800 ?
    C226 H235 . 0.9800 ?
    C226 H236 . 0.9800 ?
    C424 C425 . 1.521(7) ?
    C424 H430 . 0.9900 ?
    C424 H431 . 0.9900 ?
    C425 C426 . 1.507(7) ?
    C425 H432 . 0.9900 ?
    C425 H433 . 0.9900 ?
    C426 H434 . 0.9800 ?
    C426 H435 . 0.9800 ?
    C426 H436 . 0.9800 ?
    C624 C625 . 1.509(8) ?
    C624 H630 . 0.9900 ?
    C624 H631 . 0.9900 ?
    C625 C626 . 1.503(8) ?
    C625 H632 . 0.9900 ?
    C625 H633 . 0.9900 ?
    C626 H634 . 0.9800 ?
    C626 H635 . 0.9800 ?
    C626 H636 . 0.9800 ?
loop_
    _geom_angle_atom_site_label_1
    _geom_angle_atom_site_label_2
    _geom_angle_atom_site_label_3
    _geom_angle_site_symmetry_1
    _geom_angle_site_symmetry_3
    _geom_angle
    _geom_angle_publ_flag
    C123 Sn1 C119 . . 171.11(12) .
    C123 Sn1 O102 . . 91.76(10) .
    C119 Sn1 O102 . . 96.61(10) .
    C123 Sn1 O101 . 2_665 88.12(9) .
    C119 Sn1 O101 . 2_665 89.37(10) .
    O102 Sn1 O101 . 2_665 86.79(7) .
    C123 Sn1 N101 . . 91.28(10) .
    C119 Sn1 N101 . . 84.84(10) .
    O102 Sn1 N101 . . 135.62(8) .
    O101 Sn1 N101 2_665 . 137.56(8) .
    C123 Sn1 N112 . . 94.63(10) .
    C119 Sn1 N112 . . 91.05(10) .
    O102 Sn1 N112 . . 69.89(8) .
    O101 Sn1 N112 2_665 . 156.58(8) .
    N101 Sn1 N112 . . 65.73(8) .
    C123 Sn1 O101 . . 83.56(9) .
    C119 Sn1 O101 . . 87.57(10) .
    O102 Sn1 O101 . . 157.16(7) .
    O101 Sn1 O101 2_665 . 70.76(7) .
    N101 Sn1 O101 . . 67.02(7) .
    N112 Sn1 O101 . . 132.65(7) .
    C108 O101 Sn1 . 2_665 133.82(18) ?
    C108 O101 Sn1 . . 116.89(18) ?
    Sn1 O101 Sn1 2_665 . 109.24(7) .
    C114 O102 Sn1 . . 122.12(19) ?
    C102 N101 C109 . . 119.9(3) ?
    C102 N101 Sn1 . . 120.6(2) ?
    C109 N101 Sn1 . . 119.51(19) ?
    N101 C102 C103 . . 122.6(3) ?
    N101 C102 C111 . . 115.2(3) ?
    C103 C102 C111 . . 122.1(3) ?
    C104 C103 C102 . . 118.4(3) ?
    C104 C103 H103 . . 120.8 ?
    C102 C103 H103 . . 120.8 ?
    C103 C104 C110 . . 120.8(3) ?
    C103 C104 H104 . . 119.6 ?
    C110 C104 H104 . . 119.6 ?
    C106 C105 C110 . . 118.8(3) ?
    C106 C105 H105 . . 120.6 ?
    C110 C105 H105 . . 120.6 ?
    C105 C106 C107 . . 122.4(3) ?
    C105 C106 H106 . . 118.8 ?
    C107 C106 H106 . . 118.8 ?
    C108 C107 C106 . . 121.5(3) ?
    C108 C107 H107 . . 119.3 ?
    C106 C107 H107 . . 119.3 ?
    O101 C108 C107 . . 124.7(3) ?
    O101 C108 C109 . . 118.9(3) ?
    C107 C108 C109 . . 116.3(3) ?
    N101 C109 C110 . . 121.0(3) ?
    N101 C109 C108 . . 117.5(3) ?
    C110 C109 C108 . . 121.4(3) ?
    C105 C110 C104 . . 123.2(3) ?
    C105 C110 C109 . . 119.4(3) ?
    C104 C110 C109 . . 117.2(3) ?
    N112 C111 C102 . . 118.0(3) ?
    N112 C111 H111 . . 121.0 ?
    C102 C111 H111 . . 121.0 ?
    C111 N112 C113 . . 125.9(3) ?
    C111 N112 Sn1 . . 120.3(2) ?
    C113 N112 Sn1 . . 113.80(19) ?
    C118 C113 N112 . . 126.1(3) ?
    C118 C113 C114 . . 121.4(3) ?
    N112 C113 C114 . . 112.4(3) ?
    O102 C114 C115 . . 121.1(3) ?
    O102 C114 C113 . . 121.7(3) ?
    C115 C114 C113 . . 117.2(3) ?
    C116 C115 C114 . . 120.6(3) ?
    C116 C115 H115 . . 119.7 ?
    C114 C115 H115 . . 119.7 ?
    C115 C116 C117 . . 121.1(3) ?
    C115 C116 H116 . . 119.5 ?
    C117 C116 H116 . . 119.5 ?
    C118 C117 C116 . . 119.4(3) ?
    C118 C117 H117 . . 120.3 ?
    C116 C117 H117 . . 120.3 ?
    C117 C118 C113 . . 120.2(3) ?
    C117 C118 H118 . . 119.9 ?
    C113 C118 H118 . . 119.9 ?
    C120 C119 Sn1 . . 117.0(2) ?
    C120 C119 H119 . . 108.0 ?
    Sn1 C119 H119 . . 108.0 ?
    C120 C119 H120 . . 108.0 ?
    Sn1 C119 H120 . . 108.0 ?
    H119 C119 H120 . . 107.3 ?
    C119 C120 C121 . . 112.3(3) ?
    C119 C120 H121 . . 109.1 ?
    C121 C120 H121 . . 109.1 ?
    C119 C120 H122 . . 109.1 ?
    C121 C120 H122 . . 109.1 ?
    H121 C120 H122 . . 107.9 ?
    C122 C121 C120 . . 113.8(4) ?
    C122 C121 H123 . . 108.8 ?
    C120 C121 H123 . . 108.8 ?
    C122 C121 H124 . . 108.8 ?
    C120 C121 H124 . . 108.8 ?
    H123 C121 H124 . . 107.7 ?
    C121 C122 H125 . . 109.5 ?
    C121 C122 H126 . . 109.5 ?
    H125 C122 H126 . . 109.5 ?
    C121 C122 H127 . . 109.5 ?
    H125 C122 H127 . . 109.5 ?
    H126 C122 H127 . . 109.5 ?
    C124 C123 Sn1 . . 116.1(2) ?
    C124 C123 H128 . . 108.3 ?
    Sn1 C123 H128 . . 108.3 ?
    C124 C123 H129 . . 108.3 ?
    Sn1 C123 H129 . . 108.3 ?
    H128 C123 H129 . . 107.4 ?
    C125 C124 C123 . . 111.9(2) ?
    C125 C124 H130 . . 109.2 ?
    C123 C124 H130 . . 109.2 ?
    C125 C124 H131 . . 109.2 ?
    C123 C124 H131 . . 109.2 ?
    H130 C124 H131 . . 107.9 ?
    C126 C125 C124 . . 113.5(3) ?
    C126 C125 H132 . . 108.9 ?
    C124 C125 H132 . . 108.9 ?
    C126 C125 H133 . . 108.9 ?
    C124 C125 H133 . . 108.9 ?
    H132 C125 H133 . . 107.7 ?
    C125 C126 H134 . . 109.5 ?
    C125 C126 H135 . . 109.5 ?
    H134 C126 H135 . . 109.5 ?
    C125 C126 H136 . . 109.5 ?
    H134 C126 H136 . . 109.5 ?
    H135 C126 H136 . . 109.5 ?
    C223 Sn2 C219 . . 171.72(13) .
    C223 Sn2 O202 . . 94.31(12) .
    C219 Sn2 O202 . . 90.04(11) .
    C223 Sn2 N201 . . 91.86(12) .
    C219 Sn2 N201 . . 89.92(11) .
    O202 Sn2 N201 . . 135.74(9) .
    C223 Sn2 O201 . 2_656 84.08(11) .
    C219 Sn2 O201 . 2_656 88.98(10) .
    O202 Sn2 O201 . 2_656 88.74(8) .
    N201 Sn2 O201 . 2_656 135.51(8) .
    C223 Sn2 N212 . . 91.52(11) .
    C219 Sn2 N212 . . 96.61(11) .
    O202 Sn2 N212 . . 69.71(9) .
    N201 Sn2 N212 . . 66.35(9) .
    O201 Sn2 N212 2_656 . 157.66(8) .
    C223 Sn2 O201 . . 88.93(11) .
    C219 Sn2 O201 . . 84.30(10) .
    O202 Sn2 O201 . . 156.48(8) .
    N201 Sn2 O201 . . 67.24(8) .
    O201 Sn2 O201 2_656 . 68.40(8) .
    N212 Sn2 O201 . . 133.57(8) .
    C208 O201 Sn2 . 2_656 131.56(19) ?
    C208 O201 Sn2 . . 116.34(18) ?
    Sn2 O201 Sn2 2_656 . 111.60(8) .
    C214 O202 Sn2 . . 120.6(2) ?
    C202 N201 C209 . . 119.9(3) ?
    C202 N201 Sn2 . . 120.4(2) ?
    C209 N201 Sn2 . . 119.5(2) ?
    N201 C202 C203 . . 121.6(3) ?
    N201 C202 C211 . . 115.4(3) ?
    C203 C202 C211 . . 123.0(3) ?
    C204 C203 C202 . . 119.3(3) ?
    C204 C203 H203 . . 120.3 ?
    C202 C203 H203 . . 120.3 ?
    C203 C204 C210 . . 120.4(3) ?
    C203 C204 H204 . . 119.8 ?
    C210 C204 H204 . . 119.8 ?
    C206 C205 C210 . . 118.8(3) ?
    C206 C205 H205 . . 120.6 ?
    C210 C205 H205 . . 120.6 ?
    C205 C206 C207 . . 123.3(3) ?
    C205 C206 H206 . . 118.4 ?
    C207 C206 H206 . . 118.4 ?
    C208 C207 C206 . . 120.6(3) ?
    C208 C207 H207 . . 119.7 ?
    C206 C207 H207 . . 119.7 ?
    O201 C208 C207 . . 125.0(3) ?
    O201 C208 C209 . . 118.5(3) ?
    C207 C208 C209 . . 116.5(3) ?
    N201 C209 C210 . . 121.5(3) ?
    N201 C209 C208 . . 116.8(3) ?
    C210 C209 C208 . . 121.7(3) ?
    C204 C210 C205 . . 123.9(3) ?
    C204 C210 C209 . . 117.1(3) ?
    C205 C210 C209 . . 119.0(3) ?
    N212 C211 C202 . . 118.1(3) ?
    N212 C211 H211 . . 121.0 ?
    C202 C211 H211 . . 121.0 ?
    C211 N212 C213 . . 125.6(3) ?
    C211 N212 Sn2 . . 119.7(2) ?
    C213 N212 Sn2 . . 114.6(2) ?
    C218 C213 N212 . . 125.7(3) ?
    C218 C213 C214 . . 121.4(3) ?
    N212 C213 C214 . . 112.8(3) ?
    O202 C214 C215 . . 121.5(3) ?
    O202 C214 C213 . . 121.4(3) ?
    C215 C214 C213 . . 117.1(3) ?
    C216 C215 C214 . . 120.7(4) ?
    C216 C215 H215 . . 119.6 ?
    C214 C215 H215 . . 119.6 ?
    C215 C216 C217 . . 120.9(3) ?
    C215 C216 H216 . . 119.5 ?
    C217 C216 H216 . . 119.5 ?
    C218 C217 C216 . . 120.0(3) ?
    C218 C217 H217 . . 120.0 ?
    C216 C217 H217 . . 120.0 ?
    C217 C218 C213 . . 119.8(4) ?
    C217 C218 H218 . . 120.1 ?
    C213 C218 H218 . . 120.1 ?
    C220 C219 Sn2 . . 117.6(2) ?
    C220 C219 H219 . . 107.9 ?
    Sn2 C219 H219 . . 107.9 ?
    C220 C219 H220 . . 107.9 ?
    Sn2 C219 H220 . . 107.9 ?
    H219 C219 H220 . . 107.2 ?
    C219 C220 C221 . . 114.0(3) ?
    C219 C220 H221 . . 108.8 ?
    C221 C220 H221 . . 108.8 ?
    C219 C220 H222 . . 108.8 ?
    C221 C220 H222 . . 108.8 ?
    H221 C220 H222 . . 107.7 ?
    C222 C221 C220 . . 114.2(5) ?
    C422 C221 C220 . . 120.6(11) ?
    C222 C221 H223 . . 108.7 ?
    C220 C221 H223 . . 108.7 ?
    C222 C221 H224 . . 108.7 ?
    C220 C221 H224 . . 108.7 ?
    H223 C221 H224 . . 107.6 ?
    C422 C221 H423 . . 107.2 ?
    C220 C221 H423 . . 107.2 ?
    C422 C221 H424 . . 107.2 ?
    C220 C221 H424 . . 107.2 ?
    H423 C221 H424 . . 106.8 ?
    C221 C222 H225 . . 109.5 ?
    C221 C222 H226 . . 109.5 ?
    H225 C222 H226 . . 109.5 ?
    C221 C222 H227 . . 109.5 ?
    H225 C222 H227 . . 109.5 ?
    H226 C222 H227 . . 109.5 ?
    C221 C422 H425 . . 109.5 ?
    C221 C422 H426 . . 109.5 ?
    H425 C422 H426 . . 109.5 ?
    C221 C422 H427 . . 109.5 ?
    H425 C422 H427 . . 109.5 ?
    H426 C422 H427 . . 109.5 ?
    C424 C223 Sn2 . . 122.9(6) ?
    C224 C223 Sn2 . . 119.1(6) ?
    C624 C223 Sn2 . . 119.6(7) ?
    C224 C223 H228 . . 107.5 ?
    Sn2 C223 H228 . . 107.5 ?
    C224 C223 H229 . . 107.5 ?
    Sn2 C223 H229 . . 107.5 ?
    H228 C223 H229 . . 107.0 ?
    C424 C223 H428 . . 106.6 ?
    Sn2 C223 H428 . . 106.6 ?
    C424 C223 H429 . . 106.6 ?
    Sn2 C223 H429 . . 106.6 ?
    H428 C223 H429 . . 106.6 ?
    C624 C223 H628 . . 107.4 ?
    Sn2 C223 H628 . . 107.4 ?
    C624 C223 H629 . . 107.4 ?
    Sn2 C223 H629 . . 107.4 ?
    H628 C223 H629 . . 107.0 ?
    C223 C224 C225 . . 116.5(7) ?
    C223 C224 H230 . . 108.2 ?
    C225 C224 H230 . . 108.2 ?
    C223 C224 H231 . . 108.2 ?
    C225 C224 H231 . . 108.2 ?
    H230 C224 H231 . . 107.3 ?
    C224 C225 C226 . . 115.3(7) ?
    C224 C225 H232 . . 108.4 ?
    C226 C225 H232 . . 108.4 ?
    C224 C225 H233 . . 108.4 ?
    C226 C225 H233 . . 108.4 ?
    H232 C225 H233 . . 107.5 ?
    C225 C226 H234 . . 109.5 ?
    C225 C226 H235 . . 109.5 ?
    H234 C226 H235 . . 109.5 ?
    C225 C226 H236 . . 109.5 ?
    H234 C226 H236 . . 109.5 ?
    H235 C226 H236 . . 109.5 ?
    C223 C424 C425 . . 112.8(9) ?
    C223 C424 H430 . . 109.0 ?
    C425 C424 H430 . . 109.0 ?
    C223 C424 H431 . . 109.0 ?
    C425 C424 H431 . . 109.0 ?
    H430 C424 H431 . . 107.8 ?
    C426 C425 C424 . . 114.0(7) ?
    C426 C425 H432 . . 108.8 ?
    C424 C425 H432 . . 108.8 ?
    C426 C425 H433 . . 108.8 ?
    C424 C425 H433 . . 108.8 ?
    H432 C425 H433 . . 107.7 ?
    C425 C426 H434 . . 109.5 ?
    C425 C426 H435 . . 109.5 ?
    H434 C426 H435 . . 109.5 ?
    C425 C426 H436 . . 109.5 ?
    H434 C426 H436 . . 109.5 ?
    H435 C426 H436 . . 109.5 ?
    C625 C624 C223 . . 112.9(15) ?
    C625 C624 H630 . . 109.0 ?
    C223 C624 H630 . . 109.0 ?
    C625 C624 H631 . . 109.0 ?
    C223 C624 H631 . . 109.0 ?
    H630 C624 H631 . . 107.8 ?
    C626 C625 C624 . . 116.2(9) ?
    C626 C625 H632 . . 108.2 ?
    C624 C625 H632 . . 108.2 ?
    C626 C625 H633 . . 108.2 ?
    C624 C625 H633 . . 108.2 ?
    H632 C625 H633 . . 107.4 ?
    C625 C626 H634 . . 109.5 ?
    C625 C626 H635 . . 109.5 ?
    H634 C626 H635 . . 109.5 ?
    C625 C626 H636 . . 109.5 ?
    H634 C626 H636 . . 109.5 ?
    H635 C626 H636 . . 109.5 ?
loop_
    _geom_torsion_atom_site_label_1
    _geom_torsion_atom_site_label_2
    _geom_torsion_atom_site_label_3
    _geom_torsion_atom_site_label_4
    _geom_torsion_site_symmetry_1
    _geom_torsion_site_symmetry_2
    _geom_torsion_site_symmetry_3
    _geom_torsion_site_symmetry_4
    _geom_torsion
    _geom_torsion_publ_flag
    C109 N101 C102 C103 . . . . 0.1(4) ?
    Sn1 N101 C102 C103 . . . . -179.5(2) ?
    C109 N101 C102 C111 . . . . -178.0(3) ?
    Sn1 N101 C102 C111 . . . . 2.4(4) ?
    N101 C102 C103 C104 . . . . -1.1(5) ?
    C111 C102 C103 C104 . . . . 176.9(3) ?
    C102 C103 C104 C110 . . . . 1.6(5) ?
    C110 C105 C106 C107 . . . . 1.2(5) ?
    C105 C106 C107 C108 . . . . 2.0(5) ?
    Sn1 O101 C108 C107 2_665 . . . -8.3(4) ?
    Sn1 O101 C108 C107 . . . . 174.6(2) ?
    Sn1 O101 C108 C109 2_665 . . . 172.68(18) ?
    Sn1 O101 C108 C109 . . . . -4.4(3) ?
    C106 C107 C108 O101 . . . . 176.9(3) ?
    C106 C107 C108 C109 . . . . -4.0(4) ?
    C102 N101 C109 C110 . . . . 0.3(4) ?
    Sn1 N101 C109 C110 . . . . 179.9(2) ?
    C102 N101 C109 C108 . . . . 177.8(3) ?
    Sn1 N101 C109 C108 . . . . -2.6(3) ?
    O101 C108 C109 N101 . . . . 4.7(4) .
    C107 C108 C109 N101 . . . . -174.4(3) ?
    O101 C108 C109 C110 . . . . -177.8(3) ?
    C107 C108 C109 C110 . . . . 3.1(4) ?
    C106 C105 C110 C104 . . . . 174.8(3) ?
    C106 C105 C110 C109 . . . . -2.0(5) ?
    C103 C104 C110 C105 . . . . -178.1(3) ?
    C103 C104 C110 C109 . . . . -1.2(5) ?
    N101 C109 C110 C105 . . . . 177.3(3) ?
    C108 C109 C110 C105 . . . . -0.2(5) ?
    N101 C109 C110 C104 . . . . 0.2(4) ?
    C108 C109 C110 C104 . . . . -177.2(3) ?
    N101 C102 C111 N112 . . . . 1.2(4) .
    C103 C102 C111 N112 . . . . -176.9(3) ?
    C102 C111 N112 C113 . . . . 176.2(3) ?
    C102 C111 N112 Sn1 . . . . -4.3(4) ?
    C111 N112 C113 C118 . . . . -4.9(5) ?
    Sn1 N112 C113 C118 . . . . 175.5(3) ?
    C111 N112 C113 C114 . . . . 177.2(3) ?
    Sn1 N112 C113 C114 . . . . -2.3(3) ?
    Sn1 O102 C114 C115 . . . . -175.9(2) ?
    Sn1 O102 C114 C113 . . . . 3.6(4) ?
    C118 C113 C114 O102 . . . . -178.5(3) ?
    N112 C113 C114 O102 . . . . -0.5(4) .
    C118 C113 C114 C115 . . . . 1.1(4) ?
    N112 C113 C114 C115 . . . . 179.1(3) ?
    O102 C114 C115 C116 . . . . 179.0(3) ?
    C113 C114 C115 C116 . . . . -0.6(5) ?
    C114 C115 C116 C117 . . . . 0.5(5) ?
    C115 C116 C117 C118 . . . . -0.9(5) ?
    C116 C117 C118 C113 . . . . 1.4(5) ?
    N112 C113 C118 C117 . . . . -179.2(3) ?
    C114 C113 C118 C117 . . . . -1.5(5) ?
    Sn1 C119 C120 C121 . . . . -174.7(3) ?
    C119 C120 C121 C122 . . . . -171.7(4) ?
    Sn1 C123 C124 C125 . . . . 178.1(2) ?
    C123 C124 C125 C126 . . . . 179.6(3) ?
    C209 N201 C202 C203 . . . . -3.5(5) ?
    Sn2 N201 C202 C203 . . . . -179.1(2) ?
    C209 N201 C202 C211 . . . . 175.8(3) ?
    Sn2 N201 C202 C211 . . . . 0.3(4) ?
    N201 C202 C203 C204 . . . . 3.5(5) ?
    C211 C202 C203 C204 . . . . -175.8(3) ?
    C202 C203 C204 C210 . . . . 0.1(5) ?
    C210 C205 C206 C207 . . . . -3.1(5) ?
    C205 C206 C207 C208 . . . . 0.6(5) ?
    Sn2 O201 C208 C207 2_656 . . . 4.5(4) ?
    Sn2 O201 C208 C207 . . . . -166.6(2) ?
    Sn2 O201 C208 C209 2_656 . . . -174.74(19) ?
    Sn2 O201 C208 C209 . . . . 14.2(3) ?
    C206 C207 C208 O201 . . . . -175.7(3) ?
    C206 C207 C208 C209 . . . . 3.5(4) ?
    C202 N201 C209 C210 . . . . 0.0(4) ?
    Sn2 N201 C209 C210 . . . . 175.5(2) ?
    C202 N201 C209 C208 . . . . -177.4(3) ?
    Sn2 N201 C209 C208 . . . . -1.9(4) ?
    O201 C208 C209 N201 . . . . -8.5(4) .
    C207 C208 C209 N201 . . . . 172.1(3) ?
    O201 C208 C209 C210 . . . . 174.1(3) ?
    C207 C208 C209 C210 . . . . -5.2(4) ?
    C203 C204 C210 C205 . . . . 174.3(3) ?
    C203 C204 C210 C209 . . . . -3.4(5) ?
    C206 C205 C210 C204 . . . . -176.4(3) ?
    C206 C205 C210 C209 . . . . 1.3(5) ?
    N201 C209 C210 C204 . . . . 3.5(4) ?
    C208 C209 C210 C204 . . . . -179.2(3) ?
    N201 C209 C210 C205 . . . . -174.4(3) ?
    C208 C209 C210 C205 . . . . 2.9(5) ?
    N201 C202 C211 N212 . . . . -2.1(4) .
    C203 C202 C211 N212 . . . . 177.2(3) ?
    C202 C211 N212 C213 . . . . 179.0(3) ?
    C202 C211 N212 Sn2 . . . . 2.9(4) ?
    C211 N212 C213 C218 . . . . -3.4(5) ?
    Sn2 N212 C213 C218 . . . . 172.9(3) ?
    C211 N212 C213 C214 . . . . 178.5(3) ?
    Sn2 N212 C213 C214 . . . . -5.2(3) ?
    Sn2 O202 C214 C215 . . . . -171.8(2) ?
    Sn2 O202 C214 C213 . . . . 9.0(4) ?
    C218 C213 C214 O202 . . . . -180.0(3) ?
    N212 C213 C214 O202 . . . . -1.8(4) .
    C218 C213 C214 C215 . . . . 0.7(5) ?
    N212 C213 C214 C215 . . . . 178.9(3) ?
    O202 C214 C215 C216 . . . . 179.6(3) ?
    C213 C214 C215 C216 . . . . -1.1(5) ?
    C214 C215 C216 C217 . . . . 1.2(6) ?
    C215 C216 C217 C218 . . . . -0.8(5) ?
    C216 C217 C218 C213 . . . . 0.4(5) ?
    N212 C213 C218 C217 . . . . -178.3(3) ?
    C214 C213 C218 C217 . . . . -0.4(5) ?
    Sn2 C219 C220 C221 . . . . 172.1(3) ?
    C219 C220 C221 C222 . . . . 63.0(8) ?
    C219 C220 C221 C422 . . . . 38.4(13) ?
    Sn2 C223 C224 C225 . . . . 168.1(9) ?
    C223 C224 C225 C226 . . . . -97.6(16) ?
    Sn2 C223 C424 C425 . . . . 176.8(9) ?
    C223 C424 C425 C426 . . . . -172.6(15) ?
    Sn2 C223 C624 C625 . . . . -171.8(12) ?
    C223 C624 C625 C626 . . . . 129(2) ?
loop_
    _geom_hbond_atom_site_label_D
    _geom_hbond_atom_site_label_H
    _geom_hbond_atom_site_label_A
    _geom_hbond_site_symmetry_A
    _geom_hbond_distance_DH
    _geom_hbond_distance_HA
    _geom_hbond_distance_DA
    _geom_hbond_angle_DHA
    C107 H107 O102 2_665 0.95 2.09 2.908(4) 143.8
    C207 H207 O202 2_656 0.95 2.18 2.972(4) 139.6
    C105 H105 Cg2 . 0.95 2.71 3.609(3) 159
    C116 H116 Cg3 1_464 0.95 2.94 3.704(3) 139
    C125 H132 Cg2 1_554 0.99 2.77 3.602(3) 142
    C204 H204 Cg5 2_666 0.95 2.77 3.700(4) 165
    C222 H226 Cg4 2_656 0.98 2.69 3.613(14) 157
    C422 H426 Cg5 2_656 0.98 2.94 3.77(3) 142
_shelx_hkl_file
;
  -2   0   0 711.085  22.526   1
  -2   0   0 721.825  21.928   2
  -3   0   0 1809.82   56.12   1
  -3   0   0 1842.87   54.71   2
  -4   0   0 1024.62   31.69   2
  -4   0   0 1014.89   32.65   1
  -5   0   0 239.030   9.400   2
  -5   0   0 245.674   9.886   1
  -6   0   0 1239.55   40.07   1
  -6   0   0 1215.28   38.74   2
  -7   0   0 585.245  21.123   1
  -7   0   0 563.910  20.268   2
  -8   0   0 26.0079  3.1695   1
  -8   0   0 24.3283  2.9668   2
  -9   0   0 541.890  20.088   2
  -9   0   0 528.970  21.031   1
 -10   0   0 191.264   9.894   2
 -10   0   0 185.781  10.343   1
 -11   0   0 16.1872  3.4370   1
 -12   0   0 221.977  12.502   1
  12   0   0 207.906  11.293   2
 -13   0   0 232.056  13.640   1
 -12   1   0 27.0552  5.0566   1
  11  -1   0 93.6301  6.9935   2
 -11   1   0 98.3123  7.4560   1
  10  -1   0 16.8082  3.3766   2
 -10   1   0 17.7760  3.4977   1
   9  -1   0 45.7456  4.2192   2
  -9   1   0 39.9188  4.2330   1
   8  -1   0 0.06909 1.37997   2
  -8   1   0 3.99764 1.57466   1
  -7   1   0 12.9498  2.4209   1
  -6   1   0 12.1248  2.2154   2
  -6   1   0 12.8840  2.2431   1
  -5   1   0 722.844  24.249   2
  -5   1   0 744.891  24.768   1
  -4   1   0 124.559   5.651   2
  -4   1   0 115.359   5.490   1
  -3   1   0 61.0907  3.2788   1
  -3   1   0 63.3534  3.8822   3
  -2   1   0 506.359  17.811   3
  -2   1   0 550.674  17.041   1
   1  -1   0 17.2500  1.3525   2
  -1   1   0 18.8047  1.1602   1
  -1   1   0 12.2041  1.3388   3
   0  -1   0 129.586   4.516   2
  -1  -1   0 17.0223  1.0902   1
  -2  -1   0 119.792   4.775   1
  -2  -1   0 121.331   4.482   2
  -3  -1   0 166.216   6.228   2
  -3  -1   0 162.640   6.619   1
  -4  -1   0 2.03893 0.83197   2
  -4  -1   0 0.78316 0.76286   1
  -5  -1   0 337.755  11.732   2
  -5  -1   0 307.939  12.263   1
  -6  -1   0 163.523   7.330   2
  -6  -1   0 171.179   8.036   1
  -7  -1   0 118.913   6.102   2
  -7  -1   0 109.998   6.523   1
  -8  -1   0 7.59973 2.01340   2
  -8  -1   0 2.02359 1.40609   1
  -9  -1   0 2.95691 1.89483   2
  -9  -1   0 6.13399 2.07534   1
 -10  -1   0 16.6880  3.3280   2
 -10  -1   0 19.1970  3.6035   1
 -11  -1   0 43.4547  4.9878   1
 -11  -1   0 38.4023  4.2489   2
 -12  -1   0 63.7252  5.9500   2
 -12  -1   0 82.1589  7.2454   1
 -13  -1   0 -0.0902  2.6873   1
 -14  -1   0 9.73271 4.07574   1
  11  -2   0 80.4879  6.6237   2
 -11   2   0 92.1452  7.0685   1
  10  -2   0 159.525   9.227   2
 -10   2   0 161.020   9.377   1
   9  -2   0 255.294  11.901   2
  -9   2   0 229.412  11.549   1
   8  -2   0 288.673  12.795   2
  -8   2   0 289.881  12.768   1
   7  -2   0 348.997  14.452   2
  -7   2   0 370.879  14.585   1
   6  -2   0 930.864  30.521   2
  -6   2   0 894.034  30.601   1
   5  -2   0 309.181  12.142   2
  -5   2   0 305.993  11.883   1
   4  -2   0 408.597  14.709   2
  -4   2   0 399.917  15.926   3
  -4   2   0 413.118  14.486   1
   3  -2   0 1957.67   58.63   2
  -3   2   0 1855.33   61.39   3
  -3   2   0 1983.39   59.45   1
  -2   2   0 1684.97   51.51   1
   1  -2   0 -3.1496  0.6526   2
  -1   2   0 -2.7860  0.8032   3
  -1   2   0 -2.5288  0.5902   1
   0  -2   0 2273.63   68.04   2
   0   2   0 2319.90   70.55   3
   0   2   0 2300.48   69.53   1
  -1  -2   0 2121.37   62.59   2
   1   2   0 2096.85   63.99   1
   1   2   0 2123.19   64.68   3
  -2  -2   0 884.233  27.413   1
  -2  -2   0 866.825  26.604   2
   2   2   0 853.653  27.083   3
  -3  -2   0 3.15097 0.93022   2
  -3  -2   0 3.93426 1.13156   1
   3   2   0 4.93027 0.98148   3
  -4  -2   0 1546.69   47.50   2
  -4  -2   0 1548.81   49.17   1
   4   2   0 1619.45   49.05   3
  -5  -2   0 237.363   9.261   2
  -5  -2   0 256.172  10.130   1
  -6  -2   0 2832.59   88.43   1
  -6  -2   0 2868.55   85.56   2
  -7  -2   0 1338.83   43.45   1
  -7  -2   0 1294.14   41.44   2
  -8  -2   0 230.109  11.024   1
  -8  -2   0 239.070  10.186   2
  -9  -2   0 223.819  10.126   2
  -9  -2   0 217.702  11.088   1
 -10  -2   0 675.174  25.713   1
 -10  -2   0 647.885  23.874   2
 -11  -2   0 222.968  12.216   1
 -11  -2   0 228.037  11.159   2
 -12  -2   0 53.5236  6.1129   1
 -12  -2   0 58.3948  5.6397   2
 -13  -2   0 219.128  11.614   2
 -13  -2   0 232.054  13.502   1
  13   2   0 218.917  12.748   3
 -14  -2   0 84.6021  8.3089   1
  14   2   0 79.2727  7.7628   3
  11  -3   0 27.0852  4.6984   2
  10  -3   0 48.1300  5.3477   2
   9  -3   0 42.3946  4.8119   2
  -9   3   0 51.0311  4.8862   1
   8  -3   0 9.21420 2.62578   2
  -8   3   0 11.3031  2.5659   1
   7  -3   0 22.6813  3.4962   2
  -7   3   0 24.5881  3.0974   1
   6  -3   0 2.15622 1.44939   2
  -6   3   0 0.51935 1.14067   1
   5  -3   0 15.1841  2.5368   2
  -5   3   0 15.8711  2.0802   1
   4  -3   0 24.0772  2.6829   2
  -4   3   0 27.7713  2.3932   1
  -4   3   0 33.3845  3.6045   3
   3  -3   0 37.5439  2.9385   2
  -3   3   0 39.3627  2.6082   1
  -3   3   0 30.2658  3.1746   3
   2  -3   0 128.167   6.063   2
  -2   3   0 145.310   6.933   3
  -2   3   0 133.247   5.407   1
   1  -3   0 56.8006  3.2958   2
  -1   3   0 48.5361  3.4558   3
  -1   3   0 51.3052  2.6303   1
   0  -3   0 687.154  21.834   2
   0   3   0 701.291  22.655   3
   0   3   0 671.258  21.575   1
  -1  -3   0 -1.3757  0.8085   2
   1   3   0 0.71300 0.82649   1
   1   3   0 0.86311 0.87236   3
  -2  -3   0 881.942  27.739   2
   2   3   0 905.107  28.174   3
   2   3   0 902.531  28.339   1
  -3  -3   0 37.8879  2.3947   2
  -3  -3   0 37.4985  2.6073   1
   3   3   0 33.5350  1.9397   3
  -4  -3   0 5.87689 1.23763   2
  -4  -3   0 5.30741 1.38661   1
   4   3   0 6.41009 1.07416   3
  -5  -3   0 93.3654  4.6774   2
  -5  -3   0 90.4952  5.1423   1
   5   3   0 97.5831  4.5611   3
  -6  -3   0 13.0705  2.3298   1
  -6  -3   0 17.1666  2.0875   2
   6   3   0 17.9006  2.0667   3
  -7  -3   0 -0.2591  1.0902   2
  -7  -3   0 -0.0996  1.1468   1
   7   3   0 0.56295 1.00710   3
  -8  -3   0 1.69809 1.54417   1
  -8  -3   0 1.02888 1.44533   2
   8   3   0 2.39625 1.48522   3
  -9  -3   0 2.32539 1.56848   2
  -9  -3   0 4.72667 1.85809   1
   9   3   0 5.97488 2.08196   3
 -10  -3   0 -0.4172  1.6731   2
 -10  -3   0 1.01512 2.01049   1
  10   3   0 2.74206 1.98510   3
 -11  -3   0 67.9920  6.2123   1
 -11  -3   0 64.5511  5.3270   2
  11   3   0 57.4469  5.4971   3
 -12  -3   0 37.6693  4.4926   2
 -12  -3   0 37.7515  5.1123   1
  12   3   0 37.8662  4.7446   3
 -13  -3   0 16.1730  3.9089   2
 -13  -3   0 21.4985  4.6726   1
  13   3   0 11.6729  3.8411   3
 -14  -3   0 25.3403  5.3364   1
  14   3   0 28.5280  5.2173   3
 -15  -3   0 40.4522  6.7042   1
  10  -4   0 20.6358  4.1721   2
   9  -4   0 135.863   8.700   2
   8  -4   0 209.398  11.052   2
  -8   4   0 226.220  10.575   1
   7  -4   0 1.22013 1.59934   2
  -7   4   0 -1.5964  1.3369   1
   6  -4   0 769.694  27.578   2
  -6   4   0 799.537  26.985   1
   5  -4   0 767.542  26.760   2
  -5   4   0 773.651  26.063   1
   4  -4   0 56.8687  4.4092   2
  -4   4   0 67.5166  3.9715   1
  -4   4   0 60.1828  5.1656   3
   3  -4   0 560.173  19.912   2
  -3   4   0 535.751  21.258   3
  -3   4   0 596.517  19.073   1
   2  -4   0 2970.22   89.49   2
  -2   4   0 2849.15   93.31   3
  -2   4   0 3092.95   90.32   1
   1  -4   0 217.023   8.592   2
  -1   4   0 183.771   8.809   3
  -1   4   0 208.130   7.526   1
   0  -4   0 151.509   6.421   2
   0   4   0 132.898   6.447   3
   0   4   0 139.319   5.517   1
  -1  -4   0 726.550  23.690   2
   1   4   0 740.079  24.288   3
   1   4   0 735.768  23.516   1
  -2  -4   0 17.3128  1.7720   2
   2   4   0 16.8787  1.6704   3
   2   4   0 23.8665  1.9136   1
  -3  -4   0 32.9354  2.4215   2
   3   4   0 24.1500  1.8624   3
  -4  -4   0 3367.83  102.65   1
  -4  -4   0 3379.19   99.87   2
   4   4   0 3315.97  102.34   3
  -5  -4   0 793.245  25.779   2
  -5  -4   0 775.233  26.878   1
   5   4   0 814.083  25.653   3
  -6  -4   0 918.529  30.272   2
  -6  -4   0 939.859  31.842   1
   6   4   0 959.410  30.471   3
  -7  -4   0 1933.07   59.35   2
  -7  -4   0 1912.44   61.86   1
   7   4   0 1930.37   60.66   3
  -8  -4   0 286.791  13.112   1
  -8  -4   0 286.742  11.824   2
   8   4   0 294.798  11.859   3
  -9  -4   0 14.1067  3.1737   1
  -9  -4   0 9.61769 2.45135   2
   9   4   0 13.2801  2.4375   3
 -10  -4   0 351.598  14.666   2
 -10  -4   0 357.782  16.266   1
  10   4   0 355.240  14.845   3
 -11  -4   0 528.442  20.234   2
 -11  -4   0 526.984  22.256   1
  11   4   0 514.093  20.616   3
 -12  -4   0 3.38810 2.32822   2
 -12  -4   0 3.50218 2.70639   1
  12   4   0 1.19998 2.31617   3
 -13  -4   0 467.735  19.167   2
 -13  -4   0 444.758  21.198   1
  13   4   0 450.427  19.575   3
 -14  -4   0 244.123  14.468   1
 -14  -4   0 217.015  12.137   2
 -15  -4   0 5.36168 4.10780   1
  10  -5   0 71.2434  6.7751   2
   9  -5   0 19.8645  4.1917   2
   8  -5   0 36.7905  4.7346   2
   7  -5   0 234.349  11.837   2
   6  -5   0 84.3062  6.2235   2
  -6   5   0 82.8219  5.1446   1
   5  -5   0 7.71001 2.46958   2
  -5   5   0 5.39850 2.97139   3
  -5   5   0 5.42096 1.71565   1
   4  -5   0 121.446   6.999   2
  -4   5   0 120.866   8.049   3
  -4   5   0 115.578   5.770   1
   3  -5   0 17.8330  2.8105   2
  -3   5   0 18.2522  2.0170   1
  -3   5   0 16.2194  3.2257   3
   2  -5   0 216.329   9.704   2
  -2   5   0 222.589   8.464   1
  -2   5   0 218.470  10.621   3
   1  -5   0 6.22412 1.81183   2
  -1   5   0 8.12062 2.06326   3
  -1   5   0 7.83286 1.27347   1
   0  -5   0 195.658   8.592   2
   0   5   0 201.505   8.996   3
   0   5   0 199.287   7.580   1
  -1  -5   0 176.036   7.788   2
   1   5   0 181.504   7.176   1
   1   5   0 178.334   7.877   3
  -2  -5   0 61.7115  3.9226   2
   2   5   0 70.4464  3.9060   3
   2   5   0 70.2369  3.8075   1
  -3  -5   0 53.4009  3.6301   2
   3   5   0 64.9324  3.8225   1
   3   5   0 61.3237  3.4032   3
  -4  -5   0 13.4440  1.8637   2
   4   5   0 11.0982  1.4479   3
  -5  -5   0 92.8704  5.1521   2
  -5  -5   0 99.3686  5.6255   1
   5   5   0 98.9823  4.4478   3
  -6  -5   0 78.9411  5.3469   1
  -6  -5   0 78.9027  4.7894   2
   6   5   0 82.7066  4.1339   3
  -7  -5   0 0.71910 1.03153   2
  -7  -5   0 0.14498 1.32480   1
   7   5   0 0.67318 0.90862   3
  -8  -5   0 1.43960 1.60028   1
  -8  -5   0 1.69314 1.43609   2
   8   5   0 0.53167 1.28611   3
  -9  -5   0 98.6505  7.0575   1
  -9  -5   0 99.4902  6.2042   2
   9   5   0 111.072   6.048   3
 -10  -5   0 34.2259  4.5716   1
 -10  -5   0 45.9221  4.3732   2
  10   5   0 44.2973  4.0609   3
 -11  -5   0 5.34687 2.53838   2
 -11  -5   0 3.41912 2.42427   1
  11   5   0 4.46225 2.45470   3
 -12  -5   0 16.0451  3.4227   2
 -12  -5   0 16.6735  4.1491   1
  12   5   0 23.2582  3.9393   3
 -13  -5   0 12.5526  3.4032   2
 -13  -5   0 4.79085 2.97275   1
  13   5   0 10.8288  3.4588   3
 -14  -5   0 5.11271 2.87407   1
 -14  -5   0 10.1345  3.6091   2
 -15  -5   0 17.0761  4.9312   1
   9  -6   0 50.2795  6.0183   2
   8  -6   0 453.322  19.576   2
   7  -6   0 151.598   9.447   2
   6  -6   0 155.557   9.256   2
   5  -6   0 682.818  24.529   2
  -5   6   0 608.652  26.329   3
   4  -6   0 269.794  12.701   2
  -4   6   0 283.094  14.354   3
  -4   6   0 299.930  11.306   1
   3  -6   0 127.583   7.628   2
  -3   6   0 144.393   6.458   1
  -3   6   0 148.942   8.952   3
   2  -6   0 1275.63   41.97   2
  -2   6   0 1340.06   40.74   1
  -2   6   0 1243.19   44.05   3
   1  -6   0 1268.44   40.99   2
  -1   6   0 1267.78   42.84   3
   0  -6   0 154.582   7.607   2
   0   6   0 139.749   7.634   3
   0   6   0 151.187   6.334   1
  -1  -6   0 1246.31   39.32   2
   1   6   0 1202.89   38.75   1
   1   6   0 1225.70   40.25   3
  -2  -6   0 1948.75   59.30   2
   2   6   0 1955.66   60.78   3
   2   6   0 1856.24   59.58   1
  -3  -6   0 6.21431 1.70848   2
   3   6   0 9.98494 1.75644   3
   3   6   0 9.40995 1.68914   1
  -4  -6   0 655.715  22.364   2
   4   6   0 622.407  22.438   1
   4   6   0 676.551  21.902   3
  -5  -6   0 1759.20   55.06   2
   5   6   0 1754.08   55.24   3
   5   6   0 1800.15   56.45   1
  -6  -6   0 174.766   8.778   1
  -6  -6   0 183.414   8.314   2
   6   6   0 168.744   7.068   3
  -7  -6   0 139.062   7.275   2
  -7  -6   0 138.823   7.997   1
   7   6   0 146.486   6.311   3
  -8  -6   0 205.390   9.681   2
  -8  -6   0 203.363  10.694   1
   8   6   0 219.497   8.843   3
  -9  -6   0 45.2012  4.1619   2
  -9  -6   0 43.4263  4.6498   1
   9   6   0 53.9165  3.8274   3
 -10  -6   0 199.106  11.097   1
 -10  -6   0 184.748   9.570   2
  10   6   0 187.190   8.976   3
 -11  -6   0 509.749  19.831   2
 -11  -6   0 442.520  21.054   1
  11   6   0 537.435  19.351   3
 -12  -6   0 198.520  12.390   1
 -12  -6   0 225.111  11.275   2
  12   6   0 212.667  10.631   3
 -13  -6   0 73.1468  7.6049   1
 -13  -6   0 98.7126  7.2581   2
 -14  -6   0 379.559  17.166   2
 -14  -6   0 370.103  19.570   1
 -15  -6   0 105.038   9.802   1
   9  -7   0 36.5450  5.9075   2
   8  -7   0 12.1464  4.0422   2
   7  -7   0 68.2085  6.6310   2
   6  -7   0 157.585   9.751   2
   5  -7   0 48.8865  5.2081   2
   4  -7   0 28.1279  3.7875   2
  -4   7   0 28.7247  4.8607   3
   3  -7   0 70.0465  5.6731   2
  -3   7   0 70.2667  6.4593   3
  -3   7   0 81.3014  4.5605   1
   2  -7   0 0.79523 1.67340   2
  -2   7   0 -0.2547  1.0423   1
  -2   7   0 -0.5642  1.6841   3
   1  -7   0 0.41111 1.47869   2
  -1   7   0 1.48834 0.93062   1
  -1   7   0 1.61516 1.76450   3
   0  -7   0 34.9024  3.6050   2
   0   7   0 31.0839  2.5073   1
   0   7   0 30.0811  3.5444   3
  -1  -7   0 10.0357  2.3967   2
   1   7   0 9.05671 1.62522   1
   1   7   0 9.73430 2.25279   3
  -2  -7   0 95.4988  5.8925   2
   2   7   0 105.442   5.345   1
   2   7   0 98.1880  5.7915   3
  -3  -7   0 298.679  12.336   2
   3   7   0 293.704  11.770   1
   3   7   0 301.785  11.929   3
  -4  -7   0 9.35974 2.15081   2
   4   7   0 8.43376 1.75233   3
   4   7   0 9.00765 1.93357   1
  -5  -7   0 34.7674  3.4082   2
   5   7   0 29.2485  2.6452   3
   5   7   0 39.4329  3.6097   1
  -6  -7   0 127.767   7.015   2
   6   7   0 133.270   7.301   1
   6   7   0 129.373   5.951   3
  -7  -7   0 38.4524  3.7633   2
   7   7   0 34.8198  2.7200   3
  -8  -7   0 4.28153 2.17185   1
  -8  -7   0 7.79843 2.17410   2
   8   7   0 7.95358 1.71229   3
  -9  -7   0 1.23347 1.70542   1
  -9  -7   0 1.92532 1.73970   2
   9   7   0 2.36467 1.42449   3
 -10  -7   0 11.3404  2.7615   2
 -10  -7   0 8.76243 3.03224   1
  10   7   0 10.5569  2.2036   3
 -11  -7   0 0.73481 1.95587   2
 -11  -7   0 4.21955 2.25413   1
  11   7   0 3.12565 1.84010   3
 -12  -7   0 9.27020 3.07044   2
 -12  -7   0 7.54821 3.09111   1
 -13  -7   0 86.9929  7.1507   2
 -13  -7   0 95.5098  8.5357   1
 -14  -7   0 4.69524 2.79612   2
 -14  -7   0 5.46659 3.65890   1
 -15  -7   0 6.84129 3.74327   1
 -15  -7   0 10.1014  3.6848   2
   8  -8   0 175.559  11.496   2
   7  -8   0 113.800   8.847   2
   6  -8   0 4.20968 2.72853   2
   5  -8   0 162.021  10.150   2
   4  -8   0 356.975  16.232   2
  -4   8   0 354.946  17.882   3
   3  -8   0 75.1835  6.1366   2
  -3   8   0 62.4045  6.5510   3
   2  -8   0 290.662  13.525   2
  -2   8   0 285.635  14.457   3
   1  -8   0 714.085  25.982   2
  -1   8   0 695.398  27.055   3
   0  -8   0 111.187   7.037   2
   0   8   0 101.686   7.070   3
   0   8   0 106.924   5.396   1
  -1  -8   0 255.404  11.962   2
   1   8   0 264.068  10.565   1
   1   8   0 278.980  12.439   3
  -2  -8   0 785.013  27.603   2
   2   8   0 776.471  26.585   1
   2   8   0 803.230  27.908   3
  -3  -8   0 112.806   7.096   2
   3   8   0 124.302   6.787   3
   3   8   0 136.599   6.738   1
  -4  -8   0 186.788   9.205   2
   4   8   0 176.058   8.343   3
   4   8   0 190.308   8.834   1
  -5  -8   0 1227.22   41.08   2
   5   8   0 1240.89   41.34   1
   5   8   0 1280.07   40.63   3
  -6  -8   0 474.296  18.797   2
   6   8   0 472.360  19.007   1
   6   8   0 538.392  17.844   3
  -7  -8   0 72.0582  5.2809   2
   7   8   0 64.0584  3.9883   3
   7   8   0 63.1214  5.2200   1
  -8  -8   0 933.792  33.098   2
   8   8   0 974.532  31.934   3
   8   8   0 1018.27   34.90   1
  -9  -8   0 638.889  24.122   2
   9   8   0 684.629  22.752   3
 -10  -8   0 86.1352  6.2701   2
 -10  -8   0 90.2297  7.2583   1
 -11  -8   0 509.095  22.079   1
 -11  -8   0 477.847  19.629   2
 -12  -8   0 412.017  17.802   2
 -12  -8   0 423.341  20.112   1
 -13  -8   0 6.08053 2.71559   2
 -13  -8   0 1.12587 2.79683   1
 -14  -8   0 177.294  10.754   2
 -14  -8   0 171.129  12.400   1
 -15  -8   0 200.197  13.875   1
 -15  -8   0 195.541  11.892   2
   7  -9   0 12.0444  4.5025   2
   6  -9   0 36.3875  5.6370   2
   5  -9   0 42.6224  5.4340   2
   4  -9   0 6.40050 3.09953   2
  -4   9   0 1.02986 2.73776   3
   3  -9   0 0.76658 2.06958   2
  -3   9   0 0.30691 2.19475   3
   2  -9   0 3.95488 2.12907   2
  -2   9   0 2.72488 2.60515   3
   1  -9   0 20.1616  3.7780   2
  -1   9   0 21.8519  4.4169   3
   0  -9   0 215.650  11.285   2
   0   9   0 225.381   9.385   1
   0   9   0 226.061  11.845   3
  -1  -9   0 33.5525  4.0554   2
   1   9   0 32.0074  2.9259   1
   1   9   0 30.8016  3.9585   3
  -2  -9   0 20.1006  3.5348   2
   2   9   0 17.5192  2.5927   1
   2   9   0 18.6507  3.3856   3
  -3  -9   0 0.75362 1.69316   2
   3   9   0 2.80057 1.54700   3
   3   9   0 2.03916 1.47538   1
  -4  -9   0 48.5384  4.5306   2
   4   9   0 39.7194  3.8352   1
   4   9   0 50.3412  4.1152   3
  -5  -9   0 15.5984  3.1569   2
   5   9   0 14.0241  2.7498   1
   5   9   0 18.8892  2.6048   3
  -6  -9   0 49.1450  4.7658   2
   6   9   0 59.1824  4.0964   3
   6   9   0 56.6389  4.8702   1
  -7  -9   0 62.4732  5.1565   2
   7   9   0 66.1144  4.2787   3
   7   9   0 58.1999  5.1886   1
  -8  -9   0 8.09733 2.72951   2
   8   9   0 5.75648 2.43418   1
   8   9   0 5.56981 1.86418   3
  -9  -9   0 30.6694  3.8651   2
   9   9   0 31.3180  2.9571   3
   9   9   0 30.3757  4.1717   1
 -10  -9   0 34.7356  4.0785   2
  10   9   0 39.5869  5.2907   1
 -11  -9   0 -0.3987  1.8811   2
 -12  -9   0 2.43721 2.31903   2
 -13  -9   0 23.7513  4.3930   2
 -14  -9   0 11.6642  3.5799   2
 -15  -9   0 6.37316 3.79530   2
   6 -10   0 19.8055  5.0725   2
   5 -10   0 47.9955  6.2494   2
   4 -10   0 383.546  18.452   2
   3 -10   0 57.7783  6.1908   2
  -3  10   0 60.5521  6.8788   3
   2 -10   0 233.447  12.831   2
  -2  10   0 241.280  13.964   3
   1 -10   0 628.405  24.934   2
   0 -10   0 146.361   9.346   2
   0  10   0 151.799   9.747   3
  -1 -10   0 35.6301  4.4781   2
   1  10   0 27.6620  4.4397   3
   1  10   0 34.7699  3.1876   1
  -2 -10   0 217.431  11.465   2
   2  10   0 219.479   9.896   1
   2  10   0 225.679  11.488   3
  -3 -10   0 500.323  19.801   2
   3  10   0 474.046  19.173   3
   3  10   0 459.908  17.990   1
  -4 -10   0 51.2768  4.9760   2
   4  10   0 46.6441  4.4243   3
   4  10   0 46.9992  4.1546   1
  -5 -10   0 632.759  24.091   2
   5  10   0 609.880  23.278   1
   5  10   0 645.678  23.145   3
  -6 -10   0 1110.37   38.08   2
   6  10   0 1102.66   38.07   1
   6  10   0 1102.61   36.99   3
  -7 -10   0 7.73419 2.57024   2
   7  10   0 10.5852  2.2506   3
   7  10   0 5.68482 2.29023   1
  -8 -10   0 642.406  24.129   2
   8  10   0 627.405  21.953   3
   8  10   0 608.565  24.248   1
  -9 -10   0 587.581  23.812   2
   9  10   0 662.344  25.266   1
 -10 -10   0 104.258   7.429   2
  10  10   0 107.104   8.103   1
 -11 -10   0 388.423  17.716   2
  11  10   0 460.726  19.989   1
 -12 -10   0 414.288  18.093   2
  12  10   0 407.994  19.758   1
 -13 -10   0 63.4241  6.1370   2
  13  10   0 57.8654  6.9806   1
 -14 -10   0 47.3520  5.6348   2
  14  10   0 47.8761  7.3918   1
 -15 -10   0 113.267   8.781   2
  15  10   0 87.2354  9.5656   1
   5 -11   0 52.4388  6.8354   2
   4 -11   0 3.05551 3.35158   2
   3 -11   0 50.3452  6.3569   2
  -3  11   0 50.9477  6.8357   3
   2 -11   0 59.2542  6.3282   2
  -2  11   0 48.0671  6.4136   3
   1 -11   0 23.3931  4.7963   2
  -1  11   0 24.2865  4.9383   3
   0 -11   0 15.4057  4.0524   2
   0  11   0 10.2040  3.7742   3
  -1 -11   0 139.815   9.411   2
   1  11   0 136.275   9.366   3
  -2 -11   0 6.74922 3.10432   2
   2  11   0 4.03398 2.45493   3
  -3 -11   0 2.48837 2.40035   2
   3  11   0 -0.3308  1.6636   3
   3  11   0 2.60500 1.69853   1
  -4 -11   0 3.16071 2.64287   2
   4  11   0 1.82591 2.21407   3
   4  11   0 8.90363 2.44343   1
  -5 -11   0 33.6416  4.3321   2
   5  11   0 27.8098  3.6979   1
   5  11   0 37.2669  4.1358   3
  -6 -11   0 34.1998  4.3682   2
   6  11   0 35.4499  3.8732   3
   6  11   0 35.8151  4.1807   1
  -7 -11   0 13.0570  3.3320   2
   7  11   0 8.97527 2.47540   3
   7  11   0 9.59647 2.88250   1
  -8 -11   0 59.5500  5.6392   2
   8  11   0 54.6559  5.3699   1
  -9 -11   0 54.0421  5.6648   2
   9  11   0 61.2815  5.8202   1
 -10 -11   0 25.7705  4.4341   2
  10  11   0 28.0380  4.8958   1
 -11 -11   0 100.143   7.578   2
  11  11   0 114.491   8.852   1
 -12 -11   0 3.73652 2.66867   2
  12  11   0 0.94219 2.81329   1
 -13 -11   0 1.20002 2.93447   2
  13  11   0 4.28224 3.09257   1
 -14 -11   0 7.93042 3.14497   2
  14  11   0 4.56694 3.60743   1
 -15 -11   0 6.23127 3.26294   2
  15  11   0 0.60817 2.82720   1
   3 -12   0 126.132  10.247   2
   2 -12   0 0.50299 3.06595   2
  -2  12   0 1.54984 2.57934   3
   1 -12   0 99.0604  8.4697   2
  -1  12   0 90.8275  8.6291   3
   0 -12   0 253.637  14.218   2
   0  12   0 258.520  14.721   3
  -1 -12   0 17.5078  4.4272   2
   1  12   0 21.3970  4.5268   3
  -2 -12   0 160.232  10.508   2
   2  12   0 158.346  10.233   3
  -3 -12   0 467.083  20.566   2
   3  12   0 466.908  20.146   3
  -4 -12   0 73.5486  6.9421   2
   4  12   0 75.4149  6.3464   3
   4  12   0 79.6665  6.0168   1
  -5 -12   0 106.948   8.227   2
   5  12   0 108.778   7.410   3
   5  12   0 119.041   7.623   1
  -6 -12   0 408.428  18.761   2
   6  12   0 431.266  17.409   3
   6  12   0 415.340  17.809   1
  -7 -12   0 79.0826  6.9418   2
   7  12   0 70.5147  6.2292   1
  -8 -12   0 56.1667  5.9427   2
   8  12   0 53.0161  5.6687   1
  -9 -12   0 303.013  14.783   2
   9  12   0 277.662  14.408   1
 -10 -12   0 248.591  13.351   2
  10  12   0 248.123  13.456   1
 -11 -12   0 0.01744 2.20789   2
  11  12   0 -0.6763  2.0316   1
 -12 -12   0 431.112  19.425   2
  12  12   0 442.788  21.068   1
 -13 -12   0 226.838  13.058   2
  13  12   0 251.156  14.983   1
 -14 -12   0 6.91459 3.26881   2
  14  12   0 3.89814 3.26104   1
 -15 -12   0 84.8280  7.7668   2
  15  12   0 73.3821  8.6149   1
   2 -13   0 39.8139  6.6438   2
  -2  13   0 37.8990  6.9921   3
   1 -13   0 48.9249  6.7260   2
  -1  13   0 52.3694  6.9511   3
   0 -13   0 -2.2686  2.4712   2
   0  13   0 1.58630 3.17299   3
  -1 -13   0 45.5250  6.1432   2
   1  13   0 41.8835  5.9698   3
  -2 -13   0 38.6637  5.6500   2
   2  13   0 51.4726  6.0862   3
  -3 -13   0 7.39062 3.38473   2
   3  13   0 5.09593 3.18540   3
  -4 -13   0 22.2754  5.0492   2
   4  13   0 16.9143  4.0601   3
  -5 -13   0 9.40484 3.75195   2
   5  13   0 15.5752  3.4510   1
   5  13   0 11.1712  3.3691   3
  -6 -13   0 10.5336  3.3606   2
   6  13   0 5.55140 2.81829   3
   6  13   0 11.2638  3.0042   1
  -7 -13   0 68.3986  6.8299   2
   7  13   0 61.2950  5.9760   1
  -8 -13   0 48.8650  5.8921   2
   8  13   0 35.6220  4.9015   1
  -9 -13   0 34.1122  5.4360   2
   9  13   0 28.6277  4.7697   1
 -10 -13   0 22.6676  4.8778   2
  10  13   0 32.9469  4.8803   1
 -11 -13   0 7.86076 3.55930   2
  11  13   0 4.51640 2.64251   1
 -12 -13   0 12.8918  4.0566   2
  12  13   0 12.7446  4.0492   1
 -13 -13   0 3.91046 3.11520   2
  13  13   0 4.21025 3.10792   1
 -14 -13   0 2.69022 2.76979   2
  14  13   0 4.89667 3.45038   1
   0 -14   0 81.5688  8.4097   2
   0  14   0 93.7517  9.2552   3
  -1 -14   0 149.159  11.147   2
   1  14   0 137.892  11.095   3
  -2 -14   0 6.10650 3.84066   2
   2  14   0 11.2606  4.1098   3
  -3 -14   0 248.971  14.833   2
   3  14   0 265.429  14.642   3
  -4 -14   0 121.713   9.851   2
   4  14   0 138.811   9.634   3
  -5 -14   0 62.9510  7.1638   2
   5  14   0 80.8047  6.9973   3
  -6 -14   0 269.964  15.096   2
  -7 -14   0 310.287  16.463   2
   7  14   0 308.860  15.158   1
  -8 -14   0 34.4574  5.8836   2
   8  14   0 38.9057  5.0679   1
  -9 -14   0 269.743  15.145   2
   9  14   0 286.679  14.798   1
 -10 -14   0 288.740  15.637   2
  10  14   0 288.359  15.335   1
 -11 -14   0 33.4688  5.9799   2
  11  14   0 32.8258  5.4426   1
 -12 -14   0 233.129  13.675   2
  12  14   0 222.818  13.925   1
 -13 -14   0 157.988  11.224   2
  13  14   0 187.341  12.752   1
 -14 -14   0 43.3735  5.7700   2
  14  14   0 36.0729  6.4810   1
  -2 -15   0 23.8565  5.7989   2
   2  15   0 24.0931  5.7713   3
  -3 -15   0 2.35449 3.57791   2
   3  15   0 4.35606 3.45329   3
  -4 -15   0 13.6021  4.5384   2
   4  15   0 20.9664  4.9374   3
  -5 -15   0 19.8225  5.2728   2
  -6 -15   0 7.31039 3.93416   2
  -7 -15   0 7.71462 3.78972   2
  -8 -15   0 32.1454  6.0908   2
   8  15   0 39.9055  5.2006   1
  -9 -15   0 1.31670 2.81102   2
   9  15   0 2.08507 2.78602   1
 -10 -15   0 0.50031 3.00483   2
  10  15   0 4.21970 2.58816   1
 -11 -15   0 2.03368 2.87563   2
  11  15   0 4.38787 2.77147   1
 -12 -15   0 7.21985 3.73373   2
  12  15   0 5.35649 3.36814   1
 -13 -15   0 40.7296  6.5547   2
  13  15   0 32.8937  6.0476   1
  -4 -16   0 205.266  13.971   2
  -5 -16   0 22.2805  5.8139   2
  -6 -16   0 49.0065  6.8833   2
  -7 -16   0 183.342  12.873   2
  -8 -16   0 122.089  10.308   2
  -9 -16   0 15.3822  5.2824   2
   9  16   0 38.5421  5.5436   1
 -10 -16   0 199.739  13.716   2
  10  16   0 232.287  13.573   1
 -11 -16   0 28.8544  5.9294   2
  11  16   0 39.5912  5.6154   1
 -11 -16   1 -1.5774  3.2835   2
  10  16  -1 1.54426 2.82271   1
 -10 -16   1 1.81209 3.53893   2
   9  16  -1 12.4313  4.5249   1
  -9 -16   1 7.16332 3.53497   2
  -8 -16   1 4.13688 4.56121   2
  -7 -16   1 1.90960 3.73568   2
  -6 -16   1 8.46149 4.01667   2
  -5 -16   1 6.73564 3.94575   2
  -4 -16   1 0.65129 3.35635   2
  12  15  -1 5.24528 3.41145   1
 -12 -15   1 14.3752  4.7937   2
  11  15  -1 37.8465  6.1994   1
 -11 -15   1 51.5849  6.7738   2
  10  15  -1 207.209  12.832   1
 -10 -15   1 200.597  13.282   2
   9  15  -1 56.1591  6.3257   1
  -9 -15   1 65.5534  7.1867   2
   8  15  -1 53.8425  6.0940   1
  -8 -15   1 45.8206  6.5135   2
   7  15  -1 272.893  14.615   1
  -7 -15   1 267.357  15.672   2
  -6 -15   1 109.258   9.611   2
  -5 -15   1 2.34640 3.04168   2
  -4 -15   1 170.086  12.199   2
   3  15  -1 132.726  10.295   3
  -3 -15   1 113.713   9.938   2
   2  15  -1 8.55584 4.15386   3
  -2 -15   1 2.01643 3.65134   2
  13  14  -1 9.47937 3.84411   1
 -13 -14   1 10.2771  4.0874   2
  12  14  -1 8.25437 3.84839   1
 -12 -14   1 3.70717 3.37742   2
  11  14  -1 16.1055  4.3736   1
 -11 -14   1 20.0878  4.8855   2
  10  14  -1 58.1874  6.3613   1
 -10 -14   1 49.3018  6.5179   2
   9  14  -1 1.27128 2.25668   1
  -9 -14   1 2.06446 2.72046   2
   8  14  -1 4.86247 2.67581   1
  -8 -14   1 7.01147 3.32332   2
   7  14  -1 12.9125  3.6352   1
  -7 -14   1 8.79457 3.54958   2
   6  14  -1 16.1477  3.7953   1
  -6 -14   1 10.5589  4.0431   2
  -5 -14   1 2.76964 2.93791   2
   4  14  -1 32.2944  5.4467   3
  -4 -14   1 37.5977  6.3243   2
   3  14  -1 2.16441 2.98625   3
  -3 -14   1 1.47309 3.00467   2
   2  14  -1 6.14346 3.57582   3
  -2 -14   1 6.56482 3.89400   2
   1  14  -1 32.3281  6.0203   3
  -1 -14   1 31.1426  6.2002   2
   0  14  -1 2.30172 3.17293   3
   0 -14   1 2.21542 3.20891   2
  14  13  -1 32.9316  6.2926   1
 -14 -13   1 21.2921  5.0900   2
  13  13  -1 285.621  16.169   1
 -13 -13   1 237.480  14.086   2
  12  13  -1 223.348  14.001   1
 -12 -13   1 233.870  13.440   2
  11  13  -1 40.9970  5.6996   1
 -11 -13   1 42.7497  5.8070   2
  10  13  -1 220.723  13.194   1
 -10 -13   1 234.882  13.407   2
   9  13  -1 472.863  21.185   1
  -9 -13   1 492.009  21.595   2
   8  13  -1 11.6546  3.6302   1
  -8 -13   1 18.3967  4.3840   2
   7  13  -1 306.284  14.969   1
  -7 -13   1 293.732  15.441   2
   6  13  -1 320.244  15.345   1
  -6 -13   1 315.050  16.134   2
   5  13  -1 27.7022  4.0826   1
   5  13  -1 19.3579  3.9289   3
  -5 -13   1 18.3593  4.4481   2
   4  13  -1 304.483  14.735   3
   4  13  -1 304.469  14.279   1
  -4 -13   1 294.306  15.777   2
   3  13  -1 343.159  16.234   3
  -3 -13   1 302.034  16.267   2
   2  13  -1 58.6792  6.4537   3
  -2 -13   1 62.7757  6.8011   2
  -1 -13   1 229.985  13.746   2
   0  13  -1 367.868  18.765   3
   0 -13   1 349.333  18.109   2
   1 -13   1 52.9770  6.7168   2
   2 -13   1 12.1165  4.7789   2
  15  12  -1 13.3024  4.7268   1
 -15 -12   1 25.9595  5.3923   2
  14  12  -1 15.2307  4.7181   1
 -14 -12   1 19.8156  4.7594   2
  13  12  -1 7.27196 2.96271   1
 -13 -12   1 2.54070 2.80722   2
  12  12  -1 58.9843  6.7716   1
 -12 -12   1 54.6975  5.9375   2
  11  12  -1 12.1297  4.0481   1
 -11 -12   1 14.8758  3.7774   2
  10  12  -1 5.02416 2.59956   1
 -10 -12   1 1.50236 1.97199   2
   9  12  -1 15.4364  3.8166   1
  -9 -12   1 22.8443  4.5587   2
   8  12  -1 0.71827 1.92083   1
  -8 -12   1 5.41808 2.80202   2
   7  12  -1 3.06644 2.20812   1
  -7 -12   1 3.07047 2.57024   2
   6  12  -1 0.58969 1.90618   1
  -6 -12   1 6.88295 2.87387   2
   5  12  -1 35.0141  4.5086   1
   5  12  -1 32.6908  4.1703   3
  -5 -12   1 29.3559  4.9844   2
   4  12  -1 37.6896  4.4845   1
   4  12  -1 47.9953  4.8647   3
  -4 -12   1 28.8038  5.0738   2
   3  12  -1 8.20635 3.05967   3
   3  12  -1 10.4235  2.8367   1
  -3 -12   1 5.77770 3.15840   2
   2  12  -1 37.0813  5.1565   3
  -2 -12   1 38.7474  5.2307   2
   1  12  -1 54.8901  6.1178   3
  -1 -12   1 54.2513  6.1725   2
   0  12  -1 12.0054  4.0398   3
   0 -12   1 9.21035 3.59938   2
  -1  12  -1 45.7890  6.2950   3
   1 -12   1 47.0796  6.2041   2
   2 -12   1 34.1764  6.0129   2
   3 -12   1 22.8843  5.3439   2
   4 -12   1 -0.8522  3.1976   2
  15  11  -1 77.9735  9.1523   1
 -15 -11   1 100.441   8.509   2
  14  11  -1 14.9167  4.8171   1
 -14 -11   1 11.2512  3.8501   2
  13  11  -1 134.157  10.626   1
 -13 -11   1 127.438   9.187   2
  12  11  -1 625.816  26.410   1
 -12 -11   1 564.569  23.991   2
  11  11  -1 59.4559  6.3305   1
 -11 -11   1 44.5241  5.2539   2
  10  11  -1 115.753   8.598   1
 -10 -11   1 120.350   8.447   2
   9  11  -1 485.986  21.479   1
  -9 -11   1 539.006  21.715   2
   8  11  -1 168.364   9.996   1
  -8 -11   1 154.273   9.593   2
   7  11  -1 250.419  12.484   1
  -7 -11   1 230.762  12.418   2
   6  11  -1 900.058  33.513   1
   6  11  -1 947.595  32.077   3
  -6 -11   1 964.209  34.143   2
   5  11  -1 196.672   9.652   3
   5  11  -1 185.477  10.049   1
  -5 -11   1 188.049  10.850   2
   4  11  -1 13.0484  3.0317   3
   4  11  -1 19.1689  3.3114   1
  -4 -11   1 12.7962  3.5068   2
   3  11  -1 568.941  21.259   1
   3  11  -1 571.901  22.006   3
  -3 -11   1 503.151  22.067   2
   2  11  -1 301.353  13.111   1
   2  11  -1 322.474  14.888   3
  -2 -11   1 286.849  14.599   2
   1  11  -1 32.6239  4.8943   3
  -1 -11   1 43.4859  5.2820   2
   0 -11   1 606.588  24.547   2
  -1  11  -1 316.443  16.584   3
   1 -11   1 324.967  15.905   2
  -2  11  -1 4.91930 3.18753   3
   2 -11   1 9.38659 3.66368   2
   3 -11   1 149.887  10.516   2
   4 -11   1 189.141  12.198   2
   5 -11   1 1.45075 3.06572   2
  15  10  -1 -1.5705  3.4298   1
 -15 -10   1 3.52221 3.57163   2
  14  10  -1 1.98962 3.30532   1
 -14 -10   1 5.42943 3.53174   2
  13  10  -1 -0.3445  2.4500   1
 -13 -10   1 4.65410 2.78812   2
  12  10  -1 -2.7340  2.2432   1
 -12 -10   1 3.28405 2.63317   2
  11  10  -1 78.3616  7.4929   1
 -11 -10   1 79.8164  6.6202   2
  10  10  -1 13.4496  3.7144   1
 -10 -10   1 12.7111  3.2941   2
   9  10  -1 1.57307 1.91963   1
  -9 -10   1 7.24761 2.69714   2
   8  10  -1 0.89574 1.65009   1
  -8 -10   1 0.57319 1.69532   2
   7  10  -1 15.2156  3.3540   1
   7  10  -1 15.1047  2.3585   3
  -7 -10   1 12.0278  3.1021   2
   6  10  -1 30.3980  3.9819   1
   6  10  -1 38.9360  3.4102   3
  -6 -10   1 29.6265  4.1073   2
   5  10  -1 -0.5702  1.5844   1
   5  10  -1 -0.9533  1.3117   3
  -5 -10   1 2.80460 1.85893   2
   4  10  -1 2.19548 1.79206   3
   4  10  -1 0.85811 1.61011   1
  -4 -10   1 0.58944 1.82764   2
   3  10  -1 7.71167 2.56786   3
   3  10  -1 13.3912  2.7681   1
  -3 -10   1 7.68385 2.91314   2
   2  10  -1 8.46539 2.37753   1
   2  10  -1 7.33030 2.60570   3
  -2 -10   1 7.59853 2.79724   2
   1  10  -1 114.230   7.693   3
   1  10  -1 101.964   6.122   1
  -1 -10   1 94.8975  7.2075   2
   0  10  -1 4.92680 1.97555   1
   0  10  -1 4.33022 2.52735   3
   0 -10   1 6.67610 2.58338   2
  -1  10  -1 11.2715  3.9476   3
   1 -10   1 18.2955  3.9763   2
  -2  10  -1 28.0326  5.2190   3
   2 -10   1 30.4617  5.0994   2
   3 -10   1 34.3198  5.0021   2
   4 -10   1 0.14376 2.80337   2
   5 -10   1 43.0593  5.8029   2
   6 -10   1 49.0812  6.5830   2
  15   9  -1 198.102  14.158   1
 -15  -9   1 209.558  12.607   2
  14   9  -1 27.4591  5.9813   1
 -14  -9   1 30.3498  5.1900   2
  13   9  -1 48.3749  6.6037   1
 -13  -9   1 59.5333  6.1005   2
  12   9  -1 322.745  16.633   1
 -12  -9   1 294.199  14.568   2
  11   9  -1 588.693  24.787   1
 -11  -9   1 581.819  23.042   2
  10   9  -1 72.6914  6.7520   1
 -10  -9   1 76.0867  6.1043   2
   9   9  -1 369.754  17.006   1
  -9  -9   1 369.260  15.983   2
   8   9  -1 645.392  25.075   1
  -8  -9   1 655.277  24.419   2
   7   9  -1 10.2456  2.8181   1
   7   9  -1 14.6818  2.1237   3
  -7  -9   1 15.2195  3.1671   2
   6   9  -1 984.387  35.401   1
   6   9  -1 1048.16   33.47   3
  -6  -9   1 1019.59   35.15   2
   5   9  -1 929.122  32.544   1
   5   9  -1 921.642  31.130   3
  -5  -9   1 945.916  32.531   2
   4   9  -1 24.5421  3.0549   1
   4   9  -1 22.1228  2.8586   3
  -4  -9   1 27.2344  3.6958   2
   3   9  -1 602.074  22.630   1
   3   9  -1 614.804  22.711   3
  -3  -9   1 655.873  23.608   2
   2   9  -1 1249.04   42.32   3
   2   9  -1 1234.03   41.20   1
  -2  -9   1 1269.07   42.01   2
   1   9  -1 23.4054  3.7022   3
   1   9  -1 24.4786  2.8846   1
  -1  -9   1 23.5156  3.9184   2
   0   9  -1 262.522  10.896   1
   0   9  -1 250.718  12.714   3
   0  -9   1 238.264  12.009   2
  -1   9  -1 270.789  11.272   1
  -1   9  -1 255.697  13.562   3
   1  -9   1 283.141  13.275   2
  -2   9  -1 6.41348 2.86455   3
   2  -9   1 2.81929 2.20409   2
  -3   9  -1 143.382  10.071   3
   3  -9   1 113.857   8.314   2
   4  -9   1 391.303  17.770   2
   5  -9   1 79.3337  7.2120   2
   6  -9   1 40.7556  5.7662   2
   7  -9   1 82.6707  7.9583   2
  15   8  -1 0.12058 3.20822   1
 -15  -8   1 6.77385 3.37233   2
  14   8  -1 -2.2569  3.1860   1
 -14  -8   1 11.1283  3.5773   2
  13   8  -1 47.9352  6.7174   1
 -13  -8   1 61.6379  6.1524   2
  12   8  -1 3.66133 3.48251   1
 -12  -8   1 4.34142 2.75627   2
  11   8  -1 29.0033  5.2732   1
 -11  -8   1 31.6819  4.2022   2
  10   8  -1 69.0764  6.5041   1
 -10  -8   1 70.3400  5.7109   2
   9   8  -1 4.36666 2.43146   1
  -9  -8   1 9.84852 2.66312   2
   8   8  -1 1.51558 1.75693   1
  -8  -8   1 2.41035 1.84993   2
   7   8  -1 57.5080  3.3534   3
   7   8  -1 51.9002  4.7882   1
  -7  -8   1 46.9447  4.5042   2
   6   8  -1 6.00289 2.08489   1
   6   8  -1 4.56168 1.37848   3
  -6  -8   1 5.68626 2.08237   2
   5   8  -1 113.262   6.806   1
   5   8  -1 116.540   5.622   3
  -5  -8   1 104.974   6.702   2
   4   8  -1 207.767   8.780   3
   4   8  -1 198.296   9.506   1
  -4  -8   1 197.981   9.802   2
   3   8  -1 122.495   6.485   1
   3   8  -1 101.863   5.915   3
  -3  -8   1 103.070   6.599   2
   2   8  -1 1.05992 1.18872   1
   2   8  -1 0.80319 1.35457   3
  -2  -8   1 2.58710 1.77858   2
   1   8  -1 9.03321 1.93806   1
   1   8  -1 6.15190 2.23517   3
  -1  -8   1 10.6563  2.6302   2
   0   8  -1 29.8603  2.8672   1
   0   8  -1 31.9963  3.9039   3
   0  -8   1 27.6768  3.4849   2
  -1   8  -1 16.1549  3.5474   3
  -1   8  -1 27.4460  2.7134   1
   1  -8   1 26.0250  3.5600   2
  -2   8  -1 11.7610  2.1964   1
  -2   8  -1 9.29535 3.13266   3
   2  -8   1 12.6042  3.0185   2
  -3   8  -1 15.3200  3.9662   3
   3  -8   1 13.2945  3.2670   2
   4  -8   1 0.67629 1.94530   2
   5  -8   1 196.312  11.144   2
   6  -8   1 31.1917  5.0928   2
   7  -8   1 0.65869 2.83691   2
   8  -8   1 3.89700 3.46061   2
 -15  -7   1 171.597  11.233   2
 -14  -7   1 154.941  10.077   2
 -13  -7   1 2.63685 2.70855   2
 -12  -7   1 232.344  12.087   2
 -12  -7   1 208.600  12.873   1
 -11  -7   1 257.457  13.863   1
 -11  -7   1 244.841  12.375   2
 -10  -7   1 119.787   7.557   2
   9   7  -1 517.440  17.728   3
  -9  -7   1 510.661  19.837   2
   8   7  -1 960.187  33.327   1
   8   7  -1 924.395  29.777   3
  -8  -7   1 895.963  31.597   2
   7   7  -1 105.008   6.775   1
  -7  -7   1 102.343   6.319   2
   6   7  -1 442.356  17.842   1
   6   7  -1 470.787  15.554   3
  -6  -7   1 455.744  17.414   2
   5   7  -1 1853.32   55.88   3
   5   7  -1 1692.80   57.29   1
  -5  -7   1 1818.95   56.40   2
   4   7  -1 296.962  11.045   3
   4   7  -1 284.242  12.137   1
  -4  -7   1 296.288  12.244   2
   3   7  -1 9.58193 1.92942   1
   3   7  -1 6.87300 1.62071   3
  -3  -7   1 7.59513 2.14249   2
   2   7  -1 703.632  24.889   3
   2   7  -1 734.150  24.877   1
  -2  -7   1 723.526  25.025   2
   1   7  -1 568.884  21.051   3
   1   7  -1 566.933  20.136   1
  -1  -7   1 595.059  20.923   2
   0   7  -1 82.2744  4.7646   1
   0   7  -1 78.8994  5.6849   3
   0  -7   1 90.9925  5.7778   2
  -1   7  -1 870.061  30.393   3
  -1   7  -1 826.422  27.756   1
   1  -7   1 807.421  28.724   2
  -2   7  -1 1285.66   44.38   3
  -2   7  -1 1302.52   41.08   1
   2  -7   1 1227.70   41.90   2
  -3   7  -1 241.795  10.183   1
  -3   7  -1 236.439  12.595   3
   3  -7   1 226.355  11.205   2
  -4   7  -1 363.332  14.109   1
   4  -7   1 345.824  15.338   2
   5  -7   1 568.364  22.291   2
   6  -7   1 34.7020  4.5969   2
   7  -7   1 107.510   8.114   2
   8  -7   1 209.630  12.047   2
 -15  -6   1 15.8449  4.4168   2
 -14  -6   1 3.70255 3.21826   2
 -14  -6   1 10.9327  3.6022   1
 -13  -6   1 100.270   7.601   2
 -13  -6   1 79.9241  7.8444   1
 -12  -6   1 89.5968  6.9594   2
 -12  -6   1 73.5369  7.2063   1
 -11  -6   1 4.51113 2.24232   1
 -11  -6   1 2.64842 2.31285   2
  10   6  -1 194.792   8.843   3
 -10  -6   1 193.157  10.121   2
 -10  -6   1 194.608  11.278   1
   9   6  -1 86.0804  4.7697   3
  -9  -6   1 65.5756  5.3095   2
  -9  -6   1 83.0578  6.4718   1
   8   6  -1 -0.2437  1.1543   3
  -8  -6   1 1.07805 1.38587   2
  -8  -6   1 -1.1192  1.1960   1
   7   6  -1 149.686   8.547   1
   7   6  -1 161.185   6.386   3
  -7  -6   1 166.003   8.214   2
   6   6  -1 39.6596  3.8493   1
   6   6  -1 46.8039  2.6220   3
  -6  -6   1 44.2580  3.8029   2
   5   6  -1 3.70849 1.03550   3
   5   6  -1 2.38923 1.45033   1
  -5  -6   1 3.00334 1.37693   2
   4   6  -1 16.1093  2.2684   1
   4   6  -1 15.3081  1.6732   3
  -4  -6   1 11.3187  2.0649   2
   3   6  -1 19.0514  1.9633   3
   3   6  -1 20.1737  2.3931   1
  -3  -6   1 14.8770  2.4878   2
   2   6  -1 77.0206  4.3937   3
   2   6  -1 75.4075  4.4642   1
  -2  -6   1 70.0994  4.6687   2
   1   6  -1 15.1434  2.0530   1
   1   6  -1 13.4738  2.2610   3
  -1  -6   1 19.7053  2.4575   2
   0   6  -1 23.1966  2.2288   1
   0   6  -1 22.2835  2.8268   3
   0  -6   1 17.2333  2.6163   2
  -1   6  -1 13.8776  2.7937   3
  -1   6  -1 13.6149  1.8486   1
   1  -6   1 15.2430  2.5429   2
  -2   6  -1 127.471   6.302   1
  -2   6  -1 134.009   8.053   3
   2  -6   1 132.356   7.188   2
  -3   6  -1 3.68257 1.62690   1
  -3   6  -1 3.93876 2.16723   3
   3  -6   1 6.16005 2.09234   2
  -4   6  -1 30.1595  3.1111   1
   4  -6   1 30.8969  3.6644   2
  -5   6  -1 3.05193 1.35895   1
   5  -6   1 1.47257 1.71832   2
   6  -6   1 123.195   7.859   2
   7  -6   1 42.2659  4.9614   2
   8  -6   1 46.2263  5.3456   2
   9  -6   1 12.7549  3.8794   2
 -15  -5   1 54.3830  6.5919   2
 -15  -5   1 51.5934  6.6319   1
 -14  -5   1 191.165  12.968   1
 -14  -5   1 209.047  11.933   2
 -13  -5   1 246.379  14.640   1
 -13  -5   1 288.843  13.981   2
 -12  -5   1 24.9215  4.7072   1
 -12  -5   1 27.2944  4.5265   2
  11   5  -1 460.850  17.192   3
 -11  -5   1 367.338  18.515   1
 -11  -5   1 415.834  17.494   2
  10   5  -1 385.125  14.904   3
 -10  -5   1 365.525  15.635   2
 -10  -5   1 364.709  17.046   1
   9   5  -1 23.5202  2.8076   3
  -9  -5   1 32.4955  3.7464   2
  -9  -5   1 21.3912  3.7495   1
   8   5  -1 1105.06   34.58   3
  -8  -5   1 1019.96   35.01   2
  -8  -5   1 1044.28   36.86   1
   7   5  -1 1707.42   52.15   3
  -7  -5   1 1616.14   52.24   2
  -7  -5   1 1667.27   54.55   1
   6   5  -1 5.24168 1.12503   3
  -6  -5   1 4.06103 1.57850   2
   5   5  -1 1260.99   41.65   1
   5   5  -1 1294.67   39.72   3
  -5  -5   1 1280.72   40.55   2
   4   5  -1 1823.02   58.42   1
  -4  -5   1 1888.58   57.14   2
   3   5  -1 28.9777  2.7377   1
   3   5  -1 27.5420  2.0052   3
  -3  -5   1 22.4205  2.3908   2
   2   5  -1 812.101  26.314   3
   2   5  -1 792.842  26.670   1
  -2  -5   1 826.448  26.468   2
   1   5  -1 735.883  24.400   3
   1   5  -1 736.509  24.096   1
  -1  -5   1 702.915  23.918   2
   0   5  -1 51.2850  3.3119   1
   0   5  -1 49.6421  3.7635   3
   0  -5   1 61.8400  3.9673   2
  -1   5  -1 700.880  24.634   3
  -1   5  -1 696.406  23.004   1
   1  -5   1 681.042  23.380   2
  -2   5  -1 1967.89   63.84   3
  -2   5  -1 1999.81   61.29   1
   2  -5   1 1935.12   60.73   2
  -3   5  -1 453.699  18.795   3
  -3   5  -1 465.944  16.693   1
   3  -5   1 474.851  17.311   2
  -4   5  -1 242.242  10.115   1
   4  -5   1 237.304  10.743   2
  -5   5  -1 818.507  27.770   1
   5  -5   1 796.173  28.068   2
  -6   5  -1 200.051   9.585   1
   6  -5   1 206.339  10.209   2
  -7   5  -1 55.3251  4.7349   1
   7  -5   1 53.5290  4.9692   2
   8  -5   1 607.546  23.418   2
   9  -5   1 191.506  10.743   2
 -15  -4   1 23.5771  5.4701   1
 -14  -4   1 0.73971 3.18019   1
 -14  -4   1 12.7978  3.8298   2
 -13  -4   1 53.0089  6.4172   1
 -13  -4   1 55.6850  5.6588   2
  12   4  -1 66.0223  5.8901   3
 -12  -4   1 73.6488  6.2473   2
 -12  -4   1 69.3612  6.7455   1
  11   4  -1 8.72263 2.75769   3
 -11  -4   1 11.4813  3.3368   1
 -11  -4   1 8.87812 2.75167   2
  10   4  -1 66.6777  5.0719   3
 -10  -4   1 62.9247  5.8508   1
 -10  -4   1 65.4596  5.4096   2
   9   4  -1 162.066   8.026   3
  -9  -4   1 163.396   9.337   1
  -9  -4   1 155.469   8.405   2
   8   4  -1 6.17772 1.69869   3
  -8  -4   1 4.51626 1.91536   2
  -8  -4   1 2.67303 1.85331   1
   7   4  -1 33.8011  2.8036   3
  -7  -4   1 35.7907  3.3436   2
  -7  -4   1 37.4739  3.8045   1
   6   4  -1 145.730   5.947   3
  -6  -4   1 123.415   7.113   1
  -6  -4   1 144.143   6.924   2
   5   4  -1 105.356   4.290   3
  -5  -4   1 98.6957  5.6987   1
  -5  -4   1 104.493   5.398   2
   4   4  -1 67.8896  4.2118   1
  -4  -4   1 70.3473  4.1241   2
   3   4  -1 43.6407  3.1037   1
  -3  -4   1 44.5060  3.0365   2
   2   4  -1 15.0330  1.7671   1
   2   4  -1 14.7319  1.4522   3
  -2  -4   1 14.5800  1.7522   2
   1   4  -1 39.9008  2.7415   3
   1   4  -1 50.6584  3.0666   1
  -1  -4   1 44.4655  3.0420   2
   0   4  -1 4.43583 1.34232   3
   0   4  -1 4.52268 1.05407   1
   0  -4   1 4.52700 1.20322   2
  -1   4  -1 34.1525  2.4505   1
  -1   4  -1 35.5377  3.0828   3
   1  -4   1 35.6938  2.8453   2
  -2   4  -1 290.514  12.487   3
  -2   4  -1 308.207  11.190   1
   2  -4   1 304.398  11.569   2
  -3   4  -1 57.3876  4.7334   3
  -3   4  -1 60.1149  3.7384   1
   3  -4   1 55.5382  3.8917   2
  -4   4  -1 2.40028 1.32743   1
   4  -4   1 2.07203 1.33351   2
  -5   4  -1 2.94960 1.65913   1
   5  -4   1 3.75740 1.65929   2
  -6   4  -1 20.4458  2.8697   1
   6  -4   1 16.5318  3.0543   2
  -7   4  -1 54.9068  4.7258   1
   7  -4   1 66.2429  5.2102   2
  -8   4  -1 106.734   7.002   1
   8  -4   1 116.027   7.489   2
   9  -4   1 0.94100 2.30186   2
  10  -4   1 71.6192  6.4544   2
 -14  -3   1 100.888   9.202   1
 -14  -3   1 129.321   9.238   2
  13   3  -1 208.887  12.029   3
 -13  -3   1 235.156  13.505   1
 -13  -3   1 209.253  11.833   2
  12   3  -1 15.5077  3.5967   3
 -12  -3   1 11.2826  3.5512   2
 -12  -3   1 11.2001  3.6049   1
 -11  -3   1 807.734  30.427   1
 -11  -3   1 770.092  28.497   2
 -10  -3   1 727.266  26.567   2
 -10  -3   1 753.640  28.313   1
  -9  -3   1 19.8569  3.4460   1
  -9  -3   1 16.6585  3.0417   2
  -8  -3   1 596.693  21.725   2
  -8  -3   1 622.567  23.058   1
  -7  -3   1 592.943  20.812   2
  -7  -3   1 587.481  21.837   1
  -6  -3   1 333.252  12.529   2
  -6  -3   1 316.560  13.114   1
   5   3  -1 501.650  16.320   3
  -5  -3   1 483.986  17.671   1
  -5  -3   1 469.311  16.751   2
   4   3  -1 2072.91   62.15   3
  -4  -3   1 2017.27   61.29   2
  -4  -3   1 1983.19   63.10   1
   3   3  -1 220.304   8.620   1
  -3  -3   1 216.446   8.316   2
   2   3  -1 347.055  12.020   1
  -2  -3   1 329.457  11.646   2
   1   3  -1 1312.70   40.42   3
   1   3  -1 1272.96   40.44   1
  -1  -3   1 1310.27   39.56   2
   0   3  -1 232.719   8.564   3
   0   3  -1 232.769   8.354   1
   0  -3   1 210.095   8.139   2
  -1   3  -1 60.2924  3.2197   1
  -1   3  -1 57.3120  3.6972   3
   1  -3   1 61.6011  3.3777   2
  -2   3  -1 1827.93   57.66   3
  -2   3  -1 1846.58   55.91   1
   2  -3   1 1752.33   54.81   2
  -3   3  -1 975.411  31.274   1
   3  -3   1 963.758  30.813   2
  -4   3  -1 84.8471  4.8866   1
   4  -3   1 94.7635  5.1121   2
  -5   3  -1 984.440  32.611   1
   5  -3   1 979.277  32.049   2
  -6   3  -1 937.071  31.516   1
   6  -3   1 914.994  30.841   2
  -7   3  -1 3.16896 1.61574   1
   7  -3   1 1.83300 1.65614   2
  -8   3  -1 456.413  18.260   1
   8  -3   1 447.259  17.713   2
  -9   3  -1 726.045  27.086   1
   9  -3   1 717.722  26.241   2
 -10   3  -1 6.57219 2.81092   1
  10  -3   1 5.20246 2.76945   2
  14   2  -1 45.1291  5.9464   3
 -14  -2   1 46.2726  6.3538   1
 -14  -2   1 42.2824  5.6589   2
 -13  -2   1 25.3107  4.4617   2
 -13  -2   1 17.3401  4.3504   1
 -12  -2   1 119.363   8.766   1
 -12  -2   1 111.803   8.034   2
 -11  -2   1 47.1404  5.2434   1
 -11  -2   1 51.2173  5.1554   2
 -10  -2   1 0.68118 1.67440   1
 -10  -2   1 3.85553 2.15360   2
  -9  -2   1 72.5271  5.4146   2
  -9  -2   1 73.0316  5.7854   1
  -8  -2   1 96.6896  6.2795   1
  -8  -2   1 87.6713  5.7197   2
  -7  -2   1 7.31756 1.90526   2
  -7  -2   1 8.14713 2.14111   1
  -6  -2   1 50.1836  3.6810   2
  -6  -2   1 53.4423  3.9768   1
  -5  -2   1 125.227   6.236   1
  -5  -2   1 123.962   5.972   2
  -4  -2   1 223.574   8.623   2
  -4  -2   1 222.510   9.019   1
  -3  -2   1 130.797   5.608   1
  -3  -2   1 118.289   5.177   2
   2   2  -1 39.6224  2.5456   1
  -2  -2   1 40.4370  2.4399   2
   1   2  -1 1.42227 0.67578   1
  -1  -2   1 1.67223 0.69643   2
   0   2  -1 0.72275 0.57765   1
   0   2  -1 1.24132 0.58026   3
   0  -2   1 0.92280 0.57612   2
  -1   2  -1 36.8903  2.3893   1
  -1   2  -1 40.8194  2.7473   3
   1  -2   1 41.3087  2.4016   2
  -2   2  -1 84.9254  3.9729   1
   2  -2   1 81.5908  3.8536   2
  -3   2  -1 253.998   9.899   1
   3  -2   1 272.285   9.690   2
  -4   2  -1 110.588   5.569   1
   4  -2   1 114.192   5.464   2
  -5   2  -1 113.841   5.947   1
   5  -2   1 111.671   5.661   2
  -6   2  -1 13.6816  2.3162   1
   6  -2   1 11.4290  2.1142   2
  -7   2  -1 33.8749  3.5472   1
   7  -2   1 45.1051  3.7257   2
  -8   2  -1 6.98405 2.40094   1
   8  -2   1 3.29975 1.68720   2
  -9   2  -1 14.6626  3.0863   1
   9  -2   1 15.7847  2.9582   2
 -10   2  -1 109.558   7.629   1
  10  -2   1 103.530   7.029   2
 -11   2  -1 64.7282  6.2741   1
 -14  -1   1 67.9878  7.5556   1
 -13  -1   1 207.697  12.845   1
 -13  -1   1 240.508  12.775   2
 -12  -1   1 51.8610  5.5591   2
 -12  -1   1 52.4205  5.8487   1
 -11  -1   1 139.026   8.686   2
 -11  -1   1 136.350   9.005   1
 -10  -1   1 198.400  10.737   1
 -10  -1   1 194.161  10.317   2
  -9  -1   1 174.068   9.344   2
  -9  -1   1 199.033  10.168   1
  -8  -1   1 58.9722  4.8016   1
  -8  -1   1 53.8512  4.5407   2
  -7  -1   1 529.692  19.168   1
  -7  -1   1 486.995  18.318   2
  -6  -1   1 1500.86   47.79   1
  -6  -1   1 1471.70   46.51   2
  -5  -1   1 173.471   7.502   2
  -5  -1   1 172.682   7.680   1
  -4  -1   1 982.834  30.684   2
  -4  -1   1 967.956  31.426   1
  -3  -1   1 3462.77  104.23   1
  -3  -1   1 3416.04  101.68   2
  -2  -1   1 83.5092  3.7321   2
  -2  -1   1 86.6430  3.3902   3
   1   1  -1 3282.81  100.64   1
  -1  -1   1 3399.33   98.17   2
   0   1  -1 4786.27  153.35   1
   0  -1   1 5438.78  150.04   2
  -1   1  -1 302.784  10.015   1
   1  -1   1 293.548   9.415   2
  -2   1  -1 2742.12   83.16   1
  -3   1  -1 1692.92   53.36   1
   3  -1   1 1751.05   51.70   2
  -4   1  -1 707.663  24.616   1
   4  -1   1 780.699  23.811   2
  -5   1  -1 409.435  15.333   1
   5  -1   1 419.314  14.533   2
  -6   1  -1 1406.68   45.78   1
   6  -1   1 1412.63   44.06   2
  -7   1  -1 514.795  19.815   1
   7  -1   1 544.232  18.886   2
  -8   1  -1 349.223  14.757   1
   8  -1   1 336.781  13.635   2
  -9   1  -1 257.193  12.067   1
   9  -1   1 226.613  10.767   2
 -10   1  -1 118.513   8.208   1
  10  -1   1 135.219   7.796   2
 -11   1  -1 125.769   8.910   1
  11  -1   1 131.417   8.138   2
 -12   1  -1 204.414  12.066   1
 -13   1  -1 111.231   9.128   1
  13   0  -1 19.2675  4.5603   2
 -13   0   1 22.7785  4.6783   1
  12   0  -1 98.8628  7.7473   2
 -12   0   1 87.6882  7.5659   1
 -11   0   1 146.849   9.233   2
 -11   0   1 151.447   9.487   1
 -10   0   1 2.64286 2.21296   1
 -10   0   1 -0.9495  1.8434   2
  -9   0   1 4.68511 2.05550   1
  -9   0   1 4.56855 2.03170   2
  -8   0   1 25.5005  3.2126   1
  -8   0   1 26.0431  3.2859   2
  -7   0   1 44.2102  3.8315   2
  -7   0   1 47.0878  3.9093   1
  -6   0   1 56.2245  4.0830   2
  -6   0   1 54.0035  3.9049   1
  -5   0   1 800.537  26.925   1
  -5   0   1 825.787  26.686   2
  -4   0   1 86.5790  4.2802   1
  -4   0   1 78.5838  4.5096   3
  -4   0   1 81.7056  4.4124   2
  -3   0   1 114.418   5.056   2
  -3   0   1 115.802   5.223   3
  -3   0   1 113.604   4.885   1
  -2   0   1 438.867  14.599   3
  -2   0   1 440.046  14.227   1
  -2   0   1 433.360  14.203   2
   1   0  -1 376.939  11.680   1
  -1   0   1 369.267  11.890   3
  -1   0   1 349.293  11.566   2
  -1   0  -1 84.2102  3.2713   1
   1   0   1 76.8165  3.2533   3
  -2   0  -1 1.24231 0.66313   1
  -3   0  -1 -1.3258  0.6929   1
  -3   0  -1 -1.3675  0.6406   2
  -4   0  -1 53.8195  2.8528   2
  -4   0  -1 51.6915  3.3453   1
  -5   0  -1 71.1192  4.3944   1
  -5   0  -1 72.1033  3.8533   2
  -6   0  -1 74.8517  4.8353   1
  -6   0  -1 73.5294  4.2045   2
  -7   0  -1 -0.3156  0.9219   1
  -7   0  -1 0.63496 0.95196   2
  -8   0  -1 4.96031 1.85670   2
  -8   0  -1 4.23061 1.70438   1
  -9   0  -1 17.1237  3.0842   2
  -9   0  -1 12.4783  3.0490   1
 -10   0  -1 0.18590 1.85819   1
 -11   0  -1 94.9375  7.3510   1
  11   0   1 89.1591  6.3603   2
 -12   0  -1 20.7134  4.2885   1
 -13   0  -1 8.55612 3.88812   1
 -14   0  -1 13.5602  4.7505   1
  12  -1  -1 246.814  13.239   2
  11  -1  -1 4.96821 2.72236   2
 -11   1   1 8.73752 2.71695   1
  10  -1  -1 317.901  14.390   2
 -10   1   1 289.011  13.933   1
  -9   1   1 354.823  15.212   1
  -8   1   1 54.6493  4.5395   1
  -7   1   1 454.617  17.914   2
  -7   1   1 492.588  17.899   1
  -6   1   1 694.366  23.894   1
  -6   1   1 689.231  23.953   2
  -5   1   1 106.311   5.714   2
  -5   1   1 99.8825  6.1354   3
  -5   1   1 105.956   5.351   1
  -4   1   1 1004.80   33.46   3
  -4   1   1 998.534  31.903   1
  -4   1   1 993.425  31.836   2
  -3   1   1 554.551  19.363   3
  -3   1   1 552.928  18.094   1
  -3   1   1 553.924  18.397   2
  -2   1   1 188.671   7.459   3
  -2   1   1 184.919   7.065   2
  -2   1   1 179.753   6.462   1
  -1   1   1 40.8188  2.4220   3
   0  -1  -1 6799.74  196.19   2
   0   1   1 6296.19  198.07   3
  -1  -1  -1 1225.87   38.39   1
   1   1   1 1294.69   38.90   3
  -2  -1  -1 273.597   9.498   1
   2   1   1 275.876   9.456   3
  -3  -1  -1 2400.47   70.76   2
  -3  -1  -1 2450.53   73.34   1
   3   1   1 2342.52   73.86   3
  -4  -1  -1 1769.63   54.71   1
  -4  -1  -1 1739.40   52.36   2
  -5  -1  -1 82.3775  4.7819   1
  -5  -1  -1 85.7838  4.0996   2
  -6  -1  -1 1509.02   48.44   1
  -6  -1  -1 1496.15   45.98   2
  -7  -1  -1 1403.99   45.30   1
  -7  -1  -1 1341.97   42.71   2
  -8  -1  -1 4.95556 1.98652   1
  -8  -1  -1 7.11716 1.78915   2
  -9  -1  -1 548.980  21.772   1
  -9  -1  -1 561.490  19.975   2
 -10  -1  -1 303.018  14.041   1
 -10  -1  -1 262.046  11.894   2
 -11  -1  -1 48.3672  4.4575   2
 -11  -1  -1 38.5006  4.8091   1
 -12  -1  -1 196.918  11.872   1
 -13  -1  -1 172.210  11.583   1
  13   1   1 173.796  11.547   3
 -14  -1  -1 34.3283  5.9685   1
  14   1   1 23.4808  5.3055   3
  12  -2  -1 4.79137 3.10770   2
  11  -2  -1 106.393   7.973   2
  10  -2  -1 45.8235  5.2347   2
 -10   2   1 70.5313  5.7717   1
   9  -2  -1 24.7955  3.9703   2
  -9   2   1 24.9147  3.6359   1
   8  -2  -1 6.01405 2.13669   2
  -8   2   1 11.7370  2.4361   1
   7  -2  -1 20.8662  2.9991   2
  -7   2   1 16.6185  2.6662   1
   6  -2  -1 7.23781 2.02452   2
  -6   2   1 5.69722 1.67139   1
   5  -2  -1 393.517  14.931   2
  -5   2   1 381.316  15.980   3
  -5   2   1 388.582  14.099   1
   4  -2  -1 100.607   5.387   2
  -4   2   1 88.7355  5.6802   3
  -4   2   1 92.1188  4.5003   1
   3  -2  -1 232.735   9.259   2
  -3   2   1 226.549   9.856   3
  -3   2   1 223.885   8.252   1
   2  -2  -1 3.12889 0.96687   2
  -2   2   1 2.59618 1.04153   3
  -2   2   1 4.35977 0.73578   1
   1  -2  -1 1035.00   31.41   2
  -1   2   1 992.545  32.731   3
   0  -2  -1 593.008  18.738   2
  -1  -2  -1 336.550  10.816   2
  -1  -2  -1 325.757  10.630   1
   1   2   1 330.808  11.243   3
  -2  -2  -1 529.519  17.544   1
  -2  -2  -1 552.273  16.986   2
   2   2   1 552.411  17.665   3
  -3  -2  -1 377.182  12.327   2
  -3  -2  -1 371.304  13.236   1
   3   2   1 396.503  13.102   3
  -4  -2  -1 18.0302  1.9148   1
  -4  -2  -1 17.3105  1.5958   2
   4   2   1 21.5760  1.9338   3
  -5  -2  -1 8.55414 1.36247   2
  -5  -2  -1 7.01427 1.65168   1
   5   2   1 11.2665  1.8405   3
  -6  -2  -1 32.6913  3.0328   1
  -6  -2  -1 22.0780  2.1706   2
   6   2   1 25.8471  2.6951   3
  -7  -2  -1 8.94562 1.78451   2
  -7  -2  -1 7.47254 2.10218   1
   7   2   1 8.34253 1.99271   3
  -8  -2  -1 2.14393 1.49574   1
  -8  -2  -1 0.60797 1.43367   2
  -9  -2  -1 4.25813 1.64127   2
  -9  -2  -1 -0.3299  1.3740   1
 -10  -2  -1 25.8360  3.1889   2
 -10  -2  -1 19.3510  3.6546   1
  10   2   1 24.4844  4.0397   3
 -11  -2  -1 77.1473  6.5846   1
 -11  -2  -1 72.7183  5.5971   2
  11   2   1 79.2814  6.6098   3
 -12  -2  -1 85.4123  6.4323   2
 -12  -2  -1 82.4866  7.5029   1
  12   2   1 77.7696  7.0057   3
 -13  -2  -1 2.13046 2.85499   1
  13   2   1 -1.0988  2.3288   3
 -14  -2  -1 4.68136 3.66071   1
  14   2   1 5.03050 3.43527   3
  11  -3  -1 103.304   8.137   2
  10  -3  -1 57.0886  5.7496   2
   9  -3  -1 366.236  16.207   2
   8  -3  -1 138.055   8.498   2
  -8   3   1 158.045   8.098   1
   7  -3  -1 87.0562  6.1845   2
  -7   3   1 88.8645  5.4913   1
   6  -3  -1 563.893  20.899   2
  -6   3   1 579.986  22.925   3
  -6   3   1 547.388  19.746   1
   5  -3  -1 733.355  25.414   2
  -5   3   1 761.959  27.547   3
  -5   3   1 706.073  24.289   1
   4  -3  -1 -0.6481  0.9805   2
  -4   3   1 2.46691 0.94199   1
  -4   3   1 -0.6187  1.1184   3
   3  -3  -1 1441.24   44.80   2
  -3   3   1 1383.92   46.95   3
  -3   3   1 1450.86   44.09   1
   2  -3  -1 1019.79   32.32   2
  -2   3   1 993.412  33.821   3
  -2   3   1 1022.06   31.26   1
   1  -3  -1 2.79021 1.10888   2
  -1   3   1 1.87469 1.12965   3
   0  -3  -1 2877.14   84.35   2
   0   3   1 2787.96   87.50   3
  -1  -3  -1 9833.37  285.40   2
   1   3   1 9710.54  295.60   3
  -2  -3  -1 114.245   4.801   1
  -2  -3  -1 118.200   4.923   2
   2   3   1 117.625   4.983   3
  -3  -3  -1 1024.22   31.16   2
  -3  -3  -1 1017.73   32.16   1
   3   3   1 1004.48   32.08   3
  -4  -3  -1 1423.33   45.25   1
  -4  -3  -1 1446.11   43.54   2
   4   3   1 1434.89   45.04   3
  -5  -3  -1 266.685  10.782   1
  -5  -3  -1 266.272   9.654   2
   5   3   1 263.201  10.104   3
  -6  -3  -1 2570.59   77.81   2
  -6  -3  -1 2575.91   81.05   1
   6   3   1 2646.05   81.03   3
  -7  -3  -1 1266.09   42.00   1
  -7  -3  -1 1250.43   39.57   2
   7   3   1 1274.46   41.41   3
  -8  -3  -1 922.559  30.118   2
  -8  -3  -1 933.585  32.602   1
   8   3   1 923.296  31.796   3
  -9  -3  -1 48.7943  3.9278   2
  -9  -3  -1 51.4178  4.7917   1
   9   3   1 47.3312  4.3971   3
 -10  -3  -1 621.620  24.156   1
 -10  -3  -1 620.803  21.770   2
  10   3   1 580.817  23.114   3
 -11  -3  -1 394.100  17.817   1
 -11  -3  -1 379.659  15.513   2
  11   3   1 388.785  17.034   3
 -12  -3  -1 87.3255  6.1477   2
 -12  -3  -1 81.8401  7.3617   1
  12   3   1 75.0753  6.6827   3
 -13  -3  -1 356.102  18.041   1
  13   3   1 359.516  17.183   3
 -14  -3  -1 140.496  11.024   1
  14   3   1 163.562  10.769   3
 -15  -3  -1 -0.3555  3.2620   1
  15   3   1 3.65241 3.42316   3
  11  -4  -1 29.8335  5.3059   2
  10  -4  -1 68.7019  6.6013   2
   9  -4  -1 6.92348 3.12159   2
   8  -4  -1 41.6912  4.7976   2
   7  -4  -1 80.4275  6.3448   2
  -7   4   1 98.9143  5.7206   1
   6  -4  -1 3.62171 1.90702   2
  -6   4   1 2.67216 2.16154   3
  -6   4   1 7.11178 1.76750   1
   5  -4  -1 32.3944  3.7153   2
  -5   4   1 37.0608  4.4381   3
  -5   4   1 34.9090  2.8088   1
   4  -4  -1 429.413  17.016   2
  -4   4   1 434.657  18.478   3
  -4   4   1 473.027  15.529   1
   3  -4  -1 97.5977  5.6878   2
  -3   4   1 90.4462  4.2073   1
  -3   4   1 95.7507  6.3193   3
   2  -4  -1 160.095   7.598   2
  -2   4   1 160.929   8.249   3
   1  -4  -1 152.728   6.941   2
  -1   4   1 142.857   7.281   3
   0  -4  -1 589.701  19.505   2
   0   4   1 566.541  20.257   3
  -1  -4  -1 345.573  12.776   2
   1   4   1 357.052  13.244   3
   1   4   1 374.043  12.065   1
  -2  -4  -1 365.423  12.965   2
   2   4   1 377.582  13.273   3
  -3  -4  -1 53.2870  3.2149   1
  -3  -4  -1 58.3102  3.2923   2
   3   4   1 54.6422  3.1775   3
  -4  -4  -1 137.509   6.389   1
  -4  -4  -1 139.622   6.031   2
   4   4   1 138.714   5.907   3
  -5  -4  -1 5.95860 1.63435   1
  -5  -4  -1 8.22175 1.46719   2
   5   4   1 6.97376 1.36775   3
  -6  -4  -1 52.3368  4.0992   1
  -6  -4  -1 47.8147  3.2922   2
   6   4   1 49.7858  3.3598   3
  -7  -4  -1 3.30338 1.52669   1
  -7  -4  -1 5.48343 1.58632   2
   7   4   1 4.98469 1.63064   3
  -8  -4  -1 9.53811 2.45161   1
  -8  -4  -1 12.4587  2.0989   2
   8   4   1 8.80470 2.08549   3
  -9  -4  -1 1.15151 1.42112   1
  -9  -4  -1 2.21749 1.28383   2
   9   4   1 1.00740 1.54551   3
 -10  -4  -1 55.4958  5.3437   1
 -10  -4  -1 42.1945  4.0272   2
  10   4   1 47.7759  4.4843   3
 -11  -4  -1 25.9212  3.7317   2
 -11  -4  -1 27.8694  4.6033   1
  11   4   1 24.8703  4.0843   3
 -12  -4  -1 15.8132  3.4695   2
 -12  -4  -1 12.5104  3.8006   1
  12   4   1 15.8911  3.6975   3
 -13  -4  -1 30.0057  4.6330   2
 -13  -4  -1 29.6651  5.6561   1
  13   4   1 22.9899  4.6709   3
 -14  -4  -1 1.70135 2.82448   1
  14   4   1 7.02668 3.25086   3
 -15  -4  -1 6.08293 3.87033   1
  10  -5  -1 26.9841  5.2589   2
   9  -5  -1 76.2701  6.8062   2
   8  -5  -1 113.013   8.057   2
   7  -5  -1 0.49264 1.78318   2
   6  -5  -1 406.899  16.571   2
  -6   5   1 348.370  17.821   3
   5  -5  -1 539.836  20.592   2
  -5   5   1 511.067  22.356   3
  -5   5   1 543.355  18.526   1
   4  -5  -1 182.185   9.517   2
  -4   5   1 188.900  10.597   3
  -4   5   1 190.407   7.554   1
   3  -5  -1 426.141  16.748   2
  -3   5   1 426.651  14.594   1
  -3   5   1 455.637  18.358   3
   2  -5  -1 2087.13   64.52   2
  -2   5   1 2070.91   67.47   3
   1  -5  -1 806.362  26.926   2
  -1   5   1 795.197  28.251   3
   0  -5  -1 297.660  11.759   2
   0   5   1 300.910  12.340   3
   0   5   1 294.712  10.033   1
  -1  -5  -1 4510.89  132.07   2
   1   5   1 4315.77  136.52   3
   1   5   1 4488.18  133.63   1
  -2  -5  -1 297.481  11.530   2
   2   5   1 306.738  10.875   1
   2   5   1 313.914  11.767   3
  -3  -5  -1 301.181  11.331   2
   3   5   1 300.083  11.293   3
  -4  -5  -1 2575.47   77.81   2
  -4  -5  -1 2576.49   79.69   1
   4   5   1 2598.98   79.96   3
  -5  -5  -1 1218.89   38.71   2
  -5  -5  -1 1247.99   40.09   1
   5   5   1 1232.77   39.32   3
  -6  -5  -1 104.827   5.487   2
  -6  -5  -1 105.949   6.160   1
   6   5   1 100.666   5.158   3
  -7  -5  -1 1651.15   51.46   2
  -7  -5  -1 1660.18   53.92   1
   7   5   1 1663.29   52.77   3
  -8  -5  -1 156.939   7.472   2
  -8  -5  -1 135.426   8.241   1
   8   5   1 156.017   7.437   3
  -9  -5  -1 5.34292 1.90087   2
  -9  -5  -1 4.46190 1.79857   1
   9   5   1 6.84237 1.92620   3
 -10  -5  -1 315.391  14.602   1
 -10  -5  -1 302.616  12.639   2
  10   5   1 273.207  12.593   3
 -11  -5  -1 397.594  15.861   2
 -11  -5  -1 378.457  17.931   1
  11   5   1 392.884  16.373   3
 -12  -5  -1 47.7197  5.7516   1
 -12  -5  -1 39.8890  4.3887   2
  12   5   1 39.5732  4.6157   3
 -13  -5  -1 367.023  15.865   2
 -13  -5  -1 349.591  18.201   1
  13   5   1 361.744  16.427   3
 -14  -5  -1 266.400  15.659   1
  14   5   1 263.273  13.718   3
 -15  -5  -1 31.8336  6.4466   1
   9  -6  -1 66.0846  6.8553   2
   8  -6  -1 1.54912 2.43049   2
   7  -6  -1 92.7382  7.3519   2
   6  -6  -1 104.390   7.571   2
  -6   6   1 117.134   9.204   3
   5  -6  -1 4.94475 2.40782   2
  -5   6   1 10.3702  3.2696   3
   4  -6  -1 215.146  10.749   2
  -4   6   1 203.912  11.743   3
   3  -6  -1 148.627   8.327   2
  -3   6   1 148.142   9.241   3
   2  -6  -1 6.72738 2.12864   2
  -2   6   1 4.09022 2.13154   3
   1  -6  -1 7.08170 2.09043   2
  -1   6   1 7.47798 2.33260   3
   0  -6  -1 73.4792  5.0086   2
   0   6   1 73.2558  5.2453   3
   0   6   1 77.2396  3.5689   1
  -1  -6  -1 74.9375  4.9483   2
   1   6   1 77.2730  3.8353   1
   1   6   1 75.5946  5.0416   3
  -2  -6  -1 118.268   6.233   2
   2   6   1 119.112   5.397   1
   2   6   1 116.430   6.188   3
  -3  -6  -1 78.3969  4.8360   2
   3   6   1 83.5958  4.5384   1
   3   6   1 90.3488  4.9503   3
  -4  -6  -1 54.1755  3.8175   2
   4   6   1 46.3717  3.3882   3
  -5  -6  -1 35.4904  3.3184   1
  -5  -6  -1 37.0117  3.1488   2
   5   6   1 37.3287  2.8702   3
  -6  -6  -1 19.9628  2.4583   2
  -6  -6  -1 16.7385  2.5464   1
   6   6   1 20.2607  2.2077   3
  -7  -6  -1 0.40936 1.23688   2
  -7  -6  -1 0.72701 1.28924   1
   7   6   1 3.28123 1.14083   3
  -8  -6  -1 47.1488  3.8590   2
  -8  -6  -1 41.9476  4.4397   1
   8   6   1 44.9485  3.5367   3
  -9  -6  -1 0.23090 1.34476   1
  -9  -6  -1 1.94571 1.44945   2
   9   6   1 1.28288 1.34926   3
 -10  -6  -1 -1.6138  1.3701   2
 -10  -6  -1 2.81510 1.74414   1
  10   6   1 3.50882 1.90416   3
 -11  -6  -1 2.46212 2.41741   1
 -11  -6  -1 1.94972 1.90335   2
  11   6   1 0.37742 1.83121   3
 -12  -6  -1 3.10999 2.06313   2
 -12  -6  -1 -0.4744  2.0659   1
  12   6   1 2.24226 2.13320   3
 -13  -6  -1 1.10721 2.31750   1
 -13  -6  -1 2.11861 2.18295   2
  13   6   1 0.49630 2.15208   3
 -14  -6  -1 -2.4315  2.6854   1
 -15  -6  -1 7.17692 4.04024   1
   9  -7  -1 1.50067 3.02485   2
   8  -7  -1 129.090   9.373   2
   7  -7  -1 123.696   8.975   2
   6  -7  -1 36.5841  4.8171   2
   5  -7  -1 286.918  14.024   2
   4  -7  -1 180.253   9.880   2
  -4   7   1 149.466  10.321   3
   3  -7  -1 57.7526  5.2480   2
  -3   7   1 58.0725  5.9161   3
   2  -7  -1 642.672  23.547   2
  -2   7   1 616.709  24.829   3
   1  -7  -1 489.238  19.311   2
  -1   7   1 523.379  20.632   3
   0  -7  -1 54.0608  4.6136   2
   0   7   1 59.7657  5.0670   3
  -1  -7  -1 656.133  23.548   2
   1   7   1 673.884  21.773   1
   1   7   1 650.285  24.212   3
  -2  -7  -1 791.629  27.303   2
   2   7   1 801.371  27.907   3
   2   7   1 796.958  26.150   1
  -3  -7  -1 61.5375  4.4614   2
   3   7   1 56.1835  4.1955   3
   3   7   1 60.9637  3.8943   1
  -4  -7  -1 453.519  16.758   2
   4   7   1 438.542  16.285   1
   4   7   1 442.813  16.348   3
  -5  -7  -1 2369.48   73.28   2
   5   7   1 2405.03   74.82   3
  -6  -7  -1 439.556  16.673   2
  -6  -7  -1 452.753  17.406   1
   6   7   1 443.360  16.085   3
  -7  -7  -1 471.156  17.562   2
  -7  -7  -1 470.016  18.647   1
   7   7   1 475.476  17.002   3
  -8  -7  -1 567.685  20.608   2
  -8  -7  -1 561.583  21.998   1
   8   7   1 565.625  20.008   3
  -9  -7  -1 150.671   9.203   1
  -9  -7  -1 158.141   8.206   2
   9   7   1 159.386   7.590   3
 -10  -7  -1 242.921  11.214   2
 -10  -7  -1 243.541  12.871   1
  10   7   1 245.238  10.788   3
 -11  -7  -1 543.677  24.162   1
 -11  -7  -1 605.783  22.241   2
  11   7   1 608.331  22.095   3
 -12  -7  -1 261.156  12.523   2
 -12  -7  -1 255.449  14.380   1
  12   7   1 278.100  12.539   3
 -13  -7  -1 14.0266  3.5610   2
 -13  -7  -1 12.3387  3.9381   1
 -14  -7  -1 438.629  19.256   2
 -14  -7  -1 494.660  23.032   1
 -15  -7  -1 139.746  11.415   1
 -16  -7  -1 -0.7937  2.6891   1
   8  -8  -1 -1.3381  3.0287   2
   7  -8  -1 108.030   8.749   2
   6  -8  -1 133.043   9.486   2
   5  -8  -1 75.8956  6.8060   2
  -5   8   1 63.3715  7.2796   3
   4  -8  -1 -0.1260  1.9759   2
  -4   8   1 0.51914 2.47275   3
   3  -8  -1 41.3938  4.7637   2
  -3   8   1 46.2427  5.7719   3
   2  -8  -1 0.17192 1.79578   2
  -2   8   1 -0.2013  1.9162   3
   1  -8  -1 9.21349 2.67904   2
  -1   8   1 12.7767  3.2329   3
   0  -8  -1 132.861   7.948   2
   0   8   1 141.557   5.938   1
   0   8   1 122.539   8.130   3
  -1  -8  -1 173.060   9.109   2
   1   8   1 172.993   9.252   3
   1   8   1 167.129   7.120   1
  -2  -8  -1 9.57364 2.54313   2
   2   8   1 11.1637  2.5400   3
   2   8   1 10.6734  1.9318   1
  -3  -8  -1 26.8808  3.3150   2
   3   8   1 34.8765  3.5242   3
   3   8   1 35.3541  3.0171   1
  -4  -8  -1 46.5280  4.1698   2
   4   8   1 44.7960  3.6662   1
   4   8   1 59.1866  4.2565   3
  -5  -8  -1 15.2499  2.8029   2
   5   8   1 22.3908  2.5872   3
   5   8   1 21.3569  2.7910   1
  -6  -8  -1 7.82234 2.26028   2
   6   8   1 11.7277  2.1650   3
   6   8   1 9.55496 2.28393   1
  -7  -8  -1 18.2828  3.0862   2
  -7  -8  -1 16.6223  3.1271   1
   7   8   1 18.1140  2.3405   3
  -8  -8  -1 -0.0221  1.4303   2
  -8  -8  -1 2.02656 1.55710   1
   8   8   1 0.53006 1.30476   3
  -9  -8  -1 1.85862 1.74977   2
  -9  -8  -1 3.74551 2.01479   1
 -10  -8  -1 1.83468 2.30708   1
 -10  -8  -1 4.19201 1.92952   2
  10   8   1 3.04335 1.70166   3
 -11  -8  -1 -0.9390  2.0253   1
 -11  -8  -1 -0.7079  1.7742   2
  11   8   1 -0.3350  1.6312   3
 -12  -8  -1 0.24643 2.40400   1
 -12  -8  -1 0.28202 1.93987   2
 -13  -8  -1 11.2440  4.0416   1
 -13  -8  -1 8.69437 3.07295   2
 -14  -8  -1 23.7786  4.2486   2
 -14  -8  -1 18.3278  5.2346   1
 -15  -8  -1 3.06487 2.82355   1
 -16  -8  -1 22.3021  5.9323   1
   7  -9  -1 300.121  16.374   2
   6  -9  -1 9.98580 3.90073   2
   5  -9  -1 130.443   9.546   2
  -5   9   1 126.650  10.736   3
   4  -9  -1 199.189  11.739   2
  -4   9   1 196.447  13.032   3
   3  -9  -1 26.1097  4.6405   2
  -3   9   1 23.4614  5.1477   3
   2  -9  -1 229.312  12.238   2
  -2   9   1 229.546  13.243   3
   1  -9  -1 551.476  22.272   2
  -1   9   1 563.167  23.451   3
   0  -9  -1 92.0007  6.8661   2
   0   9   1 87.0061  6.9877   3
  -1  -9  -1 54.0427  5.0855   2
   1   9   1 60.5858  3.6973   1
   1   9   1 54.1235  5.1759   3
  -2  -9  -1 875.635  31.150   2
   2   9   1 901.801  29.395   1
   2   9   1 870.559  31.707   3
  -3  -9  -1 751.576  28.049   2
   3   9   1 800.937  28.635   3
   3   9   1 820.824  27.053   1
  -4  -9  -1 31.2545  3.7157   2
   4   9   1 34.0996  3.2919   1
  -5  -9  -1 1117.94   37.75   2
   5   9   1 1126.59   37.44   1
   5   9   1 1111.21   37.57   3
  -6  -9  -1 721.207  25.907   2
   6   9   1 678.427  25.503   1
   6   9   1 739.310  25.137   3
  -7  -9  -1 23.2300  3.3461   2
   7   9   1 26.5130  3.4429   1
   7   9   1 26.9515  3.0084   3
  -8  -9  -1 703.775  26.163   2
   8   9   1 744.894  25.304   3
  -9  -9  -1 396.203  17.714   1
  -9  -9  -1 387.838  16.595   2
   9   9   1 418.066  15.572   3
 -10  -9  -1 4.59026 2.51724   1
 -10  -9  -1 10.0952  2.7626   2
  10   9   1 7.82922 2.17798   3
 -11  -9  -1 637.022  24.128   2
 -11  -9  -1 649.870  26.698   1
 -12  -9  -1 389.391  18.823   1
 -12  -9  -1 360.051  16.231   2
 -13  -9  -1 3.15071 2.65987   2
 -13  -9  -1 -1.7469  2.1293   1
 -14  -9  -1 266.079  13.604   2
 -14  -9  -1 263.384  15.876   1
 -15  -9  -1 228.952  15.574   1
 -15  -9  -1 267.138  13.778   2
 -16  -9  -1 12.5101  4.7325   1
   6 -10  -1 54.6911  6.7120   2
   5 -10  -1 37.0395  5.9862   2
   4 -10  -1 2.41574 2.79068   2
  -4  10   1 3.02994 2.70126   3
   3 -10  -1 83.0165  7.4282   2
  -3  10   1 76.0239  7.8549   3
   2 -10  -1 122.558   8.810   2
  -2  10   1 98.4928  8.7847   3
   1 -10  -1 19.2345  4.1338   2
  -1  10   1 11.2905  3.6776   3
   0 -10  -1 49.0388  5.5747   2
   0  10   1 71.3633  6.4882   3
  -1 -10  -1 170.277  10.225   2
   1  10   1 187.310  10.708   3
  -2 -10  -1 58.3220  5.3887   2
   2  10   1 55.3009  5.2683   3
   2  10   1 48.7069  3.7888   1
  -3 -10  -1 0.24457 1.67926   2
   3  10   1 1.31949 1.36899   1
   3  10   1 1.79738 1.94636   3
  -4 -10  -1 30.8117  3.8919   2
   4  10   1 23.1703  3.6719   3
   4  10   1 28.2172  3.3398   1
  -5 -10  -1 0.90896 1.69124   2
   5  10   1 -0.3222  1.7169   3
   5  10   1 2.74718 1.76877   1
  -6 -10  -1 119.659   7.677   2
   6  10   1 121.348   6.934   3
   6  10   1 108.939   6.978   1
  -7 -10  -1 67.9514  5.6627   2
   7  10   1 65.8877  5.4090   1
   7  10   1 70.1237  4.9985   3
  -8 -10  -1 64.4629  5.6288   2
   8  10   1 72.1176  4.9442   3
   8  10   1 68.7344  5.7588   1
  -9 -10  -1 173.104   9.631   2
   9  10   1 167.735   8.232   3
   9  10   1 166.348   9.924   1
 -10 -10  -1 1.32551 1.97349   2
 -11 -10  -1 2.38363 1.96917   2
 -12 -10  -1 -1.1703  2.3247   1
 -12 -10  -1 -0.6431  2.1963   2
 -13 -10  -1 2.10409 2.20535   2
 -13 -10  -1 4.00350 3.07101   1
 -14 -10  -1 9.18368 3.49829   2
 -14 -10  -1 7.06146 3.89811   1
 -15 -10  -1 2.76933 3.54920   1
 -15 -10  -1 3.56118 3.75752   2
   5 -11  -1 22.5113  5.3880   2
   4 -11  -1 124.195  10.034   2
  -4  11   1 116.988  10.683   3
   3 -11  -1 111.083   9.228   2
  -3  11   1 125.479  10.536   3
   2 -11  -1 22.8840  4.8736   2
  -2  11   1 22.4138  5.2191   3
   1 -11  -1 555.003  23.622   2
   0 -11  -1 325.890  16.098   2
   0  11   1 331.848  16.758   3
  -1 -11  -1 39.4723  5.1063   2
   1  11   1 38.2939  5.0543   3
  -2 -11  -1 175.923  10.667   2
   2  11   1 181.622  10.776   3
  -3 -11  -1 302.853  14.901   2
   3  11   1 317.272  13.072   1
   3  11   1 322.197  14.878   3
  -4 -11  -1 3.88253 2.19054   2
   4  11   1 4.43966 1.97209   1
   4  11   1 2.62246 2.11176   3
  -5 -11  -1 144.448   9.329   2
   5  11   1 163.912   8.666   1
   5  11   1 158.918   8.927   3
  -6 -11  -1 314.602  14.848   2
   6  11   1 309.040  13.657   3
   6  11   1 310.575  13.872   1
  -7 -11  -1 31.3266  4.0652   2
   7  11   1 22.7814  3.3161   3
   7  11   1 29.2654  3.7639   1
  -8 -11  -1 106.892   7.572   2
   8  11   1 103.259   6.426   3
   8  11   1 101.468   7.266   1
  -9 -11  -1 281.958  13.868   2
   9  11   1 288.275  14.263   1
 -10 -11  -1 110.121   7.951   2
  10  11   1 135.550   8.977   1
 -11 -11  -1 123.051   8.444   2
  11  11   1 134.170   9.522   1
 -12 -11  -1 512.794  21.232   2
  12  11   1 507.861  23.032   1
 -13 -11  -1 164.477   9.987   2
  13  11   1 152.525  11.496   1
 -14 -11  -1 25.5058  4.5369   2
  14  11   1 14.1407  5.0373   1
 -15 -11  -1 105.141   8.365   2
  15  11   1 92.9759  9.5804   1
   3 -12  -1 28.0367  5.8019   2
  -3  12   1 45.6318  6.7006   3
   2 -12  -1 58.5659  6.8652   2
  -2  12   1 59.7634  7.5626   3
   1 -12  -1 24.5878  5.3434   2
  -1  12   1 17.1876  4.9470   3
   0 -12  -1 9.22351 3.47834   2
   0  12   1 14.8885  4.5595   3
  -1 -12  -1 91.4163  7.9443   2
   1  12   1 85.8680  7.8159   3
  -2 -12  -1 20.2561  4.5695   2
   2  12   1 21.7711  4.4624   3
  -3 -12  -1 2.41268 2.44753   2
   3  12   1 -2.1941  1.9291   3
  -4 -12  -1 10.8438  3.3219   2
   4  12   1 15.4638  3.5141   3
  -5 -12  -1 57.9093  5.9380   2
   5  12   1 63.4296  5.3145   1
   5  12   1 58.2114  5.6153   3
  -6 -12  -1 2.87972 2.38251   2
   6  12   1 7.13842 2.56689   3
   6  12   1 3.07026 2.11385   1
  -7 -12  -1 69.7639  6.4871   2
   7  12   1 64.6353  5.6071   3
   7  12   1 80.4446  6.3506   1
  -8 -12  -1 99.8973  7.8929   2
   8  12   1 104.035   7.592   1
  -9 -12  -1 30.8214  4.5072   2
   9  12   1 28.5444  4.6153   1
 -10 -12  -1 6.99688 2.77182   2
  10  12   1 2.37619 2.16257   1
 -11 -12  -1 2.18480 3.08766   2
  11  12   1 1.74629 2.75506   1
 -12 -12  -1 1.83312 2.45704   2
  12  12   1 -1.5749  2.6516   1
 -13 -12  -1 9.20813 3.36579   2
  13  12   1 7.46820 3.59963   1
 -14 -12  -1 7.48430 3.41454   2
  14  12   1 -0.4290  2.4358   1
 -15 -12  -1 4.23138 3.12065   2
  15  12   1 0.00678 2.48104   1
   2 -13  -1 4.13997 3.66465   2
  -2  13   1 -2.8642  2.9214   3
   1 -13  -1 47.2067  6.5358   2
  -1  13   1 51.2564  6.9798   3
   0 -13  -1 173.149  11.912   2
   0  13   1 180.677  12.587   3
  -1 -13  -1 65.9602  7.2737   2
   1  13   1 71.6278  7.5031   3
  -2 -13  -1 43.8345  5.9449   2
  -3 -13  -1 214.890  13.003   2
   3  13   1 236.283  13.186   3
  -4 -13  -1 173.185  11.263   2
   4  13   1 173.379  10.800   3
  -5 -13  -1 16.7560  4.2167   2
   5  13   1 16.3684  3.7892   3
  -6 -13  -1 449.008  20.645   2
   6  13   1 460.102  19.142   1
   6  13   1 470.633  19.680   3
  -7 -13  -1 271.436  14.313   2
   7  13   1 257.153  12.672   3
   7  13   1 239.337  12.635   1
  -8 -13  -1 21.7986  4.7700   2
   8  13   1 14.2699  3.6031   1
  -9 -13  -1 507.319  22.291   2
   9  13   1 522.274  21.891   1
 -10 -13  -1 296.246  15.301   2
  10  13   1 306.458  15.403   1
 -11 -13  -1 2.76947 2.57120   2
  11  13   1 3.51731 2.95397   1
 -12 -13  -1 335.328  16.425   2
  12  13   1 318.979  17.127   1
 -13 -13  -1 161.872  10.945   2
  13  13   1 200.856  12.924   1
 -14 -13  -1 14.9612  4.4294   2
  14  13   1 7.37460 4.36272   1
 -15 -13  -1 43.9974  6.0491   2
   0 -14  -1 -0.9770  2.7936   2
   0  14   1 1.51085 3.61332   3
  -1 -14  -1 35.2991  6.4025   2
   1  14   1 34.9856  6.3481   3
  -2 -14  -1 29.8938  5.9520   2
   2  14   1 32.0588  5.6356   3
  -3 -14  -1 1.62394 2.88735   2
   3  14   1 6.94108 3.27651   3
  -4 -14  -1 101.771   8.927   2
   4  14   1 96.5986  8.1901   3
  -5 -14  -1 96.1050  8.4716   2
   5  14   1 103.236   8.242   3
  -6 -14  -1 2.03750 2.91769   2
   6  14   1 4.98381 2.80061   3
  -7 -14  -1 94.9109  8.4269   2
   7  14   1 96.0239  7.4358   1
  -8 -14  -1 23.2919  5.0849   2
   8  14   1 27.0882  4.5464   1
  -9 -14  -1 1.08985 2.72871   2
   9  14   1 1.56668 2.50106   1
 -10 -14  -1 15.0016  4.3262   2
  10  14   1 7.75282 3.36971   1
 -11 -14  -1 36.8479  6.0370   2
  11  14   1 25.2251  5.0416   1
 -12 -14  -1 18.2120  4.8510   2
  12  14   1 18.6288  4.7157   1
 -13 -14  -1 1.38499 2.85088   2
  13  14   1 4.79624 3.54123   1
 -14 -14  -1 4.86162 3.41808   2
  14  14   1 4.98960 2.98635   1
  -2 -15  -1 -2.1465  3.2157   2
   2  15   1 -0.3959  3.1843   3
  -3 -15  -1 112.266   9.870   2
   3  15   1 106.329   9.458   3
  -4 -15  -1 169.208  12.164   2
   4  15   1 156.295  11.085   3
  -5 -15  -1 4.08761 3.10184   2
   5  15   1 -2.4642  2.6147   3
  -6 -15  -1 147.320  11.123   2
  -7 -15  -1 295.961  16.527   2
  -8 -15  -1 35.9288  6.3739   2
  -9 -15  -1 105.508   9.188   2
   9  15   1 122.802   8.975   1
 -10 -15  -1 286.578  15.857   2
  10  15   1 259.118  14.470   1
 -11 -15  -1 70.1419  7.5586   2
  11  15   1 72.3666  7.3086   1
 -12 -15  -1 113.989   9.538   2
  12  15   1 104.064   9.068   1
 -13 -15  -1 176.464  12.033   2
  13  15   1 176.113  12.370   1
  -5 -16  -1 14.3237  5.1546   2
  -6 -16  -1 4.71648 3.47448   2
  -7 -16  -1 14.3757  4.8653   2
  -8 -16  -1 26.2955  5.6981   2
  -9 -16  -1 4.71971 3.07684   2
 -10 -16  -1 4.49432 3.73130   2
  10  16   1 14.2905  4.5319   1
 -11 -16  -1 13.6217  4.6834   2
  11  16   1 17.4841  4.6545   1
  10  16  -2 220.193  13.958   1
 -10 -16   2 231.439  14.767   2
   9  16  -2 23.4634  5.2898   1
  -9 -16   2 21.5990  5.6146   2
   8  16  -2 97.1696  8.8863   1
  -8 -16   2 102.323   9.329   2
  -7 -16   2 205.879  14.040   2
  -6 -16   2 53.4398  8.1291   2
  -5 -16   2 55.4836  7.3767   2
  12  15  -2 11.0211  3.7838   1
 -12 -15   2 3.76058 3.48394   2
  11  15  -2 9.78344 4.25180   1
 -11 -15   2 16.6206  5.1738   2
  10  15  -2 3.69934 3.17818   1
 -10 -15   2 0.92000 3.04816   2
   9  15  -2 25.7604  5.0438   1
  -9 -15   2 24.3761  5.5331   2
   8  15  -2 5.64462 3.17508   1
  -8 -15   2 0.76227 2.61589   2
   7  15  -2 4.01693 2.83729   1
  -7 -15   2 -2.5801  2.4799   2
   6  15  -2 10.7172  3.8455   1
  -6 -15   2 2.15473 3.32418   2
  -5 -15   2 11.2526  4.2795   2
  -4 -15   2 14.6144  4.9026   2
  -3 -15   2 2.70597 3.46277   2
  -2 -15   2 1.84521 3.61428   2
  13  14  -2 294.922  17.114   1
 -13 -14   2 279.544  15.811   2
  12  14  -2 21.0909  4.8746   1
 -12 -14   2 31.6978  5.7818   2
  11  14  -2 125.875  10.164   1
 -11 -14   2 134.784  10.295   2
  10  14  -2 334.128  17.480   1
 -10 -14   2 339.896  17.697   2
   9  14  -2 210.207  12.784   1
  -9 -14   2 226.848  13.651   2
   8  14  -2 25.6839  4.7117   1
  -8 -14   2 18.8369  4.8786   2
   7  14  -2 418.498  19.113   1
  -7 -14   2 383.040  19.409   2
   6  14  -2 157.258  10.085   1
  -6 -14   2 123.316  10.011   2
   5  14  -2 32.5674  4.8039   1
  -5 -14   2 36.5641  6.1744   2
  -4 -14   2 335.087  17.545   2
  -3 -14   2 228.018  13.972   2
   2  14  -2 2.17664 3.48274   3
  -2 -14   2 -2.6344  2.6627   2
  -1 -14   2 275.716  15.981   2
   0 -14   2 154.384  11.547   2
  14  13  -2 11.9886  4.4121   1
 -14 -13   2 9.87936 3.66854   2
  13  13  -2 5.67743 3.32109   1
 -13 -13   2 7.25835 3.64715   2
  12  13  -2 27.7383  5.6201   1
 -12 -13   2 39.5061  5.6039   2
  11  13  -2 -0.0328  1.9357   1
 -11 -13   2 1.89315 3.02877   2
  10  13  -2 74.0564  7.1140   1
 -10 -13   2 71.7811  7.2953   2
   9  13  -2 17.4072  4.0255   1
  -9 -13   2 18.4254  4.6908   2
   8  13  -2 5.66187 2.94897   1
  -8 -13   2 4.61247 3.00809   2
   7  13  -2 4.00338 2.60210   1
  -7 -13   2 2.22246 2.49180   2
   6  13  -2 33.5088  4.8801   1
  -6 -13   2 35.7739  5.2228   2
   5  13  -2 2.87330 2.35945   1
  -5 -13   2 -0.5106  2.0891   2
   4  13  -2 4.63071 2.65280   1
   4  13  -2 1.01419 2.80066   3
  -4 -13   2 -2.6066  2.1520   2
   3  13  -2 1.36929 2.46748   3
  -3 -13   2 1.82218 2.49893   2
   2  13  -2 25.1939  4.7303   3
  -2 -13   2 28.9957  5.4522   2
   1  13  -2 11.3576  4.0070   3
  -1 -13   2 12.7256  4.4132   2
   0 -13   2 4.09738 3.23606   2
   1 -13   2 0.34793 3.18072   2
   2 -13   2 9.89403 4.22561   2
  14  12  -2 6.92364 3.95090   1
 -14 -12   2 9.82130 3.92306   2
  13  12  -2 256.928  15.855   1
 -13 -12   2 290.193  15.283   2
  12  12  -2 412.229  20.572   1
 -12 -12   2 411.258  19.344   2
  11  12  -2 16.2238  4.2276   1
 -11 -12   2 24.3235  4.6959   2
  10  12  -2 47.6486  5.6582   1
 -10 -12   2 30.2108  5.0950   2
   9  12  -2 137.458   9.519   1
  -9 -12   2 143.613   9.774   2
   8  12  -2 4.19365 2.33739   1
  -8 -12   2 8.20922 2.85095   2
   7  12  -2 262.231  13.815   1
  -7 -12   2 290.640  14.512   2
   6  12  -2 295.170  14.321   1
  -6 -12   2 281.830  14.712   2
   5  12  -2 63.8517  5.8711   1
  -5 -12   2 57.4367  5.9935   2
   4  12  -2 95.7612  7.2060   1
   4  12  -2 97.9374  7.0588   3
  -4 -12   2 84.0967  7.4023   2
   3  12  -2 359.334  16.098   1
   3  12  -2 383.267  16.616   3
  -3 -12   2 344.184  17.112   2
   2  12  -2 278.991  13.415   1
   2  12  -2 332.143  15.248   3
  -2 -12   2 279.456  14.946   2
   1  12  -2 64.2124  6.5608   3
  -1 -12   2 74.8303  7.0711   2
   0 -12   2 572.845  24.254   2
   1 -12   2 119.920   9.292   2
   2 -12   2 34.0763  5.8725   2
   3 -12   2 198.566  12.631   2
   4 -12   2 72.8062  8.0149   2
  15  11  -2 0.95623 3.16336   1
 -15 -11   2 7.30776 3.96211   2
  14  11  -2 10.4581  4.5843   1
 -14 -11   2 20.4100  4.8557   2
  13  11  -2 6.65456 3.32324   1
 -13 -11   2 10.5660  3.7749   2
  12  11  -2 15.8000  4.5007   1
 -12 -11   2 19.6033  4.2961   2
  11  11  -2 67.2583  6.9968   1
 -11 -11   2 68.3118  6.4763   2
  10  11  -2 15.4384  3.8873   1
 -10 -11   2 13.0765  3.6771   2
   9  11  -2 5.71473 2.68904   1
  -9 -11   2 7.57886 2.90497   2
   8  11  -2 10.1943  3.1726   1
  -8 -11   2 19.7919  4.1043   2
   7  11  -2 1.19550 1.75953   1
  -7 -11   2 -0.0094  1.7792   2
   6  11  -2 -1.6988  1.7026   1
  -6 -11   2 2.20612 2.46016   2
   5  11  -2 2.43336 1.99153   1
   5  11  -2 5.30890 2.16102   3
  -5 -11   2 2.38313 2.01480   2
   4  11  -2 59.8828  5.0992   3
   4  11  -2 60.3961  5.4604   1
  -4 -11   2 59.5785  6.0018   2
   3  11  -2 0.83238 1.64136   1
   3  11  -2 2.51474 2.30151   3
  -3 -11   2 2.00409 2.46183   2
   2  11  -2 3.36213 1.81245   1
   2  11  -2 1.32942 2.30081   3
  -2 -11   2 0.37358 1.97686   2
   1  11  -2 25.3845  3.5796   1
   1  11  -2 23.7845  4.3053   3
  -1 -11   2 24.8531  4.7351   2
   0  11  -2 1.09480 2.49427   3
   0 -11   2 2.46870 2.53283   2
   1 -11   2 33.7246  4.9097   2
   2 -11   2 18.6309  4.5518   2
   3 -11   2 19.8215  4.6967   2
   4 -11   2 2.69576 2.95531   2
   5 -11   2 60.5228  7.0397   2
  15  10  -2 154.293  12.643   1
 -15 -10   2 173.695  11.726   2
  14  10  -2 55.1556  7.3125   1
 -14 -10   2 52.4972  6.3214   2
  13  10  -2 67.7533  7.8740   1
 -13 -10   2 76.7994  7.1376   2
  12  10  -2 415.157  20.143   1
 -12 -10   2 415.786  18.724   2
  11  10  -2 154.480  10.488   1
 -11 -10   2 147.697   9.540   2
  10  10  -2 165.194  10.696   1
 -10 -10   2 173.201  10.160   2
   9  10  -2 491.230  21.205   1
  -9 -10   2 490.948  20.410   2
   8  10  -2 487.208  20.955   1
  -8 -10   2 509.858  20.631   2
   7  10  -2 86.4122  6.8370   1
  -7 -10   2 99.6240  7.2107   2
   6  10  -2 1193.76   42.37   1
  -6 -10   2 1266.80   42.18   2
   5  10  -2 529.802  19.192   3
   5  10  -2 519.689  21.004   1
  -5 -10   2 546.265  21.427   2
   4  10  -2 2.78199 1.78536   1
   4  10  -2 2.93251 1.99865   3
  -4 -10   2 -0.6064  1.6895   2
   3  10  -2 1064.29   36.15   3
   3  10  -2 1064.56   36.52   1
  -3 -10   2 1010.36   36.50   2
   2  10  -2 366.036  15.909   3
   2  10  -2 371.461  15.670   1
  -2 -10   2 386.845  16.645   2
   1  10  -2 0.35927 1.45976   1
   1  10  -2 -0.3064  1.9838   3
  -1 -10   2 3.02162 2.37459   2
   0  10  -2 737.412  28.070   3
   0 -10   2 698.750  27.050   2
  -1  10  -2 142.434   7.882   1
   1 -10   2 137.483   9.043   2
   2 -10   2 12.6031  3.6982   2
   3 -10   2 222.251  12.356   2
   4 -10   2 329.237  16.265   2
   5 -10   2 16.4993  4.4138   2
   6 -10   2 88.3650  8.2061   2
  15   9  -2 3.98810 3.86134   1
 -15  -9   2 0.18943 2.88219   2
  14   9  -2 46.3836  7.4068   1
 -14  -9   2 50.8549  6.1857   2
  13   9  -2 48.0962  6.6113   1
 -13  -9   2 56.6773  6.0502   2
  12   9  -2 11.8813  4.3263   1
 -12  -9   2 12.7598  3.5706   2
  11   9  -2 41.5807  5.6981   1
 -11  -9   2 46.8030  5.0989   2
  10   9  -2 39.6130  5.0239   1
 -10  -9   2 38.8830  4.6854   2
   9   9  -2 1.09167 1.91495   1
  -9  -9   2 2.25635 2.06318   2
   8   9  -2 39.6640  4.6596   1
  -8  -9   2 37.0148  4.2549   2
   7   9  -2 24.4630  3.6464   1
  -7  -9   2 28.0381  3.7616   2
   6   9  -2 -1.9858  1.4422   1
   6   9  -2 0.93050 1.18896   3
  -6  -9   2 0.95573 1.47926   2
   5   9  -2 49.6793  4.7009   1
   5   9  -2 54.4542  3.6581   3
  -5  -9   2 46.4945  4.6259   2
   4   9  -2 83.2758  5.9261   1
   4   9  -2 79.0739  4.9568   3
  -4  -9   2 85.5518  6.2296   2
   3   9  -2 3.13851 1.83126   3
   3   9  -2 4.96888 1.90755   1
  -3  -9   2 3.61336 2.19216   2
   2   9  -2 -0.4778  1.5333   3
   2   9  -2 1.75552 1.51696   1
  -2  -9   2 2.12653 1.88087   2
   1   9  -2 1.46262 1.88997   3
   1   9  -2 3.20582 1.69616   1
  -1  -9   2 2.36550 1.83460   2
   0   9  -2 80.7895  6.3372   3
   0   9  -2 86.3909  5.6373   1
   0  -9   2 79.9148  6.2868   2
  -1   9  -2 9.61476 2.27748   1
  -1   9  -2 5.70393 2.97549   3
   1  -9   2 5.48540 2.38935   2
  -2   9  -2 34.1303  3.6569   1
   2  -9   2 35.1168  4.4151   2
   3  -9   2 4.35316 2.45771   2
   4  -9   2 29.0638  4.8514   2
   5  -9   2 38.2741  5.2360   2
   6  -9   2 50.4754  5.9885   2
   7  -9   2 12.1920  4.3497   2
  15   8  -2 196.038  14.249   1
 -15  -8   2 229.461  13.512   2
  14   8  -2 54.7221  7.3954   1
 -14  -8   2 60.0759  6.5243   2
  13   8  -2 19.5686  5.1030   1
 -13  -8   2 28.5057  5.0263   2
  12   8  -2 254.492  14.342   1
 -12  -8   2 227.789  12.559   2
  11   8  -2 632.592  24.900   1
 -11  -8   2 504.381  22.079   2
  10   8  -2 8.01504 3.32046   1
 -10  -8   2 10.2885  3.1131   2
   9   8  -2 544.845  22.205   1
  -9  -8   2 517.194  20.832   2
   8   8  -2 807.305  30.075   1
  -8  -8   2 814.720  28.966   2
   7   8  -2 0.27227 1.47300   1
  -7  -8   2 1.37749 1.53691   2
   6   8  -2 926.332  33.100   1
  -6  -8   2 951.711  32.391   2
   5   8  -2 1128.86   38.94   1
   5   8  -2 1176.16   36.49   3
  -5  -8   2 1121.32   38.14   2
   4   8  -2 316.078  13.819   1
   4   8  -2 330.782  12.305   3
  -4  -8   2 337.597  14.045   2
   3   8  -2 218.685  10.191   1
   3   8  -2 213.310   9.233   3
  -3  -8   2 207.108  10.210   2
   2   8  -2 1107.99   37.28   3
   2   8  -2 1107.52   37.40   1
  -2  -8   2 1126.59   37.25   2
   1   8  -2 254.915  11.530   3
   1   8  -2 261.319  11.151   1
  -1  -8   2 244.387  11.548   2
   0   8  -2 132.532   7.074   1
   0   8  -2 123.479   7.722   3
   0  -8   2 138.204   7.814   2
  -1   8  -2 802.216  30.430   3
  -1   8  -2 810.237  28.416   1
   1  -8   2 868.723  29.330   2
  -2   8  -2 197.034   9.183   1
   2  -8   2 175.899   9.707   2
  -3   8  -2 1.54330 1.59122   1
   3  -8   2 0.04666 1.73066   2
   4  -8   2 485.642  19.875   2
   5  -8   2 347.106  15.867   2
   6  -8   2 47.4233  5.4240   2
   7  -8   2 85.3643  7.4774   2
  15   7  -2 2.10543 3.38346   1
 -15  -7   2 9.51528 4.02591   2
  14   7  -2 1.52559 2.96145   1
 -14  -7   2 3.62656 2.93267   2
  13   7  -2 59.5863  7.0459   1
 -13  -7   2 68.4801  6.6727   2
  12   7  -2 8.89858 3.67960   1
 -12  -7   2 12.0333  3.6353   2
  11   7  -2 26.1757  4.7202   1
 -11  -7   2 26.8660  4.3197   2
  10   7  -2 175.959  10.722   1
 -10  -7   2 179.936   9.956   2
   9   7  -2 14.8839  3.5297   1
  -9  -7   2 17.9986  3.3590   2
   8   7  -2 0.89510 1.56165   1
  -8  -7   2 -0.7346  1.3344   2
   7   7  -2 115.239   7.254   1
  -7  -7   2 104.489   6.657   2
   6   7  -2 155.839   8.574   1
  -6  -7   2 156.701   8.294   2
   5   7  -2 1.35236 1.59015   1
  -5  -7   2 1.06735 1.42780   2
   4   7  -2 4.52100 1.73199   1
   4   7  -2 3.98554 1.24675   3
  -4  -7   2 4.47729 1.81387   2
   3   7  -2 1.37042 1.01429   3
   3   7  -2 -0.6900  0.9165   1
  -3  -7   2 0.35903 1.27389   2
   2   7  -2 -1.0308  1.0312   3
   2   7  -2 0.89835 1.10821   1
  -2  -7   2 0.15912 1.49587   2
   1   7  -2 8.72095 2.10023   3
   1   7  -2 9.98483 2.15103   1
  -1  -7   2 10.1337  2.4353   2
   0   7  -2 14.5174  2.7181   3
   0   7  -2 12.9981  2.2720   1
   0  -7   2 12.6018  2.5945   2
  -1   7  -2 30.5098  3.7033   3
  -1   7  -2 28.4233  2.9561   1
   1  -7   2 28.1864  3.3054   2
  -2   7  -2 2.23507 1.48097   1
   2  -7   2 5.12011 2.03333   2
  -3   7  -2 3.37553 1.76818   1
   3  -7   2 1.03952 1.64984   2
  -4   7  -2 27.3460  3.3977   1
   4  -7   2 21.5124  3.5858   2
  -5   7  -2 13.3803  2.9576   1
   5  -7   2 13.3967  3.2029   2
   6  -7   2 78.3030  6.3805   2
   7  -7   2 9.27095 3.41216   2
   8  -7   2 21.2920  4.4780   2
  15   6  -2 70.4846  8.1433   1
 -15  -6   2 93.1073  8.2718   2
  14   6  -2 152.923  11.565   1
 -14  -6   2 164.815  10.723   2
  13   6  -2 33.8910  6.1060   1
 -13  -6   2 33.3803  5.2336   2
  12   6  -2 108.036   9.074   1
 -12  -6   2 117.437   8.187   2
  11   6  -2 329.944  16.796   1
 -11  -6   2 363.726  16.009   2
  10   6  -2 321.943  15.728   1
 -10  -6   2 329.450  14.629   2
   9   6  -2 122.978   8.233   1
   9   6  -2 129.011   5.952   3
  -9  -6   2 121.046   7.566   2
   8   6  -2 714.589  26.275   1
  -8  -6   2 676.401  24.897   2
   7   6  -2 389.011  16.649   1
  -7  -6   2 416.284  16.098   2
   6   6  -2 396.747  15.906   1
  -6  -6   2 385.330  15.215   2
   5   6  -2 2278.21   72.32   1
  -5  -6   2 2293.76   70.47   2
   4   6  -2 337.501  13.231   1
  -4  -6   2 303.904  12.621   2
   3   6  -2 64.4526  4.4713   1
   3   6  -2 69.4721  3.5957   3
  -3  -6   2 68.2859  4.5880   2
   2   6  -2 1290.67   42.19   1
   2   6  -2 1270.04   41.44   3
  -2  -6   2 1337.92   41.38   2
   1   6  -2 996.163  32.188   3
   1   6  -2 948.608  32.108   1
  -1  -6   2 953.171  31.622   2
   0   6  -2 5.66452 1.50187   1
   0   6  -2 3.69183 1.56541   3
   0  -6   2 5.77750 1.81666   2
  -1   6  -2 1786.63   57.35   1
  -1   6  -2 1753.91   58.98   3
   1  -6   2 1908.76   56.79   2
  -2   6  -2 1102.10   36.39   1
   2  -6   2 1109.93   36.24   2
  -3   6  -2 162.220   7.861   1
   3  -6   2 152.656   8.083   2
  -4   6  -2 530.232  19.503   1
   4  -6   2 517.749  19.689   2
  -5   6  -2 824.424  28.726   1
   5  -6   2 810.610  28.724   2
  -6   6  -2 60.0471  4.9873   1
   6  -6   2 56.6883  5.1032   2
   7  -6   2 145.908   8.826   2
   8  -6   2 156.620   9.481   2
  15   5  -2 10.5456  4.6329   1
 -15  -5   2 17.1417  4.9869   2
  14   5  -2 23.2312  5.6950   1
 -14  -5   2 25.2675  5.0343   2
 -13  -5   2 11.2045  3.5360   2
 -12  -5   2 35.5180  4.4937   2
 -11  -5   2 31.6672  4.3716   2
  10   5  -2 387.112  14.909   3
 -10  -5   2 374.068  16.272   2
   9   5  -2 141.440   6.831   3
  -9  -5   2 135.682   8.040   2
   8   5  -2 3.65878 2.19109   1
   8   5  -2 8.86587 1.70895   3
  -8  -5   2 7.17303 2.22954   2
   7   5  -2 31.1565  3.5638   1
  -7  -5   2 33.4929  3.4411   2
   6   5  -2 25.8369  3.1583   1
  -6  -5   2 22.1648  2.7563   2
   5   5  -2 28.7072  3.0840   1
  -5  -5   2 37.3277  3.2535   2
   4   5  -2 30.9488  3.0020   1
  -4  -5   2 28.1442  2.7623   2
   3   5  -2 35.3744  3.0843   1
  -3  -5   2 36.7925  3.0556   2
   2   5  -2 19.3361  1.7394   3
   2   5  -2 13.4043  1.9274   1
  -2  -5   2 14.3542  1.9923   2
   1   5  -2 12.4871  1.9118   1
   1   5  -2 10.5341  1.6919   3
  -1  -5   2 10.2625  1.9138   2
   0   5  -2 26.7532  2.6919   3
   0   5  -2 30.2975  2.6257   1
   0  -5   2 26.6029  2.6527   2
  -1   5  -2 46.1706  3.4605   1
   1  -5   2 55.8180  3.8245   2
  -2   5  -2 0.41925 1.03089   1
   2  -5   2 1.61510 1.29032   2
  -3   5  -2 26.5927  2.8462   1
   3  -5   2 27.1800  2.9211   2
  -4   5  -2 2.93593 1.46672   1
   4  -5   2 5.72687 1.86922   2
  -5   5  -2 4.98845 1.89649   1
   5  -5   2 6.34950 2.13388   2
  -6   5  -2 83.4704  5.8510   1
   6  -5   2 78.2782  5.6676   2
  -7   5  -2 55.2836  5.0473   1
   7  -5   2 54.1020  4.9687   2
  -8   5  -2 3.99519 2.33290   1
   8  -5   2 -0.3863  2.2027   2
  15   4  -2 12.5764  5.1214   1
 -15  -4   2 16.3964  4.8546   2
 -14  -4   2 169.124  11.092   2
 -13  -4   2 108.996   8.205   2
 -12  -4   2 43.9740  5.3948   1
 -12  -4   2 44.5083  5.2601   2
  11   4  -2 576.982  21.361   3
 -11  -4   2 575.212  22.250   2
 -11  -4   2 496.661  22.655   1
  10   4  -2 204.999   9.771   3
 -10  -4   2 222.496  10.986   2
 -10  -4   2 190.584  11.145   1
  -9  -4   2 39.6143  4.2686   2
  -9  -4   2 38.4678  4.3044   1
   8   4  -2 958.980  31.459   3
  -8  -4   2 922.820  32.320   2
  -8  -4   2 971.159  33.800   1
   7   4  -2 1606.00   49.09   3
  -7  -4   2 1501.00   49.37   2
   6   4  -2 0.72410 1.05085   1
   6   4  -2 -0.4842  0.7253   3
  -6  -4   2 9.12022 1.92065   2
   5   4  -2 1034.99   34.77   1
  -5  -4   2 1053.77   33.75   2
   4   4  -2 2082.25   67.04   1
  -4  -4   2 2210.07   65.43   2
   3   4  -2 10.8717  1.7556   1
  -3  -4   2 9.95777 1.83321   2
   2   4  -2 459.378  16.290   1
  -2  -4   2 456.040  15.765   2
   1   4  -2 934.825  30.124   1
  -1  -4   2 904.794  29.108   2
   0   4  -2 156.508   6.813   1
   0  -4   2 145.884   6.476   2
  -1   4  -2 802.723  26.806   1
   1  -4   2 820.025  26.088   2
  -2   4  -2 2702.44   85.58   1
   2  -4   2 2861.71   83.63   2
  -3   4  -2 474.712  17.413   1
   3  -4   2 497.389  17.099   2
  -4   4  -2 80.9108  5.0924   1
   4  -4   2 85.3452  5.0129   2
  -5   4  -2 1182.84   39.72   1
   5  -4   2 1222.81   38.80   2
  -6   4  -2 335.795  14.169   1
   6  -4   2 340.432  13.721   2
  -7   4  -2 33.5643  3.9262   1
   7  -4   2 31.3968  3.5836   2
  -8   4  -2 525.035  21.110   1
   8  -4   2 538.210  20.308   2
  -9   4  -2 631.669  25.214   1
   9  -4   2 673.708  24.460   2
 -14  -3   2 10.6758  4.0679   2
 -13  -3   2 40.4847  5.5784   1
 -13  -3   2 42.8110  5.4683   2
 -12  -3   2 368.490  17.775   1
 -12  -3   2 363.613  16.911   2
 -11  -3   2 138.435   8.757   2
 -11  -3   2 138.762   9.301   1
 -10  -3   2 10.8691  2.9115   2
 -10  -3   2 3.70740 2.47914   1
  -9  -3   2 348.874  15.709   1
  -9  -3   2 366.431  15.227   2
  -8  -3   2 70.6125  5.6598   1
  -8  -3   2 86.1672  5.7417   2
  -7  -3   2 41.0642  3.8297   2
  -7  -3   2 44.4849  4.1684   1
  -6  -3   2 13.6259  2.2974   2
   5   3  -2 12.7783  2.1665   1
  -5  -3   2 21.7619  2.3658   2
   4   3  -2 325.056  12.406   1
  -4  -3   2 312.231  11.894   2
   3   3  -2 142.482   6.607   1
  -3  -3   2 151.506   6.444   2
   2   3  -2 11.2809  1.5796   1
  -2  -3   2 10.9730  1.5111   2
   1   3  -2 111.994   5.302   1
  -1  -3   2 111.005   4.939   2
   0   3  -2 9.22782 1.36931   1
   0  -3   2 10.0195  1.3389   2
  -1   3  -2 47.1254  3.1178   1
   1  -3   2 51.4619  2.9466   2
  -2   3  -2 55.6713  3.5131   1
   2  -3   2 51.8279  3.1650   2
  -3   3  -2 17.8970  2.0286   1
   3  -3   2 15.6685  1.8650   2
  -4   3  -2 77.5249  4.7387   1
   4  -3   2 72.6967  4.2522   2
  -5   3  -2 22.7227  2.7839   1
   5  -3   2 21.5368  2.4998   2
  -6   3  -2 19.7610  3.0008   1
   6  -3   2 18.5935  2.5681   2
  -7   3  -2 10.1218  2.5307   1
   7  -3   2 16.5438  2.7568   2
  -8   3  -2 103.291   7.041   1
   8  -3   2 108.487   6.722   2
  -9   3  -2 7.31609 2.71584   1
   9  -3   2 8.75198 2.81554   2
 -10   3  -2 1.07140 2.09143   1
 -11   3  -2 8.58306 3.43843   1
 -14  -2   2 70.3420  7.3242   2
 -13  -2   2 105.930   8.469   2
 -13  -2   2 120.011   9.056   1
 -12  -2   2 7.17022 2.80303   2
 -12  -2   2 4.44618 2.35585   1
 -11  -2   2 101.272   7.514   2
 -11  -2   2 93.8743  7.5175   1
 -10  -2   2 306.357  14.384   2
 -10  -2   2 317.259  14.911   1
  -9  -2   2 125.420   7.916   1
  -9  -2   2 118.214   7.436   2
  -8  -2   2 238.240  11.122   2
  -8  -2   2 246.722  11.622   1
  -7  -2   2 813.060  27.894   2
  -7  -2   2 818.321  28.739   1
  -6  -2   2 460.631  17.024   1
  -6  -2   2 431.378  16.357   2
  -5  -2   2 520.875  18.246   2
  -5  -2   2 520.918  18.737   1
   4   2  -2 1820.31   57.39   1
  -4  -2   2 1852.70   56.10   2
   3   2  -2 650.698  21.702   1
  -3  -2   2 654.079  21.206   2
   2   2  -2 2.20618 0.95508   1
  -2  -2   2 1.45675 0.93866   2
   1   2  -2 3496.30  108.08   1
  -1  -2   2 3641.09  105.26   2
   0   2  -2 69.2995  3.4906   1
   0  -2   2 62.8904  3.0015   2
  -1   2  -2 413.196  14.298   1
   1  -2   2 410.665  13.323   2
  -2   2  -2 232.792   8.942   1
   2  -2   2 222.824   7.997   2
  -3   2  -2 1932.00   60.84   1
   3  -2   2 1984.48   58.68   2
  -4   2  -2 337.507  13.135   1
   4  -2   2 348.586  12.124   2
  -5   2  -2 384.254  15.397   1
   5  -2   2 433.560  14.559   2
  -6   2  -2 958.044  32.877   1
   6  -2   2 978.961  31.259   2
  -7   2  -2 22.2173  3.1196   1
   7  -2   2 29.7974  2.9674   2
  -8   2  -2 648.924  24.664   1
   8  -2   2 655.464  22.903   2
  -9   2  -2 835.595  30.930   1
   9  -2   2 848.105  28.975   2
 -10   2  -2 78.9877  6.6470   1
 -11   2  -2 172.387  10.891   1
 -12   2  -2 222.576  13.240   1
 -13  -1   2 0.85901 2.97880   1
 -13  -1   2 6.29326 3.04960   2
 -12  -1   2 137.858   9.277   2
 -12  -1   2 148.399   9.761   1
 -11  -1   2 98.1906  7.6966   1
 -11  -1   2 105.221   7.664   2
 -10  -1   2 16.7353  3.5208   1
 -10  -1   2 16.9337  3.5013   2
  -9  -1   2 14.0111  3.2059   2
  -9  -1   2 16.7293  3.3667   1
  -8  -1   2 181.666   9.280   2
  -8  -1   2 166.647   8.950   1
  -7  -1   2 128.801   6.930   1
  -7  -1   2 103.513   6.443   2
  -6  -1   2 38.8621  3.5267   2
  -6  -1   2 38.3430  3.4027   1
  -5  -1   2 147.760   6.807   3
  -5  -1   2 138.111   6.915   1
  -5  -1   2 154.161   7.114   2
  -4  -1   2 7.89071 1.61161   2
  -4  -1   2 9.82915 1.41805   3
  -4  -1   2 7.66054 1.50127   1
   3   1  -2 726.774  24.142   1
  -3  -1   2 736.703  23.825   2
  -3  -1   2 763.597  23.948   3
   2   1  -2 132.855   5.793   1
  -2  -1   2 135.740   5.762   2
  -2  -1   2 145.526   5.328   3
   1   1  -2 534.766  17.612   1
  -1  -1   2 544.602  17.064   2
   0   1  -2 300.490  11.128   1
   0  -1   2 339.856  10.865   3
   0  -1   2 334.971  10.514   2
  -1   1  -2 250.459   8.888   1
   1  -1   2 236.386   7.839   2
  -2   1  -2 16.9030  1.5952   1
   2  -1   2 14.1589  1.1157   2
  -3   1  -2 -0.6024  0.7032   1
   3  -1   2 -0.4903  0.6151   2
  -4   1  -2 35.7335  3.0023   1
   4  -1   2 39.6796  2.4340   2
  -5   1  -2 -2.0619  0.6549   1
   5  -1   2 0.17766 0.75009   2
  -6   1  -2 2.85933 1.39739   1
   6  -1   2 0.19365 1.04312   2
  -7   1  -2 0.60487 1.20216   1
   7  -1   2 0.82228 1.21444   2
  -8   1  -2 2.23382 1.67574   1
   8  -1   2 4.69658 1.84713   2
  -9   1  -2 96.7524  6.9234   1
   9  -1   2 95.3352  5.8818   2
 -10   1  -2 106.303   7.791   1
  10  -1   2 102.284   6.406   2
 -11   1  -2 93.3524  7.6063   1
 -12   1  -2 10.0527  3.6748   1
 -13   1  -2 5.29045 3.59168   1
  13   0  -2 144.485  10.294   2
 -12   0   2 111.080   8.345   1
 -11   0   2 68.7177  6.2860   2
 -11   0   2 75.7738  6.6902   1
 -10   0   2 225.420  11.732   2
 -10   0   2 222.725  11.597   1
  -9   0   2 419.676  17.270   1
  -9   0   2 414.905  17.445   2
  -8   0   2 39.9564  3.9393   1
  -8   0   2 35.9324  4.0944   2
  -7   0   2 446.332  17.335   2
  -7   0   2 447.871  17.154   1
  -6   0   2 272.763  11.480   1
  -6   0   2 283.095  11.892   2
  -6   0   2 291.517  12.289   3
  -5   0   2 3.84127 1.59002   3
  -5   0   2 2.47471 1.19052   1
  -5   0   2 2.62327 1.36022   2
  -4   0   2 582.593  19.606   1
  -4   0   2 576.365  20.174   3
  -4   0   2 574.275  19.682   2
  -3   0   2 1083.55   34.83   3
  -3   0   2 1082.11   33.92   2
   2   0  -2 32.9532  2.1307   1
  -2   0   2 30.1909  2.3076   2
  -2   0   2 37.3130  2.3859   3
   1   0  -2 352.619  11.778   1
  -1   0   2 338.723  11.704   2
  -1   0   2 377.277  12.020   3
   0   0  -2 4120.91  126.86   1
   0   0   2 4346.97  128.26   3
   0   0   2 4193.80  123.70   2
  -1   0  -2 -0.1927  0.5406   1
   1   0   2 0.46997 0.57084   3
  -2   0  -2 1119.67   34.02   1
   2   0   2 1045.22   34.30   3
  -3   0  -2 2176.70   66.50   1
   3   0   2 2134.92   67.22   3
  -4   0  -2 536.995  18.677   1
  -5   0  -2 630.973  19.863   2
  -5   0  -2 615.007  21.776   1
  -6   0  -2 1764.18   53.79   2
  -6   0  -2 1789.54   56.89   1
  -7   0  -2 678.713  24.667   1
  -8   0  -2 80.0000  5.8619   1
  -9   0  -2 528.390  21.384   1
   9   0   2 542.390  19.252   2
 -10   0  -2 100.783   7.599   1
  10   0   2 113.313   6.512   2
 -11   0  -2 73.1265  6.5752   1
 -12   0  -2 174.279  11.335   1
 -13   0  -2 165.931  11.384   1
  13   0   2 157.444  11.424   3
 -14   0  -2 4.78073 3.51540   1
  14   0   2 0.70008 2.70433   3
  13  -1  -2 11.1086  3.8041   2
  12  -1  -2 148.728  10.065   2
  11  -1  -2 139.764   9.342   2
  10  -1  -2 7.58596 3.09357   2
 -10   1   2 6.85114 2.80351   1
  -9   1   2 47.7003  4.7315   1
  -8   1   2 53.2262  5.1350   2
  -8   1   2 74.5467  5.3324   1
  -7   1   2 57.7151  4.7829   2
  -7   1   2 55.9798  4.3605   1
  -6   1   2 40.0447  4.0625   3
  -6   1   2 42.3553  3.8081   2
  -6   1   2 40.2541  3.3249   1
  -5   1   2 987.565  32.115   1
  -5   1   2 987.715  32.611   2
  -5   1   2 989.163  33.896   3
  -4   1   2 741.345  24.610   2
  -4   1   2 740.064  23.929   1
  -4   1   2 706.408  25.345   3
  -3   1   2 -0.0546  0.7895   2
  -3   1   2 0.74018 0.79834   3
  -3   1   2 1.14643 0.75998   1
   2  -1  -2 32.5453  2.0095   1
  -2   1   2 37.4652  2.7145   3
  -2   1   2 40.6360  2.7431   2
   1  -1  -2 295.381   9.461   1
  -1   1   2 290.827  10.109   2
  -1   1   2 276.542  10.357   3
   0  -1  -2 -0.3062  0.4396   1
   0   1   2 -0.9726  0.5465   3
   0   1   2 -0.5899  0.5372   2
  -1  -1  -2 380.883  12.687   1
  -1  -1  -2 405.502  12.219   2
   1   1   2 383.374  13.059   3
  -2  -1  -2 316.715  11.047   1
   2   1   2 321.558  11.177   3
  -3  -1  -2 6.95714 1.46640   1
   3   1   2 6.86669 1.39035   3
  -4  -1  -2 384.167  14.013   1
  -4  -1  -2 399.759  12.209   2
   4   1   2 371.562  14.017   3
  -5  -1  -2 11.9419  1.3469   2
  -5  -1  -2 11.0821  1.8675   1
   5   1   2 10.3393  2.0761   3
  -6  -1  -2 14.6452  1.6779   2
  -6  -1  -2 16.0436  2.3293   1
   6   1   2 13.4946  2.5187   3
  -7  -1  -2 0.25324 0.87976   1
  -7  -1  -2 0.54604 0.93615   2
  -8  -1  -2 7.99568 2.25342   1
  -8  -1  -2 7.54322 1.65333   2
  -9  -1  -2 30.4089  3.0404   2
  -9  -1  -2 33.2709  4.0752   1
 -10  -1  -2 58.8015  5.5111   1
 -10  -1  -2 49.1792  4.1151   2
 -11  -1  -2 147.099   9.591   1
  11   1   2 132.748   9.290   3
 -12  -1  -2 28.7347  5.1320   1
  12   1   2 27.7095  5.0668   3
 -13  -1  -2 -1.6018  2.6656   1
  13   1   2 0.56536 2.63877   3
 -14  -1  -2 5.25203 3.69515   1
  14   1   2 1.36317 2.94646   3
  12  -2  -2 140.102  10.004   2
  11  -2  -2 -1.2563  2.2716   2
  10  -2  -2 288.852  14.382   2
   9  -2  -2 227.469  12.138   2
  -9   2   2 246.112  11.554   1
   8  -2  -2 96.6469  6.9577   2
  -8   2   2 98.1423  6.1328   1
   7  -2  -2 353.321  15.124   2
  -7   2   2 348.253  13.921   1
   6  -2  -2 605.799  22.014   2
  -6   2   2 591.348  20.663   1
  -6   2   2 571.849  23.013   3
  -5   2   2 915.846  29.896   1
  -5   2   2 919.057  32.504   3
  -4   2   2 0.98022 1.18959   3
  -4   2   2 2.60338 0.94726   1
  -3   2   2 1510.04   45.29   1
  -3   2   2 1423.72   47.76   3
  -2   2   2 263.063  10.640   3
   1  -2  -2 50.9164  3.2653   2
  -1   2   2 56.6091  3.5180   3
   0  -2  -2 1541.47   44.91   2
   0   2   2 1420.26   46.61   3
  -1  -2  -2 2182.85   65.25   1
  -1  -2  -2 2128.36   64.02   2
  -2  -2  -2 7.64320 1.01694   2
  -2  -2  -2 8.34236 1.22421   1
   2   2   2 6.79685 1.19645   3
  -3  -2  -2 2477.20   75.20   1
  -3  -2  -2 2443.22   72.47   2
   3   2   2 2452.36   75.88   3
  -4  -2  -2 790.722  26.427   1
  -4  -2  -2 806.467  24.440   2
   4   2   2 802.161  26.408   3
  -5  -2  -2 40.2534  3.2664   1
  -5  -2  -2 46.7016  2.5513   2
   5   2   2 46.8747  3.4309   3
  -6  -2  -2 1269.80   41.26   1
  -6  -2  -2 1259.61   38.35   2
   6   2   2 1241.70   41.17   3
  -7  -2  -2 1557.28   47.53   2
  -7  -2  -2 1596.07   51.02   1
   7   2   2 1525.37   50.88   3
  -8  -2  -2 301.675  13.496   1
  -8  -2  -2 307.494  11.366   2
   8   2   2 294.207  13.134   3
  -9  -2  -2 391.266  16.704   1
  -9  -2  -2 392.352  14.352   2
   9   2   2 372.821  16.314   3
 -10  -2  -2 866.022  31.281   1
 -10  -2  -2 832.401  27.845   2
  10   2   2 799.636  30.673   3
 -11  -2  -2 100.708   6.040   2
 -11  -2  -2 78.0858  6.7452   1
  11   2   2 71.6646  6.5990   3
 -12  -2  -2 184.845  11.180   1
  12   2   2 141.861   9.819   3
 -13  -2  -2 212.996  13.024   1
  13   2   2 224.786  13.075   3
 -14  -2  -2 52.2653  6.9335   1
  14   2   2 51.4140  6.4575   3
  15   2   2 19.6679  4.9763   3
  11  -3  -2 115.450   8.872   2
  10  -3  -2 74.5981  6.7625   2
   9  -3  -2 1.16020 2.27053   2
   8  -3  -2 126.234   8.434   2
   7  -3  -2 91.2201  6.6082   2
  -7   3   2 95.1113  5.4691   1
  -7   3   2 79.8132  7.0516   3
   6  -3  -2 9.85674 2.58201   2
  -6   3   2 6.35807 2.55737   3
  -6   3   2 10.7231  1.9575   1
   5  -3  -2 284.888  12.604   2
  -5   3   2 291.326  10.906   1
  -5   3   2 287.872  13.607   3
   4  -3  -2 197.934   9.345   2
  -4   3   2 193.822   7.541   1
  -4   3   2 195.638  10.001   3
   3  -3  -2 102.368   5.976   2
  -3   3   2 110.689   6.559   3
  -3   3   2 106.683   4.406   1
   2  -3  -2 20.7170  2.3580   2
  -2   3   2 20.1918  2.4980   3
   1  -3  -2 90.8369  4.8055   2
  -1   3   2 85.3922  5.0026   3
   0  -3  -2 4.10702 1.08938   2
   0   3   2 3.90168 1.27236   3
  -1  -3  -2 1881.52   57.53   2
  -1  -3  -2 1943.22   57.96   1
   1   3   2 1914.13   59.84   3
  -2  -3  -2 540.191  17.330   2
  -2  -3  -2 532.425  17.354   1
   2   3   2 530.558  18.183   3
  -3  -3  -2 716.583  22.961   2
  -3  -3  -2 736.982  23.953   1
   3   3   2 761.602  24.265   3
  -4  -3  -2 107.577   5.389   1
  -4  -3  -2 106.289   4.551   2
   4   3   2 107.377   5.201   3
  -5  -3  -2 243.437   8.500   2
  -5  -3  -2 219.942   9.668   1
   5   3   2 230.075   9.448   3
  -6  -3  -2 152.481   7.997   1
  -6  -3  -2 184.325   6.958   2
   6   3   2 167.810   7.771   3
  -7  -3  -2 7.01340 1.39630   2
  -7  -3  -2 4.15430 1.65750   1
   7   3   2 2.97068 1.58243   3
  -8  -3  -2 56.3416  4.7581   1
  -8  -3  -2 52.3447  3.5469   2
   8   3   2 49.4088  4.3386   3
  -9  -3  -2 7.01288 2.37975   1
  -9  -3  -2 10.9653  2.1045   2
   9   3   2 5.60423 2.21669   3
 -10  -3  -2 46.2252  3.8314   2
 -10  -3  -2 36.0236  4.3940   1
  10   3   2 46.2946  4.7091   3
 -11  -3  -2 105.599   6.306   2
 -11  -3  -2 108.363   8.028   1
  11   3   2 106.491   7.584   3
 -12  -3  -2 2.76493 2.54214   1
  12   3   2 3.83847 2.64578   3
 -13  -3  -2 29.0364  5.3792   1
  13   3   2 32.1416  5.1054   3
 -14  -3  -2 9.21598 3.92112   1
  14   3   2 -0.1176  2.6272   3
 -15  -3  -2 -0.0643  3.2942   1
  15   3   2 3.27522 3.11785   3
  11  -4  -2 88.2420  8.0040   2
  10  -4  -2 12.0279  3.6287   2
   9  -4  -2 161.155  10.185   2
   8  -4  -2 91.9114  7.2202   2
   7  -4  -2 29.1249  3.9953   2
  -7   4   2 26.5629  4.9730   3
   6  -4  -2 333.446  14.858   2
  -6   4   2 356.042  16.790   3
  -6   4   2 339.296  12.889   1
   5  -4  -2 502.324  19.347   2
  -5   4   2 487.035  17.008   1
  -5   4   2 506.473  20.991   3
   4  -4  -2 29.1684  3.4386   2
  -4   4   2 29.6859  3.8284   3
  -4   4   2 30.1119  2.1651   1
   3  -4  -2 744.980  25.080   2
  -3   4   2 683.093  26.196   3
   2  -4  -2 1432.95   45.73   2
  -2   4   2 1453.73   47.86   3
   1  -4  -2 1.60624 1.00157   2
  -1   4   2 -0.6894  0.9404   3
   0  -4  -2 537.692  18.130   2
   0   4   2 509.367  18.823   3
  -1  -4  -2 9265.43  270.33   2
   1   4   2 9185.75  280.17   3
  -2  -4  -2 317.141  10.902   1
  -2  -4  -2 332.634  11.603   2
   2   4   2 303.526  11.911   3
  -3  -4  -2 611.074  19.936   2
  -3  -4  -2 632.394  20.305   1
   3   4   2 594.096  20.746   3
  -4  -4  -2 1582.66   47.69   2
  -4  -4  -2 1570.00   49.31   1
   4   4   2 1554.76   49.62   3
  -5  -4  -2 385.922  14.750   1
  -5  -4  -2 414.580  13.706   2
   5   4   2 384.872  14.337   3
  -6  -4  -2 1258.79   38.74   2
  -6  -4  -2 1247.63   41.07   1
   6   4   2 1247.25   40.57   3
  -7  -4  -2 1570.66   49.01   2
  -7  -4  -2 1604.97   52.04   1
   7   4   2 1612.83   51.54   3
  -8  -4  -2 499.417  19.746   1
  -8  -4  -2 527.633  17.686   2
   8   4   2 484.275  18.835   3
  -9  -4  -2 104.765   7.161   1
  -9  -4  -2 105.546   5.806   2
   9   4   2 109.006   6.620   3
 -10  -4  -2 681.680  23.355   2
 -10  -4  -2 678.557  26.393   1
  10   4   2 667.455  25.197   3
 -11  -4  -2 365.928  14.478   2
 -11  -4  -2 360.115  17.123   1
  11   4   2 367.554  16.174   3
 -12  -4  -2 69.2089  5.4321   2
 -12  -4  -2 74.1226  6.9870   1
  12   4   2 71.8345  6.4140   3
 -13  -4  -2 454.974  20.554   1
  13   4   2 383.926  18.479   3
 -14  -4  -2 198.109  12.911   1
  14   4   2 174.921  11.365   3
 -15  -4  -2 2.11821 3.70577   1
  15   4   2 -0.8091  2.8151   3
  10  -5  -2 87.4614  7.8447   2
   9  -5  -2 15.2421  4.1288   2
   8  -5  -2 12.8753  3.6720   2
   7  -5  -2 124.350   8.526   2
  -7   5   2 130.806   9.943   3
   6  -5  -2 28.5242  4.3637   2
  -6   5   2 24.3301  4.7881   3
   5  -5  -2 34.5754  4.2481   2
  -5   5   2 33.1704  4.6929   3
   4  -5  -2 442.258  17.788   2
  -4   5   2 446.522  19.233   3
   3  -5  -2 19.2602  3.1157   2
  -3   5   2 12.6244  3.0650   3
   2  -5  -2 13.0945  2.5655   2
  -2   5   2 11.3610  2.6880   3
   1  -5  -2 272.784  11.488   2
  -1   5   2 275.369  12.213   3
   0  -5  -2 636.305  22.317   2
   0   5   2 665.871  23.541   3
  -1  -5  -2 1175.66   37.03   2
   1   5   2 1142.10   38.31   3
  -2  -5  -2 656.632  21.786   2
   2   5   2 634.693  22.489   3
  -3  -5  -2 2.19633 0.98684   2
  -3  -5  -2 3.12663 1.02578   1
   3   5   2 0.71562 0.86809   3
  -4  -5  -2 322.556  11.619   2
  -4  -5  -2 292.626  11.615   1
   4   5   2 313.909  11.955   3
  -5  -5  -2 80.6571  4.4902   2
  -5  -5  -2 87.0523  4.9984   1
   5   5   2 83.9589  4.6949   3
  -6  -5  -2 68.8572  4.8128   1
  -6  -5  -2 71.1731  4.1610   2
   6   5   2 66.9048  4.2484   3
  -7  -5  -2 20.8069  3.0290   1
  -7  -5  -2 21.6619  2.3513   2
   7   5   2 18.6746  2.4789   3
  -8  -5  -2 -1.0425  1.2266   1
  -8  -5  -2 0.31233 1.06683   2
   8   5   2 0.31615 1.22246   3
  -9  -5  -2 19.1489  2.4965   2
  -9  -5  -2 20.3106  3.5076   1
   9   5   2 14.4116  2.8076   3
 -10  -5  -2 0.68343 1.38719   1
 -10  -5  -2 -2.0148  1.3392   2
  10   5   2 2.97226 1.64355   3
 -11  -5  -2 1.64982 1.86416   1
 -11  -5  -2 -0.8917  1.6212   2
  11   5   2 0.66135 1.75425   3
 -12  -5  -2 4.66640 2.43222   2
 -12  -5  -2 3.74415 2.81188   1
  12   5   2 9.44800 2.95597   3
 -13  -5  -2 4.28732 3.11433   1
  13   5   2 6.32207 3.09549   3
 -14  -5  -2 -2.7934  2.7766   1
  14   5   2 0.16306 2.17530   3
 -15  -5  -2 1.55043 3.29264   1
  15   5   2 4.20470 2.81024   3
   9  -6  -2 57.7931  6.6886   2
   8  -6  -2 98.8893  8.1471   2
   7  -6  -2 15.0093  3.8688   2
  -7   6   2 16.9039  4.9545   3
   6  -6  -2 378.730  17.196   2
  -6   6   2 380.045  19.038   3
   5  -6  -2 257.546  13.057   2
  -5   6   2 284.143  14.891   3
   4  -6  -2 41.5736  4.5691   2
  -4   6   2 40.0307  4.8995   3
   3  -6  -2 415.776  17.036   2
  -3   6   2 416.981  18.355   3
   2  -6  -2 732.905  26.888   2
  -2   6   2 800.994  28.907   3
   1  -6  -2 193.794   9.297   2
  -1   6   2 179.347   9.633   3
   0  -6  -2 263.692  11.324   2
   0   6   2 257.303  11.880   3
  -1  -6  -2 2226.05   68.53   2
   1   6   2 2221.89   71.03   3
  -2  -6  -2 333.836  13.061   2
   2   6   2 343.192  11.680   1
   2   6   2 313.352  13.240   3
  -3  -6  -2 938.274  30.708   2
   3   6   2 935.452  31.568   3
  -4  -6  -2 1248.30   39.91   1
  -4  -6  -2 1237.96   39.50   2
   4   6   2 1248.95   40.63   3
  -5  -6  -2 1358.76   43.76   1
  -5  -6  -2 1356.69   42.71   2
   5   6   2 1352.77   43.92   3
  -6  -6  -2 1.14368 1.07669   2
  -6  -6  -2 0.81601 1.26251   1
   6   6   2 -1.0043  0.9465   3
  -7  -6  -2 2226.95   68.25   2
  -7  -6  -2 2294.81   71.16   1
   7   6   2 2175.45   70.28   3
  -8  -6  -2 893.493  32.089   1
  -8  -6  -2 897.783  29.927   2
   8   6   2 925.952  30.882   3
  -9  -6  -2 36.1475  3.4549   2
  -9  -6  -2 36.5623  4.3041   1
   9   6   2 34.5472  3.6610   3
 -10  -6  -2 207.272  11.435   1
 -10  -6  -2 202.703   9.461   2
  10   6   2 196.693   9.775   3
 -11  -6  -2 318.962  16.446   1
 -11  -6  -2 384.406  14.878   2
  11   6   2 360.660  15.377   3
 -12  -6  -2 91.3410  7.9160   1
 -12  -6  -2 84.4073  6.2065   2
  12   6   2 103.759   7.188   3
 -13  -6  -2 213.991  13.266   1
 -13  -6  -2 226.981  10.964   2
  13   6   2 197.473  11.289   3
 -14  -6  -2 311.740  17.315   1
  14   6   2 308.439  15.159   3
 -15  -6  -2 72.5937  8.1541   1
 -16  -6  -2 47.7775  7.6824   1
   8  -7  -2 6.90965 3.49090   2
   7  -7  -2 21.1471  4.5808   2
   6  -7  -2 134.854   9.179   2
  -6   7   2 122.574  10.128   3
   5  -7  -2 13.9891  3.5473   2
  -5   7   2 6.61333 3.66271   3
   4  -7  -2 60.8220  5.7059   2
  -4   7   2 68.3102  6.8876   3
   3  -7  -2 115.931   7.656   2
  -3   7   2 110.955   8.264   3
   2  -7  -2 12.7280  2.9921   2
  -2   7   2 10.0979  3.0555   3
   1  -7  -2 34.3014  3.8252   2
  -1   7   2 40.6351  4.5286   3
   0  -7  -2 176.561   9.149   2
   0   7   2 179.016   9.626   3
  -1  -7  -2 451.015  17.601   2
   1   7   2 468.495  18.429   3
  -2  -7  -2 185.902   9.022   2
   2   7   2 198.547   7.572   1
   2   7   2 168.462   8.977   3
  -3  -7  -2 36.4426  3.4878   2
   3   7   2 39.9551  3.6247   3
   3   7   2 46.3704  3.1648   1
  -4  -7  -2 20.3072  2.5761   2
   4   7   2 22.0523  2.7055   3
  -5  -7  -2 0.65374 1.13442   2
  -5  -7  -2 2.35606 1.38017   1
   5   7   2 1.19394 1.14901   3
  -6  -7  -2 94.2450  5.7269   2
  -6  -7  -2 101.795   6.114   1
   6   7   2 101.171   5.699   3
  -7  -7  -2 11.4135  2.3898   2
  -7  -7  -2 16.1190  2.9671   1
   7   7   2 9.25797 2.09900   3
  -8  -7  -2 -1.3333  1.3417   1
  -8  -7  -2 1.77645 1.37922   2
   8   7   2 2.88831 1.48184   3
  -9  -7  -2 15.5294  3.5626   1
  -9  -7  -2 18.6739  2.6960   2
   9   7   2 16.6785  2.8065   3
 -10  -7  -2 39.4007  3.9798   2
 -10  -7  -2 38.8884  5.0525   1
  10   7   2 45.9889  4.1257   3
 -11  -7  -2 0.55535 1.62912   2
 -11  -7  -2 -3.9462  1.7994   1
  11   7   2 2.69580 2.32000   3
 -12  -7  -2 0.15219 2.51545   1
 -12  -7  -2 0.84368 2.03577   2
  12   7   2 -2.3288  1.7209   3
 -13  -7  -2 3.32374 2.51571   2
 -13  -7  -2 0.59048 2.25954   1
  13   7   2 1.49391 2.37744   3
 -14  -7  -2 5.77542 3.38925   1
 -15  -7  -2 1.92256 3.18153   1
 -16  -7  -2 6.86914 3.78950   1
   7  -8  -2 55.9019  6.5522   2
   6  -8  -2 2.72086 2.91866   2
  -6   8   2 5.34764 3.60484   3
   5  -8  -2 216.815  12.220   2
  -5   8   2 196.541  13.209   3
   4  -8  -2 158.204  10.152   2
  -4   8   2 173.451  11.622   3
   3  -8  -2 72.8849  6.4786   2
  -3   8   2 90.5794  7.7368   3
   2  -8  -2 88.3482  6.7452   2
  -2   8   2 94.4502  7.7220   3
   1  -8  -2 370.844  16.134   2
  -1   8   2 371.534  17.104   3
   0  -8  -2 5.56982 2.20911   2
   0   8   2 1.62192 1.75772   3
  -1  -8  -2 344.699  15.267   2
   1   8   2 393.250  16.273   3
  -2  -8  -2 1337.82   43.99   2
   2   8   2 1327.20   42.11   1
   2   8   2 1356.60   45.40   3
  -3  -8  -2 1.17175 1.33078   2
   3   8   2 11.7256  1.9546   1
   3   8   2 2.84858 1.51699   3
  -4  -8  -2 499.116  18.716   2
   4   8   2 484.623  18.753   3
   4   8   2 496.206  17.774   1
  -5  -8  -2 1637.74   53.02   2
   5   8   2 1682.45   54.19   3
   5   8   2 1682.11   53.36   1
  -6  -8  -2 301.955  12.849   2
  -6  -8  -2 295.532  12.940   1
   6   8   2 320.164  12.757   3
  -7  -8  -2 442.467  17.892   1
  -7  -8  -2 442.703  17.223   2
   7   8   2 459.443  17.033   3
  -8  -8  -2 769.831  27.477   2
  -8  -8  -2 805.990  29.080   1
   8   8   2 807.236  27.665   3
  -9  -8  -2 155.405   9.429   1
  -9  -8  -2 169.334   8.647   2
   9   8   2 162.018   8.219   3
 -10  -8  -2 78.7729  5.6745   2
 -10  -8  -2 81.1178  6.9161   1
  10   8   2 82.7102  5.6380   3
 -11  -8  -2 410.828  19.039   1
 -11  -8  -2 414.284  16.761   2
  11   8   2 413.192  16.696   3
 -12  -8  -2 281.570  15.485   1
 -12  -8  -2 294.569  13.362   2
  12   8   2 307.487  13.608   3
 -13  -8  -2 9.70248 3.16755   2
 -13  -8  -2 6.09104 3.25756   1
 -14  -8  -2 428.963  21.539   1
 -15  -8  -2 140.132  11.336   1
 -16  -8  -2 5.61693 3.32097   1
   7  -9  -2 28.4995  5.6391   2
   6  -9  -2 144.341  10.448   2
  -6   9   2 134.624  11.541   3
   5  -9  -2 16.8326  4.3432   2
  -5   9   2 19.8744  5.4449   3
   4  -9  -2 30.7178  5.0598   2
  -4   9   2 26.5798  5.7728   3
   3  -9  -2 177.814  10.776   2
  -3   9   2 159.017  11.312   3
   2  -9  -2 132.499   8.845   2
  -2   9   2 120.387   9.262   3
   1  -9  -2 29.0155  4.4901   2
  -1   9   2 24.6669  4.7082   3
   0  -9  -2 295.605  14.363   2
   0   9   2 328.525  15.477   3
  -1  -9  -2 209.798  10.908   2
   1   9   2 204.012  11.185   3
  -2  -9  -2 23.3275  3.3623   2
   2   9   2 27.3512  3.7854   3
   2   9   2 29.6441  2.6158   1
  -3  -9  -2 89.9480  6.4455   2
   3   9   2 96.2520  5.3122   1
   3   9   2 104.985   6.890   3
  -4  -9  -2 166.042   8.990   2
   4   9   2 164.214   7.921   1
   4   9   2 168.792   8.866   3
  -5  -9  -2 -0.3633  1.3349   2
   5   9   2 3.23564 1.87695   3
   5   9   2 1.76679 1.40966   1
  -6  -9  -2 79.3708  5.7730   2
   6   9   2 80.1670  5.5056   1
   6   9   2 82.8214  5.6417   3
  -7  -9  -2 92.5644  6.3235   2
   7   9   2 97.4718  6.0049   3
  -8  -9  -2 0.04440 1.62773   1
  -8  -9  -2 6.49655 2.15449   2
   8   9   2 -0.1793  1.5586   3
  -9  -9  -2 21.1781  3.8764   1
  -9  -9  -2 23.9842  3.6905   2
   9   9   2 24.2715  3.1874   3
 -10  -9  -2 5.70049 2.26654   2
 -10  -9  -2 1.32703 2.05084   1
  10   9   2 3.57133 1.97488   3
 -11  -9  -2 15.8580  4.1550   1
 -11  -9  -2 16.5106  3.4522   2
  11   9   2 14.1909  3.0390   3
 -12  -9  -2 31.0508  4.1733   2
 -12  -9  -2 37.3996  5.3388   1
 -13  -9  -2 65.5723  5.8199   2
 -13  -9  -2 60.8675  7.1567   1
 -14  -9  -2 2.24497 3.77426   1
 -14  -9  -2 10.1474  3.1677   2
 -15  -9  -2 1.61261 3.25726   1
 -16  -9  -2 1.09702 2.90580   1
   5 -10  -2 8.55630 4.05298   2
  -5  10   2 13.6188  4.7717   3
   4 -10  -2 118.860   9.524   2
  -4  10   2 145.011  11.426   3
   3 -10  -2 43.7226  5.7585   2
  -3  10   2 46.3015  6.4514   3
   2 -10  -2 201.228  12.008   2
  -2  10   2 212.312  13.186   3
   1 -10  -2 603.730  24.487   2
  -1  10   2 590.194  25.460   3
   0 -10  -2 26.6673  4.5960   2
   0  10   2 22.7438  4.6237   3
  -1 -10  -2 199.291  11.364   2
   1  10   2 232.036  12.327   3
  -2 -10  -2 331.770  15.120   2
   2  10   2 311.853  15.041   3
  -3 -10  -2 407.034  17.335   2
   3  10   2 409.568  15.223   1
   3  10   2 400.137  17.461   3
  -4 -10  -2 2.16900 1.68827   2
   4  10   2 6.41924 2.35036   3
   4  10   2 4.61066 1.75322   1
  -5 -10  -2 736.034  26.524   2
   5  10   2 704.832  25.157   1
   5  10   2 689.709  26.076   3
  -6 -10  -2 592.507  22.785   2
   6  10   2 593.108  22.427   3
   6  10   2 600.745  22.152   1
  -7 -10  -2 6.22762 2.54494   2
   7  10   2 0.75507 1.58550   3
   7  10   2 2.27864 1.85008   1
  -8 -10  -2 201.991  10.760   2
   8  10   2 216.518  10.214   3
   8  10   2 212.789  11.033   1
  -9 -10  -2 102.358   7.379   1
  -9 -10  -2 101.673   6.988   2
   9  10   2 95.8116  6.2369   3
 -10 -10  -2 15.1146  3.8983   1
 -10 -10  -2 15.3998  3.3530   2
  10  10   2 20.6528  3.4347   3
 -11 -10  -2 423.301  20.097   1
 -11 -10  -2 463.163  18.594   2
 -12 -10  -2 507.741  22.323   1
 -12 -10  -2 447.198  19.128   2
 -13 -10  -2 42.3005  6.2981   1
 -13 -10  -2 64.5743  5.8410   2
 -14 -10  -2 115.089   8.029   2
 -14 -10  -2 98.7345  9.5881   1
 -15 -10  -2 240.015  15.800   1
 -16 -10  -2 29.2393  6.4687   1
   4 -11  -2 -0.8114  2.8316   2
  -4  11   2 8.90828 4.50719   3
   3 -11  -2 79.7431  7.8646   2
  -3  11   2 81.4731  8.7220   3
   2 -11  -2 104.747   8.798   2
  -2  11   2 106.031   9.556   3
   1 -11  -2 0.75678 2.29716   2
  -1  11   2 0.36523 2.66316   3
   0 -11  -2 108.530   8.569   2
   0  11   2 121.181   9.227   3
  -1 -11  -2 247.301  13.264   2
   1  11   2 241.236  13.496   3
  -2 -11  -2 9.82166 3.39161   2
   2  11   2 12.6812  3.5480   3
  -3 -11  -2 7.46247 2.94066   2
   3  11   2 6.60420 2.88905   3
  -4 -11  -2 18.3087  3.8744   2
   4  11   2 15.5154  3.4924   3
   4  11   2 14.6059  2.6890   1
  -5 -11  -2 91.1513  7.1550   2
   5  11   2 109.198   6.646   1
   5  11   2 109.701   7.326   3
  -6 -11  -2 2.71734 2.07736   2
   6  11   2 1.75783 2.00190   3
   6  11   2 0.44286 1.80416   1
  -7 -11  -2 139.299   8.871   2
   7  11   2 148.817   8.432   1
   7  11   2 140.432   8.163   3
  -8 -11  -2 46.5957  5.0507   2
   8  11   2 41.5337  4.3199   3
   8  11   2 54.3414  5.1596   1
  -9 -11  -2 6.24531 2.79327   2
   9  11   2 14.9757  3.4745   1
   9  11   2 19.5719  3.3003   3
 -10 -11  -2 26.0179  4.2010   2
  10  11   2 20.2301  4.2499   1
 -11 -11  -2 5.88583 2.85867   2
 -12 -11  -2 3.49754 2.68296   2
 -12 -11  -2 -1.0304  2.1447   1
 -13 -11  -2 27.2737  4.5430   2
 -13 -11  -2 13.1743  4.4951   1
 -14 -11  -2 7.06383 3.36501   2
 -14 -11  -2 -1.1403  2.5498   1
 -15 -11  -2 29.6482  6.5242   1
   3 -12  -2 45.1946  6.3829   2
  -3  12   2 38.8369  7.2993   3
   2 -12  -2 9.41812 4.17238   2
  -2  12   2 10.7979  4.8023   3
   1 -12  -2 321.681  17.227   2
  -1  12   2 350.875  18.594   3
   0 -12  -2 250.551  14.227   2
   0  12   2 254.115  14.883   3
  -1 -12  -2 7.43460 3.49308   2
   1  12   2 6.77818 3.40128   3
  -2 -12  -2 104.802   8.351   2
   2  12   2 93.3716  8.0288   3
  -3 -12  -2 385.550  17.574   2
   3  12   2 346.627  17.015   3
  -4 -12  -2 125.362   8.923   2
   4  12   2 133.910   9.036   3
  -5 -12  -2 115.510   8.399   2
   5  12   2 122.312   8.271   3
   5  12   2 124.628   7.519   1
  -6 -12  -2 510.233  21.405   2
   6  12   2 502.200  20.594   3
   6  12   2 494.478  19.746   1
  -7 -12  -2 58.7931  5.8182   2
   7  12   2 61.8140  5.4671   1
   7  12   2 56.6150  5.3413   3
  -8 -12  -2 162.672  10.164   2
   8  12   2 166.074   9.723   1
   8  12   2 171.539   9.484   3
  -9 -12  -2 538.550  22.347   2
   9  12   2 541.014  21.006   3
   9  12   2 534.462  22.220   1
 -10 -12  -2 317.196  15.080   2
  10  12   2 286.584  14.823   1
 -11 -12  -2 45.6249  5.2783   2
  11  12   2 37.9940  5.1730   1
 -12 -12  -2 397.939  18.154   2
  12  12   2 426.526  20.024   1
 -13 -12  -2 139.339   9.255   2
  13  12   2 137.692  10.725   1
 -14 -12  -2 42.5631  5.3415   2
 -15 -12  -2 178.868  11.077   2
   2 -13  -2 74.2350  8.1921   2
   1 -13  -2 20.4224  5.2097   2
  -1  13   2 21.9708  5.8029   3
   0 -13  -2 13.1499  4.3891   2
   0  13   2 18.1868  4.9100   3
  -1 -13  -2 117.199   9.604   2
   1  13   2 120.047   9.784   3
  -2 -13  -2 45.3119  5.9413   2
   2  13   2 48.6893  6.2218   3
  -3 -13  -2 10.1291  3.8776   2
   3  13   2 7.30021 3.43950   3
  -4 -13  -2 104.077   8.288   2
   4  13   2 89.7734  7.6376   3
  -5 -13  -2 107.425   8.464   2
   5  13   2 101.879   8.011   3
  -6 -13  -2 13.7056  3.9568   2
   6  13   2 14.9139  3.7192   3
  -7 -13  -2 147.454   9.928   2
   7  13   2 154.749   9.332   3
   7  13   2 136.064   8.707   1
  -8 -13  -2 32.3358  4.6685   2
   8  13   2 26.2962  4.3729   1
   8  13   2 29.5750  4.6415   3
  -9 -13  -2 7.11125 3.22598   2
   9  13   2 5.72059 2.76167   1
 -10 -13  -2 29.7707  5.0800   2
  10  13   2 26.9524  4.6904   1
 -11 -13  -2 8.14379 3.06264   2
  11  13   2 8.17415 3.37937   1
 -12 -13  -2 1.06998 2.88788   2
  12  13   2 3.75018 2.87247   1
 -13 -13  -2 10.8784  3.6027   2
  13  13   2 13.0851  4.0822   1
 -14 -13  -2 7.19255 3.55635   2
  14  13   2 7.58824 4.61406   1
 -15 -13  -2 4.01580 3.22565   2
  15  13   2 1.12494 3.16593   1
   0 -14  -2 137.530  11.024   2
   0  14   2 132.268  11.304   3
  -1 -14  -2 46.4219  6.6661   2
   1  14   2 48.8175  6.8026   3
  -2 -14  -2 9.46704 4.06050   2
   2  14   2 5.68599 3.60220   3
  -3 -14  -2 185.219  12.319   2
   3  14   2 166.038  11.578   3
  -4 -14  -2 82.0452  7.8218   2
   4  14   2 69.4004  7.0957   3
  -5 -14  -2 16.9185  4.6905   2
   5  14   2 16.9302  4.0883   3
  -6 -14  -2 200.944  12.774   2
   6  14   2 234.511  12.853   3
  -7 -14  -2 178.394  11.584   2
   7  14   2 166.340  10.376   3
  -8 -14  -2 3.59851 2.85039   2
   8  14   2 2.08061 2.46863   1
  -9 -14  -2 268.383  14.769   2
   9  14   2 252.973  13.614   1
 -10 -14  -2 253.296  14.326   2
  10  14   2 247.535  13.582   1
 -11 -14  -2 13.4355  4.0201   2
  11  14   2 6.37842 3.10467   1
 -12 -14  -2 234.418  13.848   2
  12  14   2 256.788  14.512   1
 -13 -14  -2 124.325   9.654   2
  13  14   2 153.710  11.157   1
 -14 -14  -2 11.7574  4.1542   2
  14  14   2 23.4914  5.7692   1
  -2 -15  -2 36.4412  6.8097   2
   2  15   2 40.5006  6.9211   3
  -3 -15  -2 4.09073 3.69278   2
   3  15   2 6.61595 3.76489   3
  -4 -15  -2 7.48139 3.89406   2
   4  15   2 11.6841  4.2258   3
  -5 -15  -2 80.6852  8.2661   2
   5  15   2 86.0765  7.9955   3
  -6 -15  -2 12.2151  4.2846   2
   6  15   2 7.74276 3.30297   3
  -7 -15  -2 66.6111  7.4486   2
  -8 -15  -2 54.4289  6.6380   2
  -9 -15  -2 1.83143 3.20635   2
 -10 -15  -2 6.80770 3.84095   2
  10  15   2 9.42172 3.30356   1
 -11 -15  -2 53.9958  6.5266   2
  11  15   2 51.1990  6.4623   1
 -12 -15  -2 2.57993 3.03530   2
  12  15   2 3.95630 2.93664   1
 -13 -15  -2 17.0680  5.0619   2
  13  15   2 9.58541 4.21009   1
  -5 -16  -2 -1.0638  2.7989   2
   5  16   2 -1.6080  2.7449   3
  -6 -16  -2 57.1978  7.0758   2
  -7 -16  -2 198.762  13.237   2
  -8 -16  -2 60.5433  7.3347   2
  -9 -16  -2 29.5493  5.8052   2
 -10 -16  -2 151.625  11.506   2
 -11 -16  -2 75.7462  7.9395   2
  11  16   2 76.1321  7.5829   1
   9  16  -3 18.1489  5.2678   1
  -9 -16   3 18.7452  5.1361   2
   8  16  -3 2.71299 3.11489   1
  -8 -16   3 1.36976 3.09209   2
   7  16  -3 6.81195 3.88235   1
  -7 -16   3 1.74304 2.82463   2
  -6 -16   3 4.43562 3.94329   2
  -5 -16   3 0.15586 2.93273   2
 -12 -15   3 11.8831  4.1804   2
  11  15  -3 219.738  14.100   1
 -11 -15   3 229.040  14.463   2
  10  15  -3 336.246  18.067   1
 -10 -15   3 354.315  18.689   2
   9  15  -3 43.3421  6.0918   1
  -9 -15   3 57.7715  7.0408   2
   8  15  -3 67.5725  7.5345   1
  -8 -15   3 69.1492  7.6960   2
   7  15  -3 319.888  16.779   1
  -7 -15   3 315.341  17.436   2
   6  15  -3 84.7948  7.9713   1
  -6 -15   3 90.3957  8.9016   2
  -5 -15   3 72.1399  7.9224   2
  -4 -15   3 295.059  16.784   2
  -3 -15   3 110.257   9.795   2
  -2 -15   3 3.37985 3.54106   2
  13  14  -3 -2.1311  2.8052   1
 -13 -14   3 -1.4825  2.9098   2
  12  14  -3 13.7064  4.4901   1
 -12 -14   3 20.4089  5.1906   2
  11  14  -3 3.21919 2.83570   1
 -11 -14   3 5.94193 3.31948   2
  10  14  -3 -1.9408  2.2886   1
 -10 -14   3 5.30668 3.17524   2
   9  14  -3 1.50352 2.39215   1
  -9 -14   3 1.75796 3.02822   2
   8  14  -3 5.56762 3.23620   1
  -8 -14   3 1.54023 2.48045   2
   7  14  -3 5.49087 2.71052   1
  -7 -14   3 -1.1029  2.3470   2
   6  14  -3 2.31352 2.83694   1
  -6 -14   3 2.96995 3.09499   2
   5  14  -3 7.82626 3.71369   1
  -5 -14   3 -1.7903  2.5048   2
   4  14  -3 4.68714 2.93978   1
  -4 -14   3 -0.9806  2.7378   2
  -3 -14   3 2.32779 3.01844   2
  -2 -14   3 0.43989 2.69859   2
  -1 -14   3 -1.6945  3.1755   2
   0 -14   3 0.37539 3.44864   2
  13  13  -3 257.142  15.800   1
 -13 -13   3 249.403  14.675   2
  12  13  -3 32.2704  5.8962   1
 -12 -13   3 20.2942  4.8726   2
  11  13  -3 155.928  11.316   1
 -11 -13   3 147.183  10.636   2
  10  13  -3 226.290  13.419   1
 -10 -13   3 202.868  12.909   2
   9  13  -3 91.2534  7.8140   1
  -9 -13   3 74.1268  7.5232   2
   8  13  -3 1.38598 1.90121   1
  -8 -13   3 2.97981 2.87662   2
   7  13  -3 204.091  12.199   1
  -7 -13   3 204.284  12.426   2
   6  13  -3 177.512  11.036   1
  -6 -13   3 179.909  11.499   2
   5  13  -3 10.0168  3.3178   1
  -5 -13   3 11.2503  3.7389   2
   4  13  -3 358.280  16.783   1
  -4 -13   3 347.592  17.398   2
   3  13  -3 285.291  14.248   1
  -3 -13   3 285.028  15.320   2
  -2 -13   3 49.6101  6.2096   2
  -1 -13   3 219.930  13.141   2
   0 -13   3 292.024  15.956   2
   1 -13   3 29.1114  5.8022   2
   2 -13   3 65.5835  7.6534   2
  14  12  -3 33.5822  6.5092   1
 -14 -12   3 32.5485  5.9576   2
  13  12  -3 5.17430 3.21677   1
 -13 -12   3 6.48123 3.66311   2
  12  12  -3 60.3948  7.0838   1
 -12 -12   3 65.8721  6.8212   2
  11  12  -3 -0.6729  2.0767   1
 -11 -12   3 1.46726 2.40876   2
  10  12  -3 15.2330  4.2188   1
 -10 -12   3 9.54945 3.22698   2
   9  12  -3 35.8669  5.0152   1
  -9 -12   3 33.4577  4.8465   2
   8  12  -3 97.2698  7.7887   1
  -8 -12   3 94.3525  7.8232   2
   7  12  -3 37.0823  4.7215   1
  -7 -12   3 32.8119  5.2578   2
   6  12  -3 10.0058  3.3244   1
  -6 -12   3 0.76047 2.01883   2
   5  12  -3 40.6560  5.0059   1
  -5 -12   3 38.7657  5.1061   2
   4  12  -3 17.7906  3.5247   1
  -4 -12   3 19.0324  4.1349   2
   3  12  -3 11.9636  3.2969   1
  -3 -12   3 8.56999 3.45049   2
   2  12  -3 22.2095  3.8081   1
  -2 -12   3 15.5645  4.1153   2
   1  12  -3 6.61293 2.74400   1
  -1 -12   3 3.08455 2.87351   2
   0 -12   3 4.17436 3.30397   2
   1 -12   3 17.9872  4.6313   2
   2 -12   3 12.0523  4.1390   2
   3 -12   3 9.95204 4.22395   2
   4 -12   3 0.65874 3.39728   2
  14  11  -3 3.90274 3.56805   1
 -14 -11   3 11.3363  4.2303   2
  13  11  -3 90.3047  8.9840   1
 -13 -11   3 98.7151  8.5002   2
  12  11  -3 494.181  23.083   1
 -12 -11   3 465.290  21.193   2
  11  11  -3 11.6760  4.1047   1
 -11 -11   3 9.79541 3.05371   2
  10  11  -3 67.8754  6.8419   1
 -10 -11   3 77.6301  6.8542   2
   9  11  -3 377.069  18.000   1
  -9 -11   3 381.926  17.567   2
   8  11  -3 120.647   8.675   1
  -8 -11   3 129.858   8.996   2
   7  11  -3 392.812  17.624   1
  -7 -11   3 369.608  17.207   2
   6  11  -3 852.565  32.481   1
  -6 -11   3 901.482  32.624   2
   5  11  -3 53.5026  5.5140   1
  -5 -11   3 45.0163  5.2463   2
   4  11  -3 268.741  12.029   3
   4  11  -3 275.857  13.574   1
   3  11  -3 661.074  23.975   1
  -3 -11   3 534.806  23.465   2
   2  11  -3 218.843  11.282   1
  -2 -11   3 218.110  11.997   2
   1  11  -3 13.7258  2.9125   1
  -1 -11   3 12.4399  3.6599   2
   0  11  -3 564.197  22.149   1
   0 -11   3 568.785  23.272   2
   1 -11   3 152.073  10.002   2
   2 -11   3 3.18296 3.08976   2
   3 -11   3 213.560  12.533   2
   4 -11   3 149.273  10.384   2
   5 -11   3 6.27902 3.98253   2
  15  10  -3 3.25822 3.68494   1
 -15 -10   3 11.6779  4.3741   2
  14  10  -3 50.1272  7.2665   1
 -14 -10   3 68.9214  7.2796   2
  13  10  -3 38.7907  6.7626   1
 -13 -10   3 43.4667  5.7292   2
  12  10  -3 26.2866  5.5144   1
 -12 -10   3 33.5562  4.8867   2
  11  10  -3 61.2493  6.8120   1
 -11 -10   3 67.4471  6.4798   2
  10  10  -3 51.8500  6.0697   1
 -10 -10   3 58.0718  5.7268   2
   9  10  -3 59.1570  5.9298   1
  -9 -10   3 50.1168  5.4690   2
   8  10  -3 36.2680  4.7105   1
  -8 -10   3 31.3635  4.4917   2
   7  10  -3 73.9376  6.3840   1
  -7 -10   3 62.1989  5.8442   2
   6  10  -3 -2.0061  1.4580   1
  -6 -10   3 1.78533 2.14206   2
   5  10  -3 -0.2574  1.4008   1
  -5 -10   3 1.09796 1.72989   2
   4  10  -3 94.2762  5.6650   3
   4  10  -3 93.5371  6.8359   1
  -4 -10   3 93.4135  7.0483   2
   3  10  -3 1.25916 1.82215   3
   3  10  -3 2.72740 1.84765   1
  -3 -10   3 1.17415 2.12496   2
   2  10  -3 9.34049 2.62230   1
  -2 -10   3 7.86677 3.06488   2
   1  10  -3 9.42735 2.61155   1
  -1 -10   3 4.72863 2.45356   2
   0  10  -3 13.5124  2.9307   1
   0 -10   3 11.0335  3.2667   2
  -1  10  -3 18.0319  3.3823   1
   1 -10   3 21.7939  4.0981   2
   2 -10   3 54.9276  5.6824   2
   3 -10   3 0.11286 2.43843   2
   4 -10   3 1.29605 2.87608   2
   5 -10   3 8.16716 3.82132   2
   6 -10   3 6.88632 3.78881   2
  15   9  -3 163.879  12.887   1
 -15  -9   3 178.292  12.063   2
  14   9  -3 14.3226  4.9706   1
 -14  -9   3 32.7629  5.6091   2
  13   9  -3 66.4290  7.5118   1
 -13  -9   3 63.7480  6.7487   2
  12   9  -3 305.921  16.466   1
 -12  -9   3 281.753  14.767   2
  11   9  -3 271.190  14.840   1
 -11  -9   3 251.915  13.295   2
  10   9  -3 143.130   9.785   1
 -10  -9   3 134.092   8.894   2
   9   9  -3 257.329  13.913   1
  -9  -9   3 298.133  13.896   2
   8   9  -3 430.772  18.949   1
  -8  -9   3 424.510  18.050   2
   7   9  -3 39.8088  4.5839   1
  -7  -9   3 41.2994  4.5203   2
   6   9  -3 1245.32   43.38   1
  -6  -9   3 1269.06   42.46   2
   5   9  -3 418.767  18.428   1
   5   9  -3 474.687  15.868   3
  -5  -9   3 461.368  18.631   2
   4   9  -3 182.358   9.886   1
   4   9  -3 183.512   8.112   3
  -4  -9   3 191.600  10.088   2
   3   9  -3 347.538  15.191   1
   3   9  -3 344.475  13.754   3
  -3  -9   3 347.751  15.075   2
   2   9  -3 783.363  29.455   1
  -2  -9   3 877.066  29.711   2
   1   9  -3 35.5238  3.8484   1
  -1  -9   3 37.3152  4.2986   2
   0   9  -3 566.346  21.682   1
   0  -9   3 584.304  22.194   2
  -1   9  -3 548.173  21.062   1
   1  -9   3 557.360  21.589   2
  -2   9  -3 1.33013 1.83822   1
   2  -9   3 2.70776 2.13639   2
  -3   9  -3 225.288  11.137   1
   3  -9   3 233.660  12.033   2
   4  -9   3 264.052  13.314   2
   5  -9   3 38.6840  5.1062   2
   6  -9   3 108.025   8.543   2
  15   8  -3 3.32554 3.43664   1
 -15  -8   3 2.63201 3.19430   2
  14   8  -3 51.1059  7.1267   1
 -14  -8   3 67.2166  6.9909   2
  13   8  -3 52.7280  6.9487   1
 -13  -8   3 72.7338  7.0010   2
  12   8  -3 5.92082 3.30464   1
 -12  -8   3 4.12000 2.76515   2
  11   8  -3 103.951   8.490   1
 -11  -8   3 99.3682  7.6344   2
  10   8  -3 41.8723  5.3769   1
 -10  -8   3 39.1772  4.5603   2
   9   8  -3 92.9827  7.4590   1
  -9  -8   3 95.3229  6.9321   2
   8   8  -3 19.8894  3.7943   1
  -8  -8   3 12.8354  3.1771   2
   7   8  -3 69.2850  5.8885   1
  -7  -8   3 71.4950  5.5931   2
   6   8  -3 19.7386  3.4708   1
  -6  -8   3 24.8855  3.8167   2
   5   8  -3 8.27104 2.50790   1
  -5  -8   3 13.4787  2.9028   2
   4   8  -3 45.4750  4.2827   1
  -4  -8   3 47.9829  4.4680   2
   3   8  -3 64.9460  5.1370   1
  -3  -8   3 62.8781  5.1298   2
   2   8  -3 20.2965  2.9034   1
  -2  -8   3 17.6779  3.1566   2
   1   8  -3 72.6851  5.2901   1
  -1  -8   3 79.4019  5.6831   2
   0   8  -3 6.51444 2.07460   1
   0  -8   3 6.47770 2.34369   2
  -1   8  -3 76.0912  5.5140   1
   1  -8   3 88.4488  6.0816   2
  -2   8  -3 9.36369 2.47503   1
   2  -8   3 12.0970  2.9012   2
  -3   8  -3 12.8000  2.7950   1
   3  -8   3 15.0341  3.2235   2
  -4   8  -3 3.86946 2.16351   1
   4  -8   3 4.25902 2.61650   2
   5  -8   3 23.4761  4.0513   2
   6  -8   3 9.88822 3.52429   2
   7  -8   3 15.1571  4.0394   2
  15   7  -3 126.154  11.104   1
 -15  -7   3 122.375  10.098   2
  14   7  -3 130.337  11.001   1
 -14  -7   3 141.525  10.278   2
  13   7  -3 3.81440 3.16415   1
 -13  -7   3 11.4792  3.6475   2
  12   7  -3 134.712  10.298   1
 -12  -7   3 139.010   9.348   2
  11   7  -3 424.762  19.604   1
 -11  -7   3 399.553  18.105   2
  10   7  -3 7.16393 3.19381   1
 -10  -7   3 6.93837 2.61924   2
   9   7  -3 370.700  17.019   1
  -9  -7   3 378.447  16.228   2
   8   7  -3 550.883  21.611   1
  -8  -7   3 500.422  20.213   2
   7   7  -3 -1.8036  1.4302   1
  -7  -7   3 1.64021 1.54220   2
   6   7  -3 726.213  26.787   1
  -6  -7   3 719.382  25.724   2
   5   7  -3 1130.07   38.74   1
  -5  -7   3 1140.73   37.71   2
   4   7  -3 181.679   9.359   1
  -4  -7   3 188.347   9.136   2
   3   7  -3 39.1619  3.8285   1
  -3  -7   3 31.0988  3.4491   2
   2   7  -3 2153.16   69.19   1
  -2  -7   3 2191.92   67.43   2
   1   7  -3 626.186  23.500   1
  -1  -7   3 680.477  23.346   2
   0   7  -3 255.979  11.436   1
   0  -7   3 268.947  11.524   2
  -1   7  -3 1774.34   58.68   1
   1  -7   3 1887.70   57.80   2
  -2   7  -3 185.426   9.190   1
   2  -7   3 189.116   9.295   2
  -3   7  -3 59.0959  4.7101   1
   3  -7   3 45.7923  4.3816   2
  -4   7  -3 662.125  24.424   1
   4  -7   3 663.385  24.249   2
  -5   7  -3 594.734  23.127   1
   5  -7   3 625.158  23.122   2
  -6   7  -3 28.5527  4.1533   1
   6  -7   3 25.5827  4.0837   2
   7  -7   3 271.952  13.369   2
  15   6  -3 12.5377  4.9010   1
 -15  -6   3 13.1220  4.7695   2
  14   6  -3 1.79329 3.46028   1
 -14  -6   3 10.5196  3.8513   2
  13   6  -3 51.1720  6.7947   1
 -13  -6   3 65.0006  6.5655   2
  12   6  -3 7.06356 3.33991   1
 -12  -6   3 15.3580  3.8380   2
  11   6  -3 40.9628  5.5424   1
 -11  -6   3 51.7474  5.3598   2
  10   6  -3 456.064  19.985   1
 -10  -6   3 435.690  18.698   2
   9   6  -3 40.4283  4.8974   1
  -9  -6   3 34.4245  4.1981   2
   8   6  -3 5.84539 2.26240   1
  -8  -6   3 1.89014 1.54580   2
   7   6  -3 119.297   7.599   1
  -7  -6   3 123.733   7.247   2
   6   6  -3 139.454   8.133   1
  -6  -6   3 146.156   7.750   2
   5   6  -3 3.10786 1.59648   1
  -5  -6   3 0.17734 1.22260   2
   4   6  -3 112.658   6.633   1
  -4  -6   3 110.608   6.396   2
   3   6  -3 47.2573  3.9193   1
  -3  -6   3 54.5820  4.1499   2
   2   6  -3 21.0168  2.7432   1
  -2  -6   3 20.7061  2.6367   2
   1   6  -3 -0.8319  0.7873   1
  -1  -6   3 0.02137 0.99850   2
   0   6  -3 45.4899  3.7332   1
   0  -6   3 46.0629  3.7810   2
  -1   6  -3 25.4831  2.8802   1
   1  -6   3 29.7988  3.0842   2
  -2   6  -3 4.02053 1.60738   1
   2  -6   3 3.61216 1.69750   2
  -3   6  -3 20.8378  2.8704   1
   3  -6   3 25.5555  3.1877   2
  -4   6  -3 4.90576 2.12131   1
   4  -6   3 3.37388 1.84796   2
  -5   6  -3 4.51483 2.05311   1
   5  -6   3 6.19109 2.34381   2
  -6   6  -3 27.6681  4.0186   1
   6  -6   3 39.7711  4.3311   2
  -7   6  -3 14.0540  3.3613   1
   7  -6   3 19.7204  3.6334   2
  14   5  -3 192.536  13.106   1
 -14  -5   3 211.250  12.810   2
  13   5  -3 27.6655  5.5519   1
 -13  -5   3 36.0962  5.6882   2
  12   5  -3 159.523  10.849   1
 -12  -5   3 165.331  10.343   2
  11   5  -3 294.083  14.664   1
 -11  -5   3 245.541  13.166   2
  10   5  -3 313.129  15.301   1
 -10  -5   3 318.897  14.691   2
   9   5  -3 258.539  12.939   1
   9   5  -3 269.120  10.370   3
  -9  -5   3 231.732  12.103   2
   8   5  -3 859.780  27.192   3
   8   5  -3 839.948  30.548   1
  -8  -5   3 794.214  29.138   2
   7   5  -3 1047.73   36.54   1
  -7  -5   3 1065.75   35.54   2
   6   5  -3 103.668   6.506   1
  -6  -5   3 90.5359  5.8564   2
   5   5  -3 1940.70   61.74   1
  -5  -5   3 1907.77   59.85   2
   4   5  -3 906.680  30.654   1
  -4  -5   3 881.653  29.550   2
   3   5  -3 33.7469  3.1967   1
  -3  -5   3 31.1768  2.9777   2
   2   5  -3 1264.23   41.43   1
  -2  -5   3 1269.54   40.01   2
   1   5  -3 862.451  29.162   1
  -1  -5   3 855.735  27.981   2
   0   5  -3 27.1284  2.7074   1
   0  -5   3 18.4084  2.2326   2
  -1   5  -3 1283.83   41.78   1
   1  -5   3 1276.85   40.28   2
  -2   5  -3 710.485  24.586   1
   2  -5   3 691.972  23.517   2
  -3   5  -3 13.2561  2.4397   1
   3  -5   3 15.6946  2.4442   2
  -4   5  -3 259.098  11.518   1
   4  -5   3 261.328  10.967   2
  -5   5  -3 1062.58   36.05   1
   5  -5   3 1040.22   34.65   2
  -6   5  -3 160.218   8.918   1
   6  -5   3 164.658   8.443   2
  -7   5  -3 239.159  11.937   1
   7  -5   3 247.780  11.431   2
  -8   5  -3 302.520  14.618   1
   8  -5   3 319.714  14.011   2
  -9   5  -3 183.171  10.792   1
  14   4  -3 1.55825 3.26344   1
 -14  -4   3 10.6094  3.9649   2
  13   4  -3 16.1958  4.5413   1
 -13  -4   3 17.2283  4.2238   2
  12   4  -3 203.567  12.284   1
 -12  -4   3 214.583  12.179   2
  11   4  -3 68.3131  6.6801   1
 -11  -4   3 79.3392  6.6791   2
  10   4  -3 130.903   8.586   1
 -10  -4   3 118.968   8.080   2
   9   4  -3 278.719  13.675   1
  -9  -4   3 302.254  13.619   2
   8   4  -3 13.8317  3.1963   1
  -8  -4   3 9.85602 2.63356   2
   7   4  -3 5.72053 2.02327   1
  -7  -4   3 5.88191 2.11691   2
   6   4  -3 365.894  14.798   1
  -6  -4   3 354.745  14.274   2
   5   4  -3 15.1593  2.5759   1
  -5  -4   3 12.0000  2.2250   2
   4   4  -3 259.889  10.849   1
  -4  -4   3 240.346  10.207   2
   3   4  -3 13.5611  1.9900   1
  -3  -4   3 13.2108  1.8648   2
   2   4  -3 11.2256  1.9869   1
  -2  -4   3 12.3792  1.7756   2
   1   4  -3 52.3149  3.7595   1
  -1  -4   3 53.7312  3.4903   2
   0   4  -3 16.5028  2.1347   1
   0  -4   3 15.8207  1.9124   2
  -1   4  -3 1.20374 0.90098   1
   1  -4   3 -0.5554  0.8226   2
  -2   4  -3 -0.1502  1.1500   1
   2  -4   3 -1.5165  0.8514   2
  -3   4  -3 54.7841  4.0504   1
   3  -4   3 53.8732  3.5965   2
  -4   4  -3 75.0819  5.0891   1
   4  -4   3 67.9592  4.3428   2
  -5   4  -3 11.0511  2.3741   1
   5  -4   3 12.0257  2.1740   2
  -6   4  -3 28.3196  3.6656   1
   6  -4   3 29.8925  3.2338   2
  -7   4  -3 0.15356 1.40479   1
   7  -4   3 3.33374 1.67973   2
  -8   4  -3 46.7043  4.9765   1
   8  -4   3 47.4558  4.5473   2
  -9   4  -3 23.2543  4.2609   1
 -10   4  -3 8.96546 3.47042   1
  14   3  -3 86.6483  8.5540   1
 -14  -3   3 94.2297  8.6485   2
  13   3  -3 33.4852  5.6044   1
 -13  -3   3 39.3524  5.5754   2
  12   3  -3 0.77476 2.49247   1
 -12  -3   3 9.69298 3.18326   2
  11   3  -3 176.242  10.935   1
 -11  -3   3 207.142  11.297   2
  10   3  -3 313.650  15.068   1
 -10  -3   3 319.020  14.815   2
   9   3  -3 61.1047  5.5085   1
  -9  -3   3 59.9935  5.3025   2
   8   3  -3 710.466  26.409   1
  -8  -3   3 725.110  26.035   2
   7   3  -3 1164.62   39.74   1
  -7  -3   3 1195.65   39.05   2
   6   3  -3 78.0772  5.2804   1
  -6  -3   3 68.5753  4.9582   2
   5   3  -3 785.812  27.218   1
  -5  -3   3 798.682  26.635   2
   4   3  -3 1983.34   62.48   1
  -4  -3   3 1984.24   60.85   2
   3   3  -3 40.6973  3.2141   1
  -3  -3   3 47.3003  3.2506   2
   2   3  -3 66.6854  4.1775   1
  -2  -3   3 74.3112  4.0020   2
   1   3  -3 107.664   5.540   1
  -1  -3   3 106.312   4.986   2
  -1  -3   3 106.655   4.432   3
   0   3  -3 41.4393  3.1457   1
   0  -3   3 49.6971  2.9074   2
  -1   3  -3 414.037  15.406   1
   1  -3   3 435.258  14.204   2
  -2   3  -3 1573.52   49.61   1
   2  -3   3 1549.02   47.25   2
  -3   3  -3 1590.03   50.86   1
   3  -3   3 1600.41   48.50   2
  -4   3  -3 232.448  10.266   1
   4  -3   3 236.814   9.119   2
  -5   3  -3 926.909  32.644   1
   5  -3   3 983.644  30.686   2
  -6   3  -3 544.160  20.875   1
   6  -3   3 549.586  19.060   2
  -7   3  -3 77.4921  5.9381   1
   7  -3   3 90.8381  5.3502   2
  -8   3  -3 185.929  10.504   1
   8  -3   3 215.330   9.547   2
 -10   3  -3 42.8844  5.2056   1
 -11   3  -3 175.561  11.234   1
 -14  -2   3 12.3312  4.2271   2
  13   2  -3 28.5594  5.3056   1
 -13  -2   3 26.4530  5.3100   2
  12   2  -3 155.777  10.485   1
 -12  -2   3 165.171  10.543   2
  11   2  -3 16.7503  3.9834   1
 -11  -2   3 23.6193  4.3883   2
 -10  -2   3 2.33672 2.19128   2
  -9  -2   3 369.510  16.018   2
   8   2  -3 152.451   8.679   1
  -8  -2   3 157.453   8.748   2
   7   2  -3 16.4910  2.9028   1
  -7  -2   3 12.4090  2.6966   2
   6   2  -3 380.390  15.193   1
  -6  -2   3 399.315  15.322   2
   5   2  -3 61.1525  4.2289   1
  -5  -2   3 53.4267  4.0550   2
  -5  -2   3 56.4015  3.4017   3
   4   2  -3 274.663  11.112   1
  -4  -2   3 283.174  11.104   2
  -4  -2   3 280.181   9.979   3
   3   2  -3 220.550   9.082   1
  -3  -2   3 219.061   8.880   2
  -3  -2   3 225.260   7.824   3
   2   2  -3 49.1751  3.2725   1
  -2  -2   3 48.9617  2.2860   3
  -2  -2   3 45.8623  2.9930   2
   1   2  -3 2318.53   72.76   1
  -1  -2   3 2349.93   70.46   2
  -1  -2   3 2414.83   72.23   3
   0   2  -3 408.450  14.469   1
   0  -2   3 409.764  13.740   3
   0  -2   3 401.893  13.354   2
  -1   2  -3 341.538  12.506   1
   1  -2   3 331.067  11.128   2
  -2   2  -3 0.14451 0.63074   1
   2  -2   3 0.20487 0.63048   2
  -3   2  -3 53.0103  3.6304   1
   3  -2   3 45.5869  2.5905   2
  -4   2  -3 126.842   6.689   1
   4  -2   3 130.417   5.426   2
  -5   2  -3 20.3468  2.7770   1
   5  -2   3 28.7357  2.3026   2
  -6   2  -3 2.15316 1.44543   1
   6  -2   3 0.84542 1.03354   2
  -7   2  -3 1.54952 1.65519   1
   7  -2   3 2.72810 1.50512   2
  -8   2  -3 4.01671 2.13023   1
   8  -2   3 3.05445 1.59259   2
  -9   2  -3 11.3981  3.0111   1
   9  -2   3 20.2207  3.0822   2
 -10   2  -3 7.80781 2.84323   1
 -11   2  -3 15.3189  4.1206   1
 -12   2  -3 8.17522 3.81572   1
 -13   2  -3 4.06390 4.28751   1
 -13  -1   3 109.551   8.988   2
  12   1  -3 29.2377  5.1304   1
 -12  -1   3 32.4577  5.3203   2
 -11  -1   3 44.8437  5.3525   2
 -10  -1   3 217.254  11.803   2
  -9  -1   3 191.775  10.488   2
  -8  -1   3 75.9702  5.9754   2
  -7  -1   3 724.684  25.876   2
   6   1  -3 191.173   8.785   1
  -6  -1   3 184.854   8.610   3
  -6  -1   3 178.161   8.987   2
   5   1  -3 111.498   5.960   1
  -5  -1   3 118.295   6.350   2
  -5  -1   3 105.797   5.661   3
   4   1  -3 980.355  32.860   1
  -4  -1   3 1021.18   32.73   2
  -4  -1   3 1039.79   32.92   3
   3   1  -3 2221.83   67.47   1
  -3  -1   3 2169.26   67.48   3
  -3  -1   3 2156.17   66.10   2
   2   1  -3 12.4976  1.6060   1
  -2  -1   3 11.0324  1.7368   2
  -2  -1   3 12.7973  1.3889   3
   1   1  -3 9295.95  285.42   1
  -1  -1   3 9296.43  288.02   3
  -1  -1   3 9999.99  278.43   2
   0   1  -3 4412.02  135.76   1
   0  -1   3 4476.07  136.65   3
   0  -1   3 4602.33  131.97   2
  -1   1  -3 90.7596  4.6637   1
   1  -1   3 91.3077  4.4469   3
   1  -1   3 95.6660  3.7374   2
  -2   1  -3 1627.06   51.59   1
   2  -1   3 1670.10   52.04   3
   2  -1   3 1655.10   48.89   2
  -3   1  -3 3036.66   93.13   1
  -4   1  -3 518.418  18.951   1
   4  -1   3 544.416  16.747   2
  -5   1  -3 975.649  34.335   1
   5  -1   3 1085.60   31.83   2
  -6   1  -3 1826.07   60.40   1
   6  -1   3 1939.49   56.96   2
  -7   1  -3 38.9040  3.9442   1
   7  -1   3 37.2466  2.9431   2
  -8   1  -3 465.816  19.341   1
   8  -1   3 494.319  17.067   2
  -9   1  -3 595.718  23.694   1
   9  -1   3 597.010  20.816   2
 -10   1  -3 556.609  22.976   1
 -11   1  -3 95.2059  7.8142   1
 -12   1  -3 205.324  12.485   1
 -13   1  -3 57.2150  7.2376   1
  13  -1   3 53.3968  7.0476   3
  13   0  -3 3.45031 3.14236   2
 -11   0   3 210.213  12.097   2
 -10   0   3 35.7526  4.6984   2
  -9   0   3 40.4046  4.6913   2
  -9   0   3 32.7966  4.0422   1
  -8   0   3 479.402  19.153   2
  -8   0   3 461.111  18.394   1
  -7   0   3 21.2470  3.4332   3
  -7   0   3 20.2629  3.5478   2
  -6   0   3 287.160  12.312   2
  -6   0   3 273.262  12.207   3
   5   0  -3 279.941  11.049   1
  -5   0   3 272.490  11.621   3
  -5   0   3 278.705  11.770   2
   4   0  -3 36.1008  2.8137   1
  -4   0   3 26.0085  2.5695   3
  -4   0   3 28.7113  2.8820   2
   3   0  -3 143.917   6.253   1
  -3   0   3 151.306   6.783   2
  -3   0   3 144.070   6.570   3
   2   0  -3 171.581   6.827   1
  -2   0   3 180.430   7.091   3
  -2   0   3 160.139   7.039   2
   1   0  -3 27.5331  2.0324   1
  -1   0   3 27.5277  2.1146   2
  -1   0   3 24.3742  1.8526   3
   0   0  -3 -1.3069  0.5956   1
   0   0   3 -0.4713  0.6076   3
   0   0   3 0.11840 0.66624   2
  -1   0  -3 1521.66   46.41   1
   1   0   3 1491.24   44.38   2
   1   0   3 1469.93   46.66   3
  -2   0  -3 470.743  15.886   1
   2   0   3 452.317  15.905   3
  -3   0  -3 7.52975 1.57666   1
   3   0   3 9.96904 1.62326   3
  -4   0  -3 5.38891 1.53595   1
   4   0   3 9.69197 1.87699   3
  -5   0  -3 13.9223  2.3371   1
   5   0   3 15.4235  1.5616   2
   5   0   3 19.6165  2.6540   3
  -6   0  -3 1.50893 1.22196   1
   6   0   3 0.78544 0.89914   2
   6   0   3 1.55285 1.60988   3
  -7   0  -3 0.43286 1.17497   1
   7   0   3 0.57375 0.86727   2
  -8   0  -3 0.24861 1.38049   1
   8   0   3 0.65902 1.12444   2
  -9   0  -3 75.3964  6.1898   1
   9   0   3 84.4159  4.9215   2
 -10   0  -3 10.5489  2.8588   1
  10   0   3 10.9265  3.6853   3
 -11   0  -3 54.5709  5.8866   1
  11   0   3 40.6904  5.2655   3
 -12   0  -3 3.02401 2.64861   1
  12   0   3 3.91942 2.68472   3
 -13   0  -3 7.16223 3.30877   1
  13   0   3 -0.4642  2.3904   3
 -14   0  -3 10.2122  4.5538   1
  14   0   3 1.91150 3.42431   3
  12  -1  -3 79.3314  7.6765   2
  11  -1  -3 12.8200  4.0323   2
  -9   1   3 231.753  12.576   2
  -9   1   3 275.026  12.347   1
  -8   1   3 2.48918 2.04455   2
  -8   1   3 5.57619 1.93527   1
  -7   1   3 387.635  16.982   3
  -7   1   3 411.565  15.568   1
  -7   1   3 371.004  16.054   2
  -6   1   3 340.061  14.877   3
  -6   1   3 348.514  14.573   2
   5  -1  -3 0.14813 1.03635   1
  -5   1   3 0.17110 1.18135   2
  -5   1   3 1.91444 1.35348   3
   4  -1  -3 514.966  17.548   1
  -4   1   3 529.046  18.822   2
  -4   1   3 494.758  18.946   3
   3  -1  -3 1344.53   40.54   1
  -3   1   3 1253.46   42.08   3
  -3   1   3 1285.66   40.91   2
   2  -1  -3 157.577   6.131   1
  -2   1   3 152.856   6.993   3
  -2   1   3 162.623   7.016   2
   1  -1  -3 398.332  13.236   1
  -1   1   3 414.787  14.264   3
  -1   1   3 387.296  13.729   2
   0  -1  -3 1216.58   38.06   1
   0   1   3 1278.19   39.14   3
   0   1   3 1207.11   37.55   2
  -1  -1  -3 38.9228  2.3595   1
   1   1   3 36.6288  2.0995   2
   1   1   3 41.1965  2.5612   3
  -2  -1  -3 146.537   6.284   1
  -2  -1  -3 160.129   5.257   2
   2   1   3 155.638   6.497   3
  -3  -1  -3 913.023  29.666   1
   3   1   3 914.520  29.866   3
  -4  -1  -3 1765.40   57.40   1
   4   1   3 1896.72   58.06   3
  -5  -1  -3 309.870  12.432   1
   5   1   3 311.318  12.496   3
  -6  -1  -3 1662.99   48.24   2
  -6  -1  -3 1580.12   51.96   1
   6   1   3 1580.69   52.48   3
  -7  -1  -3 1565.94   52.36   1
  -7  -1  -3 1631.50   48.52   2
   7   1   3 1607.75   52.94   3
  -8  -1  -3 16.6846  1.8755   2
  -8  -1  -3 16.3409  3.0958   1
   8   1   3 9.47492 2.69712   3
  -9  -1  -3 1060.32   38.01   1
  -9  -1  -3 1086.59   34.34   2
   9   1   3 1098.87   38.59   3
 -10  -1  -3 965.731  35.176   1
  10   1   3 945.479  35.267   3
 -11  -1  -3 2.86171 2.67218   1
  11   1   3 -1.8168  1.8260   3
 -12  -1  -3 198.458  12.230   1
  12   1   3 196.789  12.186   3
 -13  -1  -3 172.323  11.505   1
  13   1   3 141.182  10.625   3
 -14  -1  -3 7.11759 3.38780   1
  14   1   3 1.46689 2.94607   3
  12  -2  -3 21.5647  5.2022   2
  11  -2  -3 140.758   9.962   2
  10  -2  -3 58.7822  6.1653   2
   9  -2  -3 48.0210  5.2983   2
   8  -2  -3 97.4930  7.2977   2
  -8   2   3 93.9657  6.1314   1
   7  -2  -3 104.693   7.384   2
  -7   2   3 117.721   6.417   1
  -7   2   3 107.317   7.865   3
  -6   2   3 5.14374 2.33920   3
  -6   2   3 4.63686 1.42669   1
  -5   2   3 222.980  11.020   3
  -5   2   3 220.418  10.554   2
   4  -2  -3 98.2452  4.7081   1
  -4   2   3 96.8046  6.2059   3
  -4   2   3 97.7834  6.0447   2
   3  -2  -3 29.5641  2.1741   1
  -3   2   3 30.8707  3.0815   2
  -3   2   3 30.4225  3.1285   3
   2  -2  -3 187.780   6.571   1
  -2   2   3 168.169   8.149   3
  -1   2   3 90.1897  4.9364   3
   0  -2  -3 52.3972  3.1562   2
   0  -2  -3 53.6503  2.4322   1
   0   2   3 50.8502  3.3227   3
  -1  -2  -3 356.013  11.902   1
  -1  -2  -3 372.515  12.076   2
   1   2   3 344.505  12.876   3
  -2  -2  -3 39.0132  2.3028   2
  -2  -2  -3 43.4267  2.6738   1
   2   2   3 46.6238  2.9571   3
  -3  -2  -3 144.590   4.998   2
  -3  -2  -3 131.166   6.012   1
   3   2   3 133.161   6.177   3
  -4  -2  -3 6.40079 1.52074   1
   4   2   3 3.05207 1.18332   3
  -5  -2  -3 641.257  22.863   1
  -5  -2  -3 652.033  20.209   2
   5   2   3 681.742  23.022   3
  -6  -2  -3 96.3572  4.0588   2
  -6  -2  -3 91.2133  5.7364   1
   6   2   3 100.152   5.819   3
  -7  -2  -3 100.207   4.471   2
  -7  -2  -3 98.9567  6.3374   1
   7   2   3 100.957   6.301   3
  -8  -2  -3 15.5620  3.0118   1
  -8  -2  -3 20.1636  1.9651   2
   8   2   3 21.8525  3.1987   3
  -9  -2  -3 4.87823 1.59929   2
  -9  -2  -3 2.21925 1.59931   1
   9   2   3 2.68296 1.97654   3
 -10  -2  -3 0.10373 1.76606   1
 -10  -2  -3 3.28255 1.60030   2
  10   2   3 -1.2688  1.8950   3
 -11  -2  -3 14.7595  3.8628   1
  11   2   3 25.4467  4.4250   3
 -12  -2  -3 19.0116  4.3283   1
  12   2   3 14.4496  3.9070   3
 -13  -2  -3 6.25617 3.45257   1
  13   2   3 -1.9154  1.9735   3
 -14  -2  -3 3.91253 3.39535   1
  14   2   3 0.86717 2.76049   3
 -15  -2  -3 17.4010  4.9907   1
  15   2   3 10.8199  4.2106   3
  11  -3  -3 11.1261  4.1282   2
  10  -3  -3 48.9642  5.7741   2
   9  -3  -3 117.075   8.690   2
   8  -3  -3 7.41701 2.99231   2
   7  -3  -3 136.794   8.583   2
  -7   3   3 133.029   9.389   3
   6  -3  -3 334.071  14.858   2
  -6   3   3 314.199  15.584   3
  -6   3   3 349.540  12.956   1
   5  -3  -3 341.190  14.770   2
  -5   3   3 356.122  15.814   3
   4  -3  -3 -0.0472  0.9058   1
   4  -3  -3 1.35241 1.26210   2
  -4   3   3 -0.7651  1.2205   3
   3  -3  -3 1498.28   47.38   2
  -3   3   3 1470.74   49.22   3
   2  -3  -3 562.366  20.082   2
  -2   3   3 575.982  21.049   3
   1  -3  -3 12.9962  1.9368   2
  -1   3   3 14.3061  2.0705   3
   0  -3  -3 366.628  12.947   2
   0   3   3 345.226  13.456   3
  -1  -3  -3 85.0463  4.2548   2
  -1  -3  -3 82.3482  3.5084   1
   1   3   3 88.1608  4.7117   3
  -2  -3  -3 167.280   6.446   1
  -2  -3  -3 156.654   6.478   2
   2   3   3 173.938   7.343   3
  -3  -3  -3 1927.21   57.39   2
  -3  -3  -3 1895.87   59.26   1
   3   3   3 1935.14   60.30   3
  -4  -3  -3 1612.38   47.43   2
  -4  -3  -3 1565.12   49.80   1
   4   3   3 1560.40   50.28   3
  -5  -3  -3 5.79471 1.07829   2
  -5  -3  -3 5.02793 1.64469   1
   5   3   3 3.51156 1.43359   3
  -6  -3  -3 2019.64   60.22   2
  -6  -3  -3 2006.56   63.91   1
   6   3   3 2012.97   64.12   3
  -7  -3  -3 1333.62   40.39   2
  -7  -3  -3 1299.84   43.86   1
   7   3   3 1329.50   43.79   3
  -8  -3  -3 681.276  22.279   2
  -8  -3  -3 703.468  25.709   1
   8   3   3 692.010  25.227   3
  -9  -3  -3 177.259   9.740   1
  -9  -3  -3 168.259   7.264   2
   9   3   3 161.813   9.178   3
 -10  -3  -3 678.775  26.243   1
 -10  -3  -3 668.923  22.436   2
  10   3   3 656.886  25.535   3
 -11  -3  -3 12.7507  3.6587   1
  11   3   3 21.8157  4.1179   3
 -12  -3  -3 534.644  21.859   1
  12   3   3 405.478  19.699   3
 -13  -3  -3 257.850  14.740   1
  13   3   3 246.804  13.838   3
 -14  -3  -3 136.735  10.682   1
  14   3   3 122.848   9.475   3
 -15  -3  -3 27.7812  5.9782   1
  15   3   3 27.8726  5.5430   3
  10  -4  -3 78.3180  7.5477   2
   9  -4  -3 0.01360 2.23565   2
   8  -4  -3 114.483   8.284   2
   7  -4  -3 171.950  10.192   2
  -7   4   3 191.440  11.862   3
   6  -4  -3 15.8489  3.3606   2
  -6   4   3 31.6246  4.9441   3
   5  -4  -3 174.279   9.623   2
  -5   4   3 188.881  10.773   3
   4  -4  -3 680.064  24.935   2
  -4   4   3 701.339  26.590   3
   3  -4  -3 164.604   8.350   2
  -3   4   3 149.885   8.740   3
   2  -4  -3 35.7972  3.5162   2
  -2   4   3 37.1748  3.8011   3
   1  -4  -3 557.542  19.465   2
  -1   4   3 532.474  20.349   3
   0  -4  -3 171.683   7.702   2
   0   4   3 167.799   8.156   3
  -1  -4  -3 463.105  15.877   2
   1   4   3 436.715  16.628   3
  -2  -4  -3 176.040   7.526   2
  -2  -4  -3 195.338   7.028   1
   2   4   3 180.020   8.191   3
  -3  -4  -3 155.950   6.483   2
  -3  -4  -3 151.435   6.464   1
   3   4   3 155.299   7.107   3
  -4  -4  -3 296.550  11.272   1
  -4  -4  -3 297.442  10.508   2
   4   4   3 282.537  11.491   3
  -5  -4  -3 1.54826 0.89467   2
  -5  -4  -3 0.18545 1.03417   1
   5   4   3 0.23736 0.99440   3
  -6  -4  -3 44.2069  2.8333   2
  -6  -4  -3 44.5713  3.7601   1
   6   4   3 34.9466  3.2921   3
  -7  -4  -3 36.7464  2.7270   2
  -7  -4  -3 33.5661  3.8006   1
   7   4   3 40.8963  3.6509   3
  -8  -4  -3 8.16798 1.64640   2
  -8  -4  -3 7.18549 2.43903   1
   8   4   3 7.63638 2.13066   3
  -9  -4  -3 13.5342  3.0371   1
  -9  -4  -3 12.4781  2.1002   2
   9   4   3 9.93002 2.44673   3
 -10  -4  -3 9.40528 2.90728   1
 -10  -4  -3 5.54535 1.78021   2
  10   4   3 6.47705 2.50829   3
 -11  -4  -3 3.41564 1.83030   1
 -11  -4  -3 3.56757 1.75546   2
  11   4   3 1.25287 1.88084   3
 -12  -4  -3 6.28846 3.00223   1
  12   4   3 2.89161 2.04923   3
 -13  -4  -3 9.17237 3.57950   1
  13   4   3 3.22664 2.62515   3
 -14  -4  -3 11.7618  4.0201   1
  14   4   3 5.47068 2.95285   3
 -15  -4  -3 0.38691 2.89904   1
  15   4   3 0.16238 2.44799   3
  10  -5  -3 -1.0815  2.7969   2
   9  -5  -3 99.7367  8.4043   2
   8  -5  -3 106.172   8.362   2
   7  -5  -3 31.3635  4.5545   2
  -7   5   3 40.4359  5.6698   3
   6  -5  -3 285.374  14.066   2
  -6   5   3 289.260  15.465   3
   5  -5  -3 226.460  11.751   2
  -5   5   3 237.685  13.105   3
   4  -5  -3 40.3578  4.3865   2
  -4   5   3 44.9671  5.0190   3
   3  -5  -3 256.996  12.086   2
  -3   5   3 273.608  13.211   3
   2  -5  -3 1110.18   37.31   2
  -2   5   3 1139.89   39.21   3
   1  -5  -3 1.35433 1.22191   2
  -1   5   3 3.60190 1.77110   3
   0  -5  -3 77.9680  5.0273   2
   0   5   3 83.0353  5.5406   3
  -1  -5  -3 3910.14  115.72   2
   1   5   3 3817.46  120.04   3
  -2  -5  -3 799.059  26.326   2
  -2  -5  -3 803.023  25.250   1
   2   5   3 788.824  27.505   3
  -3  -5  -3 145.050   6.618   2
  -3  -5  -3 139.636   6.103   1
   3   5   3 144.781   7.130   3
  -4  -5  -3 2193.64   67.81   2
  -4  -5  -3 2240.15   69.40   1
   4   5   3 2292.91   70.76   3
  -5  -5  -3 377.364  13.620   2
  -5  -5  -3 378.083  14.494   1
   5   5   3 400.382  14.813   3
  -6  -5  -3 167.293   8.280   1
  -6  -5  -3 169.735   7.202   2
   6   5   3 168.972   8.012   3
  -7  -5  -3 510.958  17.302   2
  -7  -5  -3 497.053  19.170   1
   7   5   3 491.275  18.562   3
  -8  -5  -3 380.352  16.216   1
  -8  -5  -3 401.906  14.143   2
   8   5   3 373.419  15.438   3
  -9  -5  -3 1.18731 1.51420   1
  -9  -5  -3 2.43848 1.48460   2
   9   5   3 0.16503 1.50578   3
 -10  -5  -3 384.475  17.193   1
 -10  -5  -3 374.963  14.224   2
  10   5   3 370.586  16.075   3
 -11  -5  -3 262.456  14.468   1
 -11  -5  -3 314.722  12.265   2
  11   5   3 299.566  13.829   3
 -12  -5  -3 -0.0634  2.5526   1
  12   5   3 -1.1403  1.9067   3
 -13  -5  -3 314.287  16.457   1
  13   5   3 295.902  14.909   3
 -14  -5  -3 199.051  13.360   1
  14   5   3 202.529  11.915   3
 -15  -5  -3 25.6754  5.8877   1
  15   5   3 23.5784  4.7032   3
   9  -6  -3 24.8496  5.2924   2
   8  -6  -3 11.2159  3.8305   2
   7  -6  -3 114.557   8.710   2
  -7   6   3 130.641  10.413   3
   6  -6  -3 94.4655  7.5510   2
  -6   6   3 100.013   8.833   3
   5  -6  -3 0.01609 2.00251   2
  -5   6   3 0.54454 2.11102   3
   4  -6  -3 279.992  13.449   2
  -4   6   3 286.887  14.772   3
   3  -6  -3 111.381   7.491   2
  -3   6   3 124.345   8.456   3
   2  -6  -3 1.91569 1.61621   2
  -2   6   3 2.06247 1.74369   3
   1  -6  -3 19.3104  3.1887   2
  -1   6   3 23.1035  3.6925   3
   0  -6  -3 487.724  18.367   2
   0   6   3 486.146  19.343   3
  -1  -6  -3 276.202  11.729   2
   1   6   3 282.132  12.451   3
  -2  -6  -3 1813.56   57.22   2
   2   6   3 1867.31   59.57   3
  -3  -6  -3 992.320  32.315   1
  -3  -6  -3 991.254  32.993   2
   3   6   3 1065.21   34.54   3
  -4  -6  -3 81.3392  4.7978   2
  -4  -6  -3 88.0267  4.7306   1
   4   6   3 72.0437  4.9452   3
  -5  -6  -3 21.1180  2.5436   1
  -5  -6  -3 17.7505  2.2594   2
   5   6   3 21.6856  2.6894   3
  -6  -6  -3 164.523   8.145   1
  -6  -6  -3 164.378   7.431   2
   6   6   3 154.121   7.820   3
  -7  -6  -3 1.59940 1.77132   1
  -7  -6  -3 -0.2350  0.9291   2
   7   6   3 1.33636 1.46145   3
  -8  -6  -3 8.05094 2.54822   1
  -8  -6  -3 7.45067 1.88653   2
   8   6   3 8.10011 2.18564   3
  -9  -6  -3 175.841   8.201   2
  -9  -6  -3 181.226  10.156   1
   9   6   3 179.260   9.149   3
 -10  -6  -3 31.2891  3.3874   2
 -10  -6  -3 27.4213  4.4673   1
  10   6   3 24.5745  3.5262   3
 -11  -6  -3 4.50940 2.75879   1
 -11  -6  -3 10.5775  2.5341   2
  11   6   3 13.7611  3.0654   3
 -12  -6  -3 14.8017  3.8460   1
 -12  -6  -3 19.9535  3.2288   2
  12   6   3 13.1672  3.2790   3
 -13  -6  -3 -0.9862  2.0416   1
  13   6   3 -0.3738  2.3174   3
 -14  -6  -3 4.71258 3.52737   1
  14   6   3 3.24185 2.66993   3
 -15  -6  -3 4.10881 3.14112   1
  15   6   3 -0.6140  2.5848   3
 -16  -6  -3 1.80034 3.64066   1
   8  -7  -3 56.5029  6.6947   2
   7  -7  -3 18.8100  4.6077   2
  -7   7   3 23.3444  5.8106   3
   6  -7  -3 72.3753  6.9966   2
  -6   7   3 94.7361  9.0687   3
   5  -7  -3 112.751   8.323   2
  -5   7   3 106.260   9.219   3
   4  -7  -3 239.914  12.878   2
  -4   7   3 277.921  14.719   3
   3  -7  -3 31.1636  4.6237   2
  -3   7   3 31.7959  4.8149   3
   2  -7  -3 138.117   8.339   2
  -2   7   3 134.438   9.057   3
   1  -7  -3 117.608   7.381   2
  -1   7   3 114.174   7.842   3
   0  -7  -3 3.68725 1.64876   2
   0   7   3 3.59246 2.18761   3
  -1  -7  -3 1077.55   37.46   2
   1   7   3 1187.22   39.41   3
  -2  -7  -3 2206.46   69.44   2
   2   7   3 2128.83   71.81   3
   2   7   3 2358.07   68.39   1
  -3  -7  -3 160.951   7.948   2
   3   7   3 141.960   7.928   3
  -4  -7  -3 538.600  19.604   2
  -4  -7  -3 552.884  19.017   1
   4   7   3 536.146  20.277   3
  -5  -7  -3 751.227  26.322   2
  -5  -7  -3 773.372  26.546   1
   5   7   3 811.928  27.508   3
  -6  -7  -3 53.0453  4.2713   1
  -6  -7  -3 53.9230  4.0589   2
   6   7   3 47.2803  4.0775   3
  -7  -7  -3 1133.01   38.31   1
  -7  -7  -3 1161.47   36.74   2
   7   7   3 1098.88   37.89   3
  -8  -7  -3 793.446  28.891   1
  -8  -7  -3 783.840  26.862   2
   8   7   3 815.719  28.232   3
  -9  -7  -3 177.473   8.537   2
  -9  -7  -3 179.298  10.100   1
   9   7   3 175.587   9.075   3
 -10  -7  -3 457.588  17.445   2
 -10  -7  -3 471.245  20.083   1
  10   7   3 472.537  18.640   3
 -11  -7  -3 468.246  20.759   1
 -11  -7  -3 458.920  17.801   2
  11   7   3 477.380  19.113   3
 -12  -7  -3 157.351   8.536   2
 -12  -7  -3 166.379  11.032   1
  12   7   3 155.213   9.283   3
 -13  -7  -3 107.174   9.044   1
  13   7   3 115.398   8.176   3
 -14  -7  -3 375.275  18.825   1
  14   7   3 295.911  15.287   3
 -15  -7  -3 92.1064  9.3606   1
 -16  -7  -3 4.70644 3.73497   1
   7  -8  -3 36.4765  6.2269   2
  -7   8   3 44.3033  6.6308   3
   6  -8  -3 69.8744  7.0605   2
  -6   8   3 58.2225  7.4535   3
   5  -8  -3 4.98368 2.95639   2
  -5   8   3 3.18807 3.69403   3
   4  -8  -3 90.9039  7.4843   2
  -4   8   3 76.9727  7.8224   3
   3  -8  -3 199.130  11.344   2
  -3   8   3 201.237  12.353   3
   2  -8  -3 16.4852  3.6724   2
  -2   8   3 6.08104 2.86527   3
   1  -8  -3 133.905   8.467   2
  -1   8   3 141.412   9.336   3
   0  -8  -3 247.895  12.141   2
   0   8   3 253.167  12.952   3
  -1  -8  -3 245.395  11.745   2
   1   8   3 254.451  12.560   3
  -2  -8  -3 302.200  13.252   2
   2   8   3 293.638  13.568   3
  -3  -8  -3 11.9080  2.6159   2
   3   8   3 14.6539  2.0691   1
   3   8   3 10.8909  2.6506   3
  -4  -8  -3 41.6359  3.9325   2
   4   8   3 41.0619  3.2789   1
   4   8   3 37.4360  3.9292   3
  -5  -8  -3 3.24165 1.47229   1
  -5  -8  -3 4.91478 1.78584   2
   5   8   3 1.26415 1.43899   3
  -6  -8  -3 330.330  13.633   1
  -6  -8  -3 318.658  13.565   2
   6   8   3 345.116  14.048   3
  -7  -8  -3 45.7414  4.1954   2
  -7  -8  -3 50.1296  4.5752   1
   7   8   3 64.9580  4.8505   3
  -8  -8  -3 8.96324 2.84705   1
  -8  -8  -3 9.35652 2.32492   2
   8   8   3 11.0125  2.5277   3
  -9  -8  -3 75.6416  5.3173   2
  -9  -8  -3 70.2483  6.0266   1
   9   8   3 69.6127  5.3498   3
 -10  -8  -3 283.648  12.389   2
 -10  -8  -3 282.225  14.281   1
  10   8   3 289.647  12.918   3
 -11  -8  -3 3.65790 2.19103   2
 -11  -8  -3 1.55406 2.51147   1
  11   8   3 7.17297 2.52996   3
 -12  -8  -3 35.9237  4.0632   2
 -12  -8  -3 28.4177  5.3761   1
  12   8   3 37.6068  4.4692   3
 -13  -8  -3 9.18738 3.92903   1
 -13  -8  -3 16.1699  3.6252   2
  13   8   3 18.0385  3.9470   3
 -14  -8  -3 6.66498 4.42322   1
 -15  -8  -3 3.63246 3.37210   1
 -16  -8  -3 -0.3348  3.0745   1
   6  -9  -3 -1.4934  2.7379   2
  -6   9   3 2.68220 3.21388   3
   5  -9  -3 176.069  11.523   2
  -5   9   3 167.827  12.706   3
   4  -9  -3 100.955   8.379   2
  -4   9   3 105.874   9.560   3
   3  -9  -3 2.12863 2.21910   2
  -3   9   3 1.96371 2.41794   3
   2  -9  -3 395.977  17.686   2
  -2   9   3 361.529  18.385   3
   1  -9  -3 372.021  16.606   2
  -1   9   3 330.891  17.006   3
   0  -9  -3 16.4485  3.4893   2
   0   9   3 14.4517  3.7635   3
  -1  -9  -3 39.7512  4.4544   2
   1   9   3 43.3454  5.0374   3
  -2  -9  -3 1123.22   38.12   2
   2   9   3 1093.11   39.33   3
  -3  -9  -3 17.1834  3.1978   2
   3   9   3 15.8634  2.2604   1
   3   9   3 17.8971  3.4791   3
  -4  -9  -3 464.014  18.867   2
   4   9   3 481.328  19.483   3
   4   9   3 502.286  17.569   1
  -5  -9  -3 869.601  30.039   2
   5   9   3 853.988  28.961   1
   5   9   3 834.896  30.445   3
  -6  -9  -3 339.035  13.986   1
  -6  -9  -3 328.216  14.288   2
   6   9   3 340.441  14.458   3
  -7  -9  -3 230.911  11.149   2
  -7  -9  -3 253.839  11.668   1
   7   9   3 245.026  11.420   3
  -8  -9  -3 1077.56   37.61   1
  -8  -9  -3 1065.25   36.29   2
   8   9   3 1091.37   37.04   3
  -9  -9  -3 196.263   9.801   2
  -9  -9  -3 191.218  10.711   1
   9   9   3 190.334   9.682   3
 -10  -9  -3 19.5904  3.4157   2
 -10  -9  -3 12.6078  3.5020   1
  10   9   3 14.1787  3.0350   3
 -11  -9  -3 527.753  22.864   1
 -11  -9  -3 522.545  20.289   2
  11   9   3 547.153  21.163   3
 -12  -9  -3 231.544  11.358   2
 -12  -9  -3 220.913  13.321   1
  12   9   3 231.586  11.629   3
 -13  -9  -3 1.51234 2.17210   2
 -13  -9  -3 1.90165 2.80061   1
 -14  -9  -3 221.108  14.318   1
 -15  -9  -3 164.120  12.623   1
 -16  -9  -3 3.34546 3.70332   1
   5 -10  -3 20.1909  5.1060   2
  -5  10   3 21.2543  5.7761   3
   4 -10  -3 20.1722  4.9064   2
  -4  10   3 18.8043  5.5823   3
   3 -10  -3 184.200  11.820   2
  -3  10   3 182.219  12.792   3
   2 -10  -3 101.546   8.195   2
  -2  10   3 90.2326  8.5324   3
   1 -10  -3 2.37340 2.34442   2
  -1  10   3 -0.3938  2.3664   3
   0 -10  -3 218.232  12.051   2
   0  10   3 200.789  12.268   3
  -1 -10  -3 134.478   9.002   2
   1  10   3 131.999   9.212   3
  -2 -10  -3 35.2740  4.3159   2
   2  10   3 26.2136  4.5581   3
  -3 -10  -3 29.5372  3.9395   2
   3  10   3 30.7779  4.1777   3
  -4 -10  -3 40.1157  4.5376   2
   4  10   3 44.9406  3.6808   1
   4  10   3 44.1842  4.7737   3
  -5 -10  -3 30.2730  3.8069   2
   5  10   3 24.3045  3.6306   3
   5  10   3 30.7858  3.3241   1
  -6 -10  -3 82.6350  6.2780   2
   6  10   3 84.7231  5.7393   1
   6  10   3 94.5088  6.4963   3
  -7 -10  -3 64.4152  5.5459   2
   7  10   3 77.6235  5.8108   3
  -8 -10  -3 72.8691  5.9990   1
  -8 -10  -3 73.8958  5.8355   2
   8  10   3 78.0134  5.7541   3
  -9 -10  -3 24.5868  3.9555   2
  -9 -10  -3 22.9806  4.0924   1
   9  10   3 24.3470  3.7437   3
 -10 -10  -3 0.66650 1.78932   2
 -10 -10  -3 2.10417 2.40045   1
  10  10   3 3.38210 2.34286   3
 -11 -10  -3 22.7814  3.9053   2
 -11 -10  -3 14.5126  3.9432   1
  11  10   3 20.1942  3.5905   3
 -12 -10  -3 20.4429  3.7657   2
 -12 -10  -3 19.1525  4.6074   1
 -13 -10  -3 37.1595  6.1691   1
 -13 -10  -3 42.7245  4.8230   2
 -14 -10  -3 -2.5664  2.3857   1
 -15 -10  -3 20.7973  5.7914   1
 -16 -10  -3 12.2162  5.0078   1
   4 -11  -3 66.1018  7.4872   2
  -4  11   3 69.6600  8.4044   3
   3 -11  -3 16.0891  4.7181   2
  -3  11   3 15.9336  5.1972   3
   2 -11  -3 22.5448  5.0768   2
  -2  11   3 26.1976  5.6865   3
   1 -11  -3 235.538  13.588   2
  -1  11   3 230.768  14.230   3
   0 -11  -3 145.826   9.931   2
   0  11   3 120.099   9.604   3
  -1 -11  -3 87.7092  7.4334   2
   1  11   3 76.1182  7.2573   3
  -2 -11  -3 166.318  10.315   2
   2  11   3 173.654  10.767   3
  -3 -11  -3 443.267  18.653   2
   3  11   3 383.077  18.307   3
  -4 -11  -3 40.1107  4.8556   2
   4  11   3 32.1852  4.4747   3
  -5 -11  -3 299.617  14.273   2
   5  11   3 266.336  13.709   3
   5  11   3 302.148  12.616   1
  -6 -11  -3 241.228  12.369   2
   6  11   3 239.537  12.078   3
   6  11   3 234.116  11.053   1
  -7 -11  -3 2.30952 1.85790   2
   7  11   3 0.13838 1.85331   3
   7  11   3 -0.9220  1.9008   1
  -8 -11  -3 412.820  17.747   2
   8  11   3 401.350  17.180   1
   8  11   3 403.740  17.139   3
  -9 -11  -3 300.705  14.085   2
   9  11   3 286.630  13.435   3
 -10 -11  -3 31.7449  4.7063   1
 -10 -11  -3 40.8597  4.7319   2
  10  11   3 49.5683  4.9106   3
 -11 -11  -3 110.991   8.792   1
 -11 -11  -3 118.965   7.988   2
  11  11   3 115.814   7.606   3
 -12 -11  -3 428.388  19.998   1
 -12 -11  -3 385.275  17.305   2
 -13 -11  -3 95.1683  7.3026   2
 -13 -11  -3 90.1193  8.7576   1
 -14 -11  -3 56.7947  5.8603   2
 -14 -11  -3 57.5912  7.6491   1
 -15 -11  -3 301.981  18.144   1
   3 -12  -3 17.0478  4.9958   2
  -3  12   3 15.7463  5.6509   3
   2 -12  -3 88.6999  8.5737   2
  -2  12   3 86.5967  9.1168   3
   1 -12  -3 10.5073  4.0730   2
  -1  12   3 5.53983 3.43974   3
   0 -12  -3 50.5460  6.3090   2
   0  12   3 44.9979  6.2689   3
  -1 -12  -3 150.500  10.615   2
   1  12   3 173.341  11.501   3
  -2 -12  -3 55.2729  6.3904   2
   2  12   3 65.0999  6.6158   3
  -3 -12  -3 65.2835  6.3444   2
   3  12   3 59.6993  6.3578   3
  -4 -12  -3 228.236  12.224   2
   4  12   3 176.994  11.263   3
  -5 -12  -3 99.9776  7.7187   2
   5  12   3 84.2141  7.1749   3
  -6 -12  -3 31.6343  4.5599   2
   6  12   3 32.0658  4.4991   3
   6  12   3 42.7000  4.4615   1
  -7 -12  -3 140.498   9.172   2
   7  12   3 134.412   8.238   1
   7  12   3 142.404   8.900   3
  -8 -12  -3 144.882   9.407   2
   8  12   3 144.026   8.867   1
   8  12   3 143.352   8.834   3
  -9 -12  -3 44.1528  5.2082   2
   9  12   3 30.2002  4.7364   1
   9  12   3 29.6121  4.1339   3
 -10 -12  -3 12.6096  3.3994   2
  10  12   3 12.8193  3.5181   1
  10  12   3 6.76769 2.92837   3
 -11 -12  -3 37.1045  4.9130   2
 -12 -12  -3 4.11332 2.99693   2
 -13 -12  -3 49.8907  6.6281   1
 -13 -12  -3 62.9007  6.0329   2
 -14 -12  -3 36.0298  6.6339   1
 -14 -12  -3 42.9066  5.4210   2
 -15 -12  -3 14.4222  4.9035   1
   1 -13  -3 37.0595  6.6182   2
  -1  13   3 41.9115  7.0855   3
   0 -13  -3 102.540   9.208   2
   0  13   3 111.672   9.984   3
  -1 -13  -3 13.5830  4.6513   2
   1  13   3 6.13521 3.39771   3
  -2 -13  -3 86.9892  8.1608   2
   2  13   3 93.5749  8.4543   3
  -3 -13  -3 124.355   9.467   2
   3  13   3 118.218   9.215   3
  -4 -13  -3 12.9948  3.8445   2
   4  13   3 13.5635  4.1028   3
  -5 -13  -3 144.917   9.720   2
   5  13   3 108.093   8.637   3
  -6 -13  -3 440.097  19.860   2
   6  13   3 423.326  19.310   3
  -7 -13  -3 137.670   9.621   2
   7  13   3 141.877   8.814   1
   7  13   3 138.044   9.110   3
  -8 -13  -3 44.2060  5.3620   2
   8  13   3 31.6063  4.5626   3
   8  13   3 42.0496  4.7701   1
  -9 -13  -3 257.087  14.123   2
   9  13   3 286.538  13.736   3
   9  13   3 285.044  13.915   1
 -10 -13  -3 97.8758  8.0137   2
  10  13   3 90.9106  7.6132   1
 -11 -13  -3 38.5371  5.0441   2
  11  13   3 25.2569  4.9481   1
 -12 -13  -3 187.059  11.423   2
  12  13   3 202.604  12.380   1
 -13 -13  -3 139.251   9.560   2
  13  13   3 135.443  10.552   1
 -14 -13  -3 4.18580 3.25290   2
  14  13   3 -4.4803  3.0094   1
   0 -14  -3 2.41191 3.49853   2
  -1 -14  -3 70.9581  7.8246   2
   1  14   3 67.2545  7.9574   3
  -2 -14  -3 99.6317  9.1404   2
   2  14   3 105.754   9.367   3
  -3 -14  -3 16.1944  4.5511   2
   3  14   3 17.1561  4.7659   3
  -4 -14  -3 88.0920  8.1769   2
   4  14   3 83.7115  7.6835   3
  -5 -14  -3 88.8657  8.3517   2
   5  14   3 98.0972  8.2830   3
  -6 -14  -3 1.54811 2.81673   2
   6  14   3 2.64438 2.62035   3
  -7 -14  -3 73.5979  7.1535   2
   7  14   3 75.6813  7.0929   3
  -8 -14  -3 95.9541  8.1417   2
   8  14   3 79.8384  7.1385   3
  -9 -14  -3 9.36111 3.78822   2
   9  14   3 16.7808  3.9088   1
 -10 -14  -3 70.9794  7.0968   2
  10  14   3 66.2086  6.5441   1
 -11 -14  -3 47.4199  5.8524   2
  11  14   3 46.4347  5.5287   1
 -12 -14  -3 1.80893 3.31910   2
  12  14   3 4.69198 3.55072   1
 -13 -14  -3 35.9929  5.8467   2
  13  14   3 30.0439  6.0161   1
 -14 -14  -3 3.56137 3.29219   2
  14  14   3 1.73917 3.01378   1
  -3 -15  -3 76.4734  8.3045   2
   3  15   3 88.6150  8.7801   3
  -4 -15  -3 82.6698  8.0913   2
   4  15   3 74.8047  8.0135   3
  -5 -15  -3 6.00378 3.33772   2
   5  15   3 2.24319 2.99135   3
  -6 -15  -3 104.223   9.346   2
   6  15   3 121.583   9.351   3
  -7 -15  -3 228.019  13.938   2
  -8 -15  -3 17.6651  4.8739   2
  -9 -15  -3 115.101   9.483   2
 -10 -15  -3 187.192  12.307   2
  10  15   3 186.899  11.619   1
 -11 -15  -3 21.4324  5.2948   2
  11  15   3 24.9960  4.9028   1
 -12 -15  -3 113.218   9.419   2
  12  15   3 109.635   9.116   1
 -13 -15  -3 120.192   9.693   2
  13  15   3 110.976   9.527   1
  -6 -16  -3 47.8728  6.8475   2
   6  16   3 50.4521  6.5274   3
  -7 -16  -3 2.42000 3.07665   2
  -8 -16  -3 61.9061  7.2916   2
  -9 -16  -3 22.8311  5.4484   2
 -10 -16  -3 11.6443  4.7468   2
 -11 -16  -3 55.6323  7.1100   2
  -8 -16   4 63.8829  7.7302   2
   7  16  -4 164.782  12.003   1
  -7 -16   4 164.665  12.293   2
  -6 -16   4 11.9794  4.6969   2
  11  15  -4 23.8615  4.9772   1
 -11 -15   4 19.4909  5.1597   2
  10  15  -4 6.10315 3.74853   1
 -10 -15   4 5.59504 3.98811   2
   9  15  -4 26.0786  5.5744   1
  -9 -15   4 15.3730  4.7144   2
   8  15  -4 5.02563 3.58938   1
  -8 -15   4 3.03191 3.33597   2
   7  15  -4 8.43438 3.74413   1
  -7 -15   4 -0.3165  2.8187   2
   6  15  -4 3.51664 3.30004   1
  -6 -15   4 1.04925 2.56657   2
   5  15  -4 7.53558 3.27810   1
  -5 -15   4 -0.3309  3.2654   2
  -4 -15   4 15.7796  5.0921   2
  -3 -15   4 0.15193 2.80460   2
  -2 -15   4 21.8754  5.7311   2
  12  14  -4 20.0789  5.2740   1
 -12 -14   4 34.5375  6.2043   2
  11  14  -4 80.6404  7.9882   1
 -11 -14   4 80.8927  8.2281   2
  10  14  -4 250.821  15.079   1
 -10 -14   4 264.817  15.256   2
   9  14  -4 116.836   9.568   1
  -9 -14   4 114.012   9.559   2
   8  14  -4 21.8380  4.7663   1
  -8 -14   4 19.0597  4.9755   2
   7  14  -4 240.125  13.982   1
  -7 -14   4 230.707  14.137   2
   6  14  -4 65.6915  6.8780   1
  -6 -14   4 57.4814  6.8814   2
   5  14  -4 118.950   9.082   1
  -5 -14   4 119.774   9.681   2
   4  14  -4 374.741  17.914   1
  -4 -14   4 358.053  18.419   2
   3  14  -4 161.893  10.611   1
  -3 -14   4 167.051  11.535   2
  -2 -14   4 8.31271 4.08530   2
  -1 -14   4 115.028   9.733   2
   0 -14   4 125.148  10.141   2
  13  13  -4 3.14488 3.01030   1
 -13 -13   4 6.72377 3.16576   2
  12  13  -4 88.5682  8.6183   1
 -12 -13   4 93.1965  8.5741   2
  11  13  -4 1.95083 2.82082   1
 -11 -13   4 3.64504 2.74434   2
  10  13  -4 82.6452  8.0227   1
 -10 -13   4 69.7069  7.4000   2
   9  13  -4 94.3178  8.2760   1
  -9 -13   4 104.582   8.855   2
   8  13  -4 87.9491  7.9288   1
  -8 -13   4 82.4390  7.7666   2
   7  13  -4 4.51646 3.37226   1
  -7 -13   4 5.98711 3.09993   2
   6  13  -4 34.3905  4.9677   1
  -6 -13   4 35.0063  5.7819   2
   5  13  -4 41.1952  5.4328   1
  -5 -13   4 35.9060  5.2591   2
   4  13  -4 6.82868 2.91746   1
  -4 -13   4 0.90845 2.15286   2
   3  13  -4 9.89611 3.38731   1
  -3 -13   4 10.8020  3.9623   2
   2  13  -4 7.14268 2.75507   1
  -2 -13   4 0.29675 2.48894   2
  -1 -13   4 14.5796  4.2574   2
   0 -13   4 16.8586  4.9024   2
   1 -13   4 -2.2917  2.8534   2
   2 -13   4 12.5829  4.5748   2
  14  12  -4 3.70539 3.73919   1
 -14 -12   4 9.45864 4.28219   2
  13  12  -4 119.307  10.280   1
 -13 -12   4 118.471   9.802   2
  12  12  -4 123.914  10.244   1
 -12 -12   4 131.688   9.963   2
  11  12  -4 14.3674  3.9996   1
 -11 -12   4 21.4442  4.8386   2
  10  12  -4 418.227  20.294   1
 -10 -12   4 417.384  19.592   2
   9  12  -4 345.541  17.894   1
  -9 -12   4 391.667  18.097   2
   8  12  -4 23.6691  4.5799   1
  -8 -12   4 19.0027  4.4319   2
   7  12  -4 326.658  16.453   1
  -7 -12   4 336.939  16.572   2
   6  12  -4 335.625  16.698   1
  -6 -12   4 347.681  16.710   2
   5  12  -4 2.68621 2.50342   1
  -5 -12   4 -0.4216  1.9363   2
   4  12  -4 300.265  15.198   1
  -4 -12   4 307.948  15.455   2
   3  12  -4 391.935  18.123   1
  -3 -12   4 422.841  18.908   2
   2  12  -4 160.465   9.847   1
  -2 -12   4 154.016  10.303   2
   1  12  -4 217.286  11.992   1
  -1 -12   4 230.356  12.766   2
   0 -12   4 485.140  21.459   2
   1 -12   4 186.409  11.650   2
   2 -12   4 39.6573  6.2456   2
   3 -12   4 237.956  13.897   2
  14  11  -4 36.1767  7.1709   1
 -14 -11   4 46.8646  6.4619   2
  13  11  -4 4.03071 3.42272   1
 -13 -11   4 9.20226 3.72790   2
  12  11  -4 23.1091  5.1441   1
 -12 -11   4 19.6439  4.6239   2
  11  11  -4 24.9458  5.1325   1
 -11 -11   4 28.9916  5.1239   2
  10  11  -4 66.4436  6.8842   1
 -10 -11   4 66.7505  6.6070   2
   9  11  -4 20.7222  4.3220   1
  -9 -11   4 21.0524  4.2763   2
   8  11  -4 49.4258  5.4814   1
  -8 -11   4 44.3917  5.3106   2
   7  11  -4 29.2582  4.1668   1
  -7 -11   4 31.2499  4.4950   2
   6  11  -4 11.0093  3.3336   1
  -6 -11   4 10.8908  3.3886   2
   5  11  -4 51.6591  5.5447   1
  -5 -11   4 42.6936  5.1919   2
   4  11  -4 14.0268  3.4971   1
  -4 -11   4 16.5652  4.0675   2
   3  11  -4 2.00381 1.86816   1
  -3 -11   4 1.32513 2.23907   2
   2  11  -4 3.51460 2.01885   1
  -2 -11   4 1.54146 2.26261   2
   1  11  -4 1.64913 2.02617   1
  -1 -11   4 -1.9592  1.8979   2
   0  11  -4 1.30570 1.90907   1
   0 -11   4 0.70320 2.14169   2
  -1  11  -4 13.5166  3.3983   1
   1 -11   4 12.8344  3.7724   2
   2 -11   4 10.4698  3.8931   2
   3 -11   4 4.56999 3.22157   2
   4 -11   4 14.1290  4.4728   2
  14  10  -4 -2.5616  2.7231   1
 -14 -10   4 5.10792 3.51481   2
  13  10  -4 78.1319  8.6166   1
 -13 -10   4 84.9675  7.8818   2
  12  10  -4 359.719  18.890   1
 -12 -10   4 338.739  17.181   2
  11  10  -4 2.16597 2.70747   1
 -11 -10   4 3.01796 2.75150   2
  10  10  -4 139.480   9.957   1
 -10 -10   4 136.865   9.332   2
   9  10  -4 270.495  14.063   1
  -9 -10   4 226.756  12.662   2
   8  10  -4 23.4638  4.3404   1
  -8 -10   4 30.0492  4.2523   2
   7  10  -4 123.799   8.438   1
  -7 -10   4 90.6120  7.2759   2
   6  10  -4 549.319  22.610   1
  -6 -10   4 544.115  22.172   2
   5  10  -4 210.028  11.538   1
  -5 -10   4 205.112  11.192   2
   4  10  -4 178.779  10.307   1
  -4 -10   4 172.440  10.078   2
   3  10  -4 1063.61   37.74   1
  -3 -10   4 1045.93   36.88   2
   2  10  -4 422.621  17.994   1
  -2 -10   4 417.738  17.857   2
   1  10  -4 17.7707  3.4855   1
  -1 -10   4 14.8483  3.6521   2
   0  10  -4 561.416  22.638   1
   0 -10   4 591.782  22.813   2
  -1  10  -4 71.8667  6.0378   1
   1 -10   4 76.6177  6.5209   2
  -2  10  -4 39.2065  4.5087   1
   2 -10   4 32.9514  5.0524   2
   3 -10   4 315.406  15.238   2
   4 -10   4 260.236  13.639   2
   5 -10   4 5.26250 3.51715   2
  14   9  -4 84.4033  8.9794   1
 -14  -9   4 89.8258  8.4870   2
  13   9  -4 48.1425  7.2775   1
 -13  -9   4 39.0290  6.3343   2
  12   9  -4 21.3697  5.2267   1
 -12  -9   4 22.3410  5.0097   2
  11   9  -4 57.5186  6.7753   1
 -11  -9   4 65.0703  6.4171   2
  10   9  -4 34.9476  5.6279   1
 -10  -9   4 31.0262  4.4021   2
   9   9  -4 40.0071  4.9366   1
  -9  -9   4 37.9383  4.7402   2
   8   9  -4 30.2740  4.8982   1
  -8  -9   4 26.6163  4.2969   2
   7   9  -4 201.621  11.160   1
  -7  -9   4 179.912  10.262   2
   6   9  -4 0.05271 1.62356   1
  -6  -9   4 -1.4826  1.6853   2
   5   9  -4 3.54405 1.98511   1
  -5  -9   4 3.86511 1.99379   2
   4   9  -4 12.8946  3.0087   1
  -4  -9   4 12.5326  3.1826   2
   3   9  -4 1.62658 1.72080   1
  -3  -9   4 -1.8159  1.4233   2
   2   9  -4 62.8385  5.4575   1
  -2  -9   4 64.7910  5.5336   2
   1   9  -4 59.8237  5.3031   1
  -1  -9   4 63.1963  5.4079   2
   0   9  -4 15.2239  3.0666   1
   0  -9   4 14.7342  3.1782   2
  -1   9  -4 -1.8878  1.3680   1
   1  -9   4 -0.7934  1.7496   2
  -2   9  -4 7.46174 2.51585   1
   2  -9   4 6.99617 2.76065   2
  -3   9  -4 1.59386 2.16860   1
   3  -9   4 0.52925 2.32500   2
  -4   9  -4 11.6325  3.4208   1
   4  -9   4 23.2824  4.1152   2
   5  -9   4 8.52618 3.56060   2
  14   8  -4 38.0620  6.9634   1
 -14  -8   4 48.3275  6.2594   2
  13   8  -4 26.2045  5.7467   1
 -13  -8   4 28.8305  5.4342   2
  12   8  -4 180.827  12.057   1
 -12  -8   4 174.935  11.188   2
  11   8  -4 215.787  12.804   1
 -11  -8   4 182.681  11.312   2
  10   8  -4 107.418   8.542   1
 -10  -8   4 105.230   7.830   2
   9   8  -4 43.3192  5.3729   1
  -9  -8   4 68.8785  5.9093   2
   8   8  -4 29.0028  4.3375   1
  -8  -8   4 44.2516  4.6790   2
   7   8  -4 85.6248  6.7401   1
  -7  -8   4 88.8058  6.4273   2
   6   8  -4 944.412  34.268   1
  -6  -8   4 961.133  33.273   2
   5   8  -4 431.441  18.307   1
  -5  -8   4 449.629  17.880   2
   4   8  -4 129.393   8.052   1
  -4  -8   4 132.363   7.821   2
   3   8  -4 539.819  21.685   1
  -3  -8   4 574.847  21.154   2
   2   8  -4 1058.84   36.57   1
  -2  -8   4 1041.04   35.44   2
   1   8  -4 98.7143  6.7140   1
  -1  -8   4 99.3517  6.5693   2
   0   8  -4 451.395  18.266   1
   0  -8   4 451.188  17.839   2
  -1   8  -4 823.126  30.445   1
   1  -8   4 886.274  29.998   2
  -2   8  -4 241.996  11.764   1
   2  -8   4 248.405  11.633   2
  -3   8  -4 80.1284  6.0199   1
   3  -8   4 82.7643  6.1664   2
  -4   8  -4 522.253  20.807   1
   4  -8   4 517.839  20.362   2
  -5   8  -4 195.647  10.740   1
   5  -8   4 203.258  10.783   2
   6  -8   4 147.978   9.122   2
  14   7  -4 34.2256  6.5938   1
 -14  -7   4 33.9506  5.8442   2
  13   7  -4 139.107  10.772   1
 -13  -7   4 138.985   9.959   2
  12   7  -4 6.53738 3.54761   1
 -12  -7   4 13.9018  3.9385   2
  11   7  -4 204.802  12.573   1
 -11  -7   4 210.639  11.990   2
  10   7  -4 107.727   8.406   1
 -10  -7   4 105.331   7.777   2
   9   7  -4 228.603  12.535   1
  -9  -7   4 223.798  11.775   2
   8   7  -4 2.57292 1.91153   1
  -8  -7   4 4.29660 2.34756   2
   7   7  -4 515.885  20.822   1
  -7  -7   4 495.490  19.805   2
   6   7  -4 210.453  10.962   1
  -6  -7   4 211.833  10.463   2
   5   7  -4 13.0765  2.9329   1
  -5  -7   4 12.5718  2.7490   2
   4   7  -4 115.896   7.236   1
  -4  -7   4 117.562   7.073   2
   3   7  -4 619.300  23.413   1
  -3  -7   4 631.652  22.545   2
   2   7  -4 49.1411  4.4569   1
  -2  -7   4 47.9451  4.2568   2
   1   7  -4 75.2976  5.4790   1
  -1  -7   4 74.7898  5.2279   2
   0   7  -4 89.5681  6.2359   1
   0  -7   4 111.404   6.398   2
  -1   7  -4 89.1937  6.1116   1
   1  -7   4 92.7718  5.8994   2
  -2   7  -4 4.88632 1.90250   1
   2  -7   4 8.33639 2.40705   2
  -3   7  -4 15.9118  3.1126   1
   3  -7   4 9.41928 2.53947   2
  -4   7  -4 18.1990  3.3132   1
   4  -7   4 10.5641  2.8683   2
  -5   7  -4 7.93233 2.52249   1
   5  -7   4 5.69185 2.50776   2
  -6   7  -4 13.3178  3.3543   1
   6  -7   4 10.8054  3.1801   2
  -7   7  -4 2.07769 2.44976   1
  14   6  -4 129.869  10.779   1
 -14  -6   4 151.824  10.840   2
  13   6  -4 16.1326  4.6243   1
 -13  -6   4 15.4136  4.3465   2
  12   6  -4 36.9035  5.8755   1
 -12  -6   4 43.8649  5.4259   2
  11   6  -4 248.158  13.878   1
 -11  -6   4 254.853  13.359   2
  10   6  -4 41.8977  5.3150   1
 -10  -6   4 44.8184  5.1045   2
   9   6  -4 219.038  11.986   1
  -9  -6   4 218.765  11.392   2
   8   6  -4 1177.37   41.24   1
  -8  -6   4 1166.75   39.83   2
   7   6  -4 369.267  16.030   1
  -7  -6   4 351.435  15.097   2
   6   6  -4 307.344  13.841   1
  -6  -6   4 306.588  13.310   2
   5   6  -4 1980.91   64.48   1
  -5  -6   4 2006.21   62.58   2
   4   6  -4 138.701   7.909   1
  -4  -6   4 141.723   7.530   2
   3   6  -4 4.89175 1.96971   1
  -3  -6   4 3.96029 1.76230   2
   2   6  -4 826.265  28.743   1
  -2  -6   4 792.629  27.289   2
   1   6  -4 234.810  10.935   1
  -1  -6   4 234.054  10.124   2
   0   6  -4 44.4456  4.0213   1
   0  -6   4 54.9819  4.0882   2
  -1   6  -4 2128.84   67.93   1
   1  -6   4 2119.19   65.37   2
  -2   6  -4 387.781  15.697   1
   2  -6   4 379.232  14.628   2
  -3   6  -4 4.01364 1.88993   1
   3  -6   4 10.9139  2.4337   2
  -4   6  -4 502.503  20.685   1
   4  -6   4 580.547  19.950   2
  -5   6  -4 453.565  18.616   1
   5  -6   4 451.249  17.381   2
  -6   6  -4 -0.7898  1.9722   1
   6  -6   4 -1.4234  1.9308   2
  -7   6  -4 250.277  12.884   1
  -8   6  -4 190.970  11.126   1
  14   5  -4 10.3202  4.1506   1
 -14  -5   4 5.70332 3.68907   2
  13   5  -4 87.0830  8.3084   1
 -13  -5   4 94.4237  8.2272   2
  12   5  -4 86.5219  8.0680   1
 -12  -5   4 94.7348  7.9007   2
  11   5  -4 7.03903 3.22364   1
 -11  -5   4 9.78977 3.19231   2
  10   5  -4 384.556  17.550   1
 -10  -5   4 378.139  17.123   2
   9   5  -4 83.1919  6.8223   1
  -9  -5   4 97.8334  7.0005   2
   8   5  -4 15.8128  3.3369   1
  -8  -5   4 21.1588  3.6633   2
   7   5  -4 150.766   8.877   1
  -7  -5   4 165.995   8.821   2
   6   5  -4 192.693  10.192   1
  -6  -5   4 215.309  10.028   2
   5   5  -4 0.10688 1.42653   1
  -5  -5   4 0.29354 1.27396   2
   4   5  -4 143.298   7.775   1
  -4  -5   4 142.816   7.321   2
   3   5  -4 910.004  31.750   1
  -3  -5   4 940.385  30.605   2
   2   5  -4 13.0675  2.4380   1
  -2  -5   4 15.2968  2.2234   2
  -2  -5   4 17.6614  1.7445   3
   1   5  -4 59.3796  4.4759   1
  -1  -5   4 53.6484  3.8131   2
   0   5  -4 74.1572  5.0322   1
   0  -5   4 69.6665  4.3995   2
  -1   5  -4 33.1953  3.3688   1
   1  -5   4 30.0342  2.9157   2
  -2   5  -4 48.2001  4.0868   1
   2  -5   4 46.6729  3.5095   2
  -3   5  -4 11.6772  2.4727   1
   3  -5   4 11.3344  2.1242   2
  -4   5  -4 22.4489  3.0835   1
   4  -5   4 19.5420  2.5827   2
  -5   5  -4 7.98304 2.47508   1
   5  -5   4 12.2908  2.4588   2
  -6   5  -4 23.8612  3.9889   1
   6  -5   4 28.7095  3.3959   2
  -7   5  -4 4.94939 2.48434   1
   7  -5   4 4.84125 2.37422   2
  -8   5  -4 63.1748  6.0279   1
  -9   5  -4 21.0841  4.2365   1
  14   4  -4 84.3274  8.6043   1
 -14  -4   4 90.5378  8.7201   2
  13   4  -4 7.62345 3.64247   1
 -13  -4   4 16.6725  4.3255   2
  12   4  -4 117.957   9.345   1
 -12  -4   4 124.523   9.247   2
  11   4  -4 290.570  15.047   1
 -11  -4   4 291.582  14.719   2
  10   4  -4 427.342  18.832   1
 -10  -4   4 414.891  18.388   2
   9   4  -4 143.160   8.970   1
  -9  -4   4 154.993   9.217   2
   8   4  -4 575.513  22.745   1
  -8  -4   4 592.837  22.407   2
   7   4  -4 830.031  29.758   1
  -7  -4   4 823.024  29.191   2
   6   4  -4 117.640   7.305   1
  -6  -4   4 133.136   7.315   2
   5   4  -4 1104.42   37.86   1
  -5  -4   4 1149.44   37.04   2
   4   4  -4 821.581  27.919   1
  -4  -4   4 774.374  26.779   2
   3   4  -4 28.7411  3.0914   1
  -3  -4   4 29.9368  2.8950   2
   2   4  -4 838.685  29.474   1
  -2  -4   4 860.095  28.204   2
  -2  -4   4 896.261  27.374   3
   1   4  -4 1361.67   45.09   1
  -1  -4   4 1375.01   43.18   2
  -1  -4   4 1431.57   43.78   3
   0   4  -4 105.013   5.937   1
   0  -4   4 100.267   5.077   2
  -1   4  -4 838.009  28.708   1
   1  -4   4 834.659  26.811   2
  -2   4  -4 2136.54   67.70   1
   2  -4   4 2136.67   64.57   2
  -3   4  -4 28.8941  3.1753   1
   3  -4   4 28.9429  2.6124   2
  -4   4  -4 215.404  10.140   1
   4  -4   4 207.731   8.631   2
  -5   4  -4 616.164  22.842   1
   5  -4   4 594.186  20.570   2
  -6   4  -4 163.082   9.322   1
   6  -4   4 178.841   8.118   2
  -7   4  -4 357.484  16.360   1
   7  -4   4 388.677  14.621   2
  -8   4  -4 318.056  15.061   1
  -9   4  -4 338.601  16.340   1
 -10   4  -4 5.02001 3.04499   1
  14   3  -4 2.12684 3.43271   1
 -14  -3   4 0.46311 3.08897   2
  13   3  -4 42.7336  6.1507   1
 -13  -3   4 52.7006  6.5342   2
  12   3  -4 128.674   9.418   1
 -12  -3   4 110.737   8.981   2
  11   3  -4 14.7181  3.8840   1
 -11  -3   4 17.4664  4.1127   2
  10   3  -4 113.014   8.106   1
 -10  -3   4 119.630   8.384   2
   9   3  -4 471.407  19.716   1
  -9  -3   4 473.792  19.609   2
   8   3  -4 89.3593  6.4551   1
  -8  -3   4 86.6332  6.4372   2
   7   3  -4 45.1573  4.3556   1
  -7  -3   4 49.0898  4.5485   2
   6   3  -4 292.780  12.648   1
  -6  -3   4 282.823  12.413   2
   5   3  -4 88.3920  5.5980   1
  -5  -3   4 84.7941  3.9801   3
  -5  -3   4 83.5656  5.4308   2
   4   3  -4 89.8498  5.5520   1
  -4  -3   4 93.9143  5.5086   2
   3   3  -4 89.0483  5.3540   1
  -3  -3   4 92.8665  5.1309   2
   2   3  -4 705.132  24.673   1
  -2  -3   4 729.024  23.599   2
  -2  -3   4 711.968  22.578   3
   1   3  -4 140.671   7.280   1
  -1  -3   4 165.519   6.178   3
  -1  -3   4 151.906   6.659   2
   0   3  -4 215.538   9.582   1
   0  -3   4 231.948   8.701   2
   0  -3   4 228.665   8.788   3
  -1   3  -4 352.720  13.922   1
   1  -3   4 362.579  12.440   2
   1  -3   4 364.941  13.413   3
  -2   3  -4 62.5440  4.3094   1
   2  -3   4 58.0938  3.2508   2
  -3   3  -4 4.38953 1.62538   1
   3  -3   4 4.90054 1.17882   2
  -4   3  -4 20.2466  2.7935   1
   4  -3   4 22.1560  2.1117   2
  -5   3  -4 0.37830 1.16062   1
   5  -3   4 0.61929 0.97425   2
  -6   3  -4 3.88263 2.02902   1
   6  -3   4 7.85253 1.65047   2
  -7   3  -4 7.82885 2.53773   1
   7  -3   4 10.9575  2.1006   2
  -8   3  -4 3.37160 2.15544   1
  -9   3  -4 49.8316  5.4053   1
 -10   3  -4 12.6663  3.7857   1
 -11   3  -4 3.79899 2.92961   1
 -12   3  -4 4.80993 4.01751   1
  13   2  -4 42.1283  6.1907   1
 -13  -2   4 38.7919  6.3570   2
  12   2  -4 10.1193  3.9239   1
 -12  -2   4 17.2164  4.2190   2
  11   2  -4 53.9701  5.9769   1
 -11  -2   4 62.7723  6.4249   2
  10   2  -4 214.830  11.757   1
 -10  -2   4 223.320  12.187   2
   9   2  -4 70.3623  5.9379   1
  -9  -2   4 77.8418  6.3972   2
   8   2  -4 312.143  14.113   1
  -8  -2   4 322.275  14.478   2
   7   2  -4 400.332  16.039   1
  -7  -2   4 382.358  16.125   2
   6   2  -4 246.898  11.010   1
  -6  -2   4 258.456  11.375   2
  -6  -2   4 231.112   9.942   3
   5   2  -4 347.353  14.160   1
  -5  -2   4 357.851  13.085   3
  -5  -2   4 368.071  14.329   2
   4   2  -4 2803.37   84.92   1
  -4  -2   4 2740.61   84.15   3
  -4  -2   4 2653.52   82.91   2
   3   2  -4 688.137  23.952   1
  -3  -2   4 684.374  23.386   2
  -3  -2   4 722.872  22.694   3
   2   2  -4 768.771  26.388   1
  -2  -2   4 767.122  25.398   2
  -2  -2   4 813.848  25.008   3
   1   2  -4 7795.38  236.77   1
  -1  -2   4 8091.11  230.44   2
  -1  -2   4 7702.05  237.91   3
   0   2  -4 1525.80   49.02   1
   0  -2   4 1522.86   48.36   3
   0  -2   4 1593.02   46.89   2
  -1   2  -4 3.99283 1.39496   1
   1  -2   4 7.09966 1.46760   3
   1  -2   4 3.78015 1.11648   2
  -2   2  -4 1582.42   51.42   1
   2  -2   4 1599.43   51.61   3
   2  -2   4 1664.94   48.46   2
  -3   2  -4 1216.14   40.41   1
   3  -2   4 1248.02   37.40   2
   3  -2   4 1258.20   40.89   3
  -4   2  -4 49.9456  4.0142   1
   4  -2   4 49.3261  2.7350   2
  -5   2  -4 1127.58   37.49   1
   5  -2   4 1097.19   34.07   2
  -6   2  -4 776.607  28.636   1
   6  -2   4 832.837  25.715   2
  -7   2  -4 72.6810  5.6719   1
   7  -2   4 64.8368  3.9550   2
  -8   2  -4 626.742  25.304   1
   8  -2   4 698.320  22.519   2
  -9   2  -4 223.590  12.048   1
 -10   2  -4 82.3280  7.2507   1
 -11   2  -4 165.591  10.918   1
 -12   2  -4 317.465  16.513   1
  12  -2   4 276.242  16.887   3
 -13   2  -4 10.8263  4.7391   1
  13  -2   4 21.1338  5.6986   3
 -13  -1   4 25.5054  5.5685   2
 -12  -1   4 122.039   9.342   2
  11   1  -4 84.7040  7.1632   1
 -11  -1   4 100.830   8.209   2
  10   1  -4 18.8813  3.7680   1
 -10  -1   4 16.8074  4.0189   2
   9   1  -4 296.827  13.904   1
  -9  -1   4 312.381  14.762   2
   8   1  -4 305.787  13.531   1
  -8  -1   4 293.596  14.048   2
   7   1  -4 12.4831  2.5906   1
  -7  -1   4 17.3182  3.2682   2
  -7  -1   4 12.4926  2.5875   3
   6   1  -4 625.578  22.676   1
  -6  -1   4 621.162  22.713   3
  -6  -1   4 656.447  23.279   2
   5   1  -4 605.395  20.978   1
  -5  -1   4 570.514  20.658   3
  -5  -1   4 575.537  21.071   2
   4   1  -4 37.6313  3.1942   1
  -4  -1   4 40.8679  2.9994   3
  -4  -1   4 35.3255  3.3314   2
   3   1  -4 214.370   9.020   1
  -3  -1   4 217.331   8.527   3
  -3  -1   4 215.367   9.117   2
   2   1  -4 41.7593  3.1270   1
  -2  -1   4 38.3782  2.9384   2
  -2  -1   4 39.2621  2.5749   3
   1   1  -4 364.745  13.136   1
  -1  -1   4 345.906  12.245   3
  -1  -1   4 351.651  12.416   2
   0   1  -4 513.666  17.640   1
   0  -1   4 495.565  16.332   2
   0  -1   4 507.738  16.978   3
  -1   1  -4 10.6549  1.6301   1
   1  -1   4 9.82782 1.48425   3
   1  -1   4 9.11860 1.15240   2
  -2   1  -4 49.6213  3.5446   1
   2  -1   4 55.6342  2.4615   2
   2  -1   4 51.2654  3.4882   3
  -3   1  -4 395.368  14.754   1
   3  -1   4 389.037  14.814   3
  -4   1  -4 380.962  14.896   1
   4  -1   4 391.961  15.230   3
  -5   1  -4 383.282  15.134   1
   5  -1   4 368.601  15.332   3
  -6   1  -4 7.00468 2.30779   1
   6  -1   4 7.51677 1.32863   2
   6  -1   4 3.62497 2.04429   3
  -7   1  -4 16.4146  3.1143   1
   7  -1   4 13.2807  1.8162   2
  -8   1  -4 19.4252  3.5278   1
   8  -1   4 26.0509  2.6143   2
  -9   1  -4 -1.4723  1.4071   1
   9  -1   4 0.01679 2.16738   3
 -10   1  -4 -0.2548  1.7732   1
  10  -1   4 -0.5863  2.0302   3
 -11   1  -4 1.68450 2.51900   1
  11  -1   4 2.82861 2.47515   3
 -12   1  -4 3.36162 3.42317   1
  12  -1   4 1.55459 2.56522   3
 -13   1  -4 4.95716 3.91059   1
  13  -1   4 -1.2251  2.5972   3
 -12   0   4 38.1698  6.2904   2
 -11   0   4 41.4731  5.4249   2
  10   0  -4 132.548   8.396   1
 -10   0   4 114.766   8.560   2
   9   0  -4 272.097  12.911   1
  -9   0   4 280.380  14.017   2
   8   0  -4 73.4140  5.5896   1
  -8   0   4 80.4901  6.2772   3
  -8   0   4 73.5435  6.1783   2
   7   0  -4 580.053  21.436   1
  -7   0   4 590.419  22.571   3
  -7   0   4 569.430  22.218   2
   6   0  -4 232.318  10.005   1
  -6   0   4 214.337  10.537   3
  -6   0   4 223.962  10.844   2
   5   0  -4 217.875   9.500   1
  -5   0   4 229.262  10.193   3
  -5   0   4 219.148  10.387   2
   4   0  -4 1199.16   39.91   1
  -4   0   4 1301.24   40.31   2
  -4   0   4 1236.89   40.76   3
   3   0  -4 1031.74   33.05   1
  -3   0   4 1012.98   33.69   3
  -3   0   4 1026.43   33.14   2
   2   0  -4 155.010   6.686   1
  -2   0   4 144.882   6.833   2
  -2   0   4 156.817   6.773   3
   1   0  -4 23.5280  2.1193   1
  -1   0   4 22.1319  2.1096   2
  -1   0   4 22.1351  1.9624   3
   0   0  -4 86.5515  4.5512   1
   0   0   4 87.4554  4.2557   2
   0   0   4 110.645   4.730   3
  -1   0  -4 331.140  12.273   1
   1   0   4 323.734  12.109   3
   1   0   4 347.780  11.127   2
  -2   0  -4 644.257  21.564   1
   2   0   4 641.444  19.293   2
   2   0   4 616.219  21.507   3
  -3   0  -4 1267.67   41.31   1
   3   0   4 1309.94   41.75   3
  -4   0  -4 792.345  25.897   1
   4   0   4 712.545  25.906   3
  -5   0  -4 440.253  16.988   1
   5   0   4 455.052  17.341   3
  -6   0  -4 2348.81   75.23   1
   6   0   4 2401.66   76.26   3
  -7   0  -4 194.008   9.831   1
   7   0   4 184.125   9.933   3
  -8   0  -4 291.735  13.658   1
   8   0   4 304.446  10.672   2
   8   0   4 282.286  13.899   3
  -9   0  -4 774.000  29.005   1
   9   0   4 752.536  29.346   3
 -10   0  -4 724.994  28.374   1
 -11   0  -4 4.16721 2.57592   1
  11   0   4 -2.0221  1.9016   3
 -12   0  -4 279.181  15.325   1
  12   0   4 282.245  15.843   3
 -13   0  -4 120.523   9.840   1
  13   0   4 106.895   9.619   3
 -14   0  -4 9.48513 4.48198   1
  14   0   4 3.67425 3.46847   3
  12  -1  -4 57.7686  6.7967   2
  11  -1  -4 213.917  13.048   2
  -9   1   4 28.5367  4.6357   2
   8  -1  -4 348.095  15.114   1
  -8   1   4 369.314  17.136   3
  -8   1   4 404.552  17.108   2
   7  -1  -4 25.2572  3.2253   1
  -7   1   4 25.6259  4.1150   3
  -7   1   4 26.2944  3.8582   2
   6  -1  -4 77.6833  4.9889   1
  -6   1   4 78.4159  5.9991   2
  -6   1   4 78.4849  6.1120   3
   5  -1  -4 189.786   8.350   1
  -5   1   4 189.871   9.610   3
   4  -1  -4 41.0423  3.0680   1
  -4   1   4 40.5783  3.7150   3
  -4   1   4 40.3752  3.7936   2
   3  -1  -4 238.586   8.981   1
  -3   1   4 224.065   9.966   3
  -3   1   4 222.475   9.870   2
   2  -1  -4 119.070   5.381   1
  -2   1   4 121.966   6.136   2
  -2   1   4 123.439   6.153   3
   1  -1  -4 72.0899  3.6452   1
  -1   1   4 71.1908  4.0626   2
  -1   1   4 64.7703  3.9700   3
   0  -1  -4 158.763   6.306   1
   0   1   4 145.337   6.659   3
   0   1   4 157.437   6.444   2
  -1  -1  -4 529.905  17.769   1
   1   1   4 534.016  18.277   3
   1   1   4 524.067  16.969   2
  -2  -1  -4 261.356   9.805   1
   2   1   4 248.122   9.928   3
  -3  -1  -4 24.9533  2.4461   1
   3   1   4 22.2477  2.2866   3
  -4  -1  -4 247.977  10.440   1
   4   1   4 253.013  10.462   3
  -5  -1  -4 831.052  28.686   1
   5   1   4 845.836  28.961   3
  -6  -1  -4 21.5595  2.8714   1
   6   1   4 26.8050  3.2813   3
  -7  -1  -4 -0.5129  1.0790   1
   7   1   4 2.08625 1.59081   3
  -8  -1  -4 1.74615 1.42836   1
   8   1   4 3.25685 1.97130   3
  -9  -1  -4 3.72900 2.01644   1
   9   1   4 2.96210 2.26278   3
 -10  -1  -4 5.05825 2.51766   1
  10   1   4 1.56456 2.46286   3
 -11  -1  -4 5.29595 2.64723   1
  11   1   4 4.80537 2.77887   3
 -12  -1  -4 5.12270 2.81521   1
  12   1   4 0.40243 2.16988   3
 -13  -1  -4 12.1446  4.1404   1
  13   1   4 10.7358  3.9296   3
 -14  -1  -4 4.36904 3.67050   1
  14   1   4 0.28397 2.51780   3
  11  -2  -4 3.00412 3.16323   2
  10  -2  -4 100.919   8.389   2
   9  -2  -4 69.9528  6.6676   2
   8  -2  -4 45.8070  5.2298   2
  -8   2   4 54.3215  5.9667   3
   7  -2  -4 239.260  10.520   1
  -7   2   4 235.753  12.753   3
   6  -2  -4 503.092  17.805   1
  -6   2   4 486.352  19.765   2
  -6   2   4 480.214  20.395   3
   5  -2  -4 43.2707  3.2768   1
  -5   2   4 37.2868  4.1682   2
  -5   2   4 38.3237  4.2877   3
   4  -2  -4 423.252  14.779   1
  -4   2   4 401.014  16.926   3
  -4   2   4 430.681  16.696   2
   3  -2  -4 1624.96   49.25   1
  -3   2   4 1583.19   52.10   3
  -3   2   4 1556.28   50.33   2
   2  -2  -4 191.871   7.399   1
  -2   2   4 209.644   9.282   3
  -2   2   4 204.684   9.035   2
   1  -2  -4 181.573   6.873   1
  -1   2   4 184.712   8.143   2
  -1   2   4 200.633   8.591   3
   0  -2  -4 945.280  29.179   1
   0   2   4 913.355  30.854   3
  -1  -2  -4 378.766  12.942   2
  -1  -2  -4 386.538  12.940   1
   1   2   4 360.621  13.852   3
  -2  -2  -4 381.448  13.868   1
  -2  -2  -4 404.964  13.166   2
   2   2   4 406.495  14.658   3
  -3  -2  -4 1277.77   40.88   1
  -3  -2  -4 1300.82   38.54   2
   3   2   4 1271.10   41.42   3
  -4  -2  -4 750.009  24.802   1
   4   2   4 703.852  24.874   3
  -5  -2  -4 165.736   8.164   1
   5   2   4 178.533   8.306   3
  -6  -2  -4 1597.34   51.86   1
   6   2   4 1604.45   52.25   3
  -7  -2  -4 1679.32   54.91   1
   7   2   4 1683.48   55.23   3
  -8  -2  -4 60.2050  5.1829   1
  -8  -2  -4 68.7637  3.3274   2
   8   2   4 51.4103  4.9792   3
  -9  -2  -4 495.690  17.809   2
  -9  -2  -4 578.746  22.241   1
   9   2   4 592.727  22.333   3
 -10  -2  -4 1197.77   43.16   1
  10   2   4 1250.78   43.53   3
 -11  -2  -4 23.7717  4.5405   1
  11   2   4 22.4780  4.4921   3
 -12  -2  -4 327.729  16.828   1
  12   2   4 330.104  16.634   3
 -13  -2  -4 221.804  13.492   1
  13   2   4 216.240  13.205   3
 -14  -2  -4 30.7337  5.8524   1
  14   2   4 18.4284  4.9752   3
 -15  -2  -4 44.1795  7.1869   1
  15   2   4 33.9169  6.2683   3
  11  -3  -4 123.914   9.692   2
  10  -3  -4 61.3698  6.9138   2
   9  -3  -4 41.2638  5.4051   2
   8  -3  -4 273.782  14.136   2
  -8   3   4 269.729  15.007   3
   7  -3  -4 174.344  10.852   2
  -7   3   4 252.084  13.079   3
   6  -3  -4 -0.6780  1.6596   2
  -6   3   4 -0.0879  1.8340   3
   5  -3  -4 239.082  11.870   2
   5  -3  -4 257.522   9.733   1
  -5   3   4 228.217  12.307   3
   4  -3  -4 281.501  10.197   1
   4  -3  -4 283.177  12.659   2
  -4   3   4 271.816  13.178   3
   3  -3  -4 129.671   7.277   2
  -3   3   4 119.103   7.390   3
   2  -3  -4 560.360  19.887   2
  -2   3   4 530.910  20.532   3
   1  -3  -4 285.758  11.822   2
  -1   3   4 314.441  12.626   3
   0  -3  -4 21.1851  2.2855   2
   0   3   4 21.1266  2.4876   3
  -1  -3  -4 2.22691 1.00274   2
  -1  -3  -4 0.56731 0.70830   1
   1   3   4 4.87617 1.50946   3
  -2  -3  -4 92.4302  4.3930   1
  -2  -3  -4 88.4249  4.4307   2
   2   3   4 93.5802  5.1662   3
  -3  -3  -4 216.776   8.675   1
  -3  -3  -4 211.888   7.931   2
   3   3   4 222.040   9.352   3
  -4  -3  -4 0.65920 0.95539   1
  -4  -3  -4 2.05105 0.68209   2
   4   3   4 0.08952 0.86680   3
  -5  -3  -4 127.770   6.688   1
  -5  -3  -4 130.248   5.008   2
   5   3   4 125.031   6.661   3
  -6  -3  -4 77.0733  3.3357   2
  -6  -3  -4 58.3745  4.7018   1
   6   3   4 62.3290  4.7175   3
  -7  -3  -4 135.945   5.427   2
  -7  -3  -4 139.844   7.913   1
   7   3   4 135.284   7.544   3
  -8  -3  -4 0.86133 1.40658   1
  -8  -3  -4 0.21062 0.96540   2
   8   3   4 1.12041 1.44926   3
  -9  -3  -4 1.03118 1.02444   2
  -9  -3  -4 0.53705 1.42128   1
   9   3   4 -0.1329  1.4902   3
 -10  -3  -4 66.0364  6.0981   1
  10   3   4 70.5912  6.0301   3
 -11  -3  -4 27.9919  4.6830   1
  11   3   4 21.7246  4.1556   3
 -12  -3  -4 0.81288 2.56272   1
  12   3   4 3.36467 2.58405   3
 -13  -3  -4 10.2041  4.0160   1
  13   3   4 10.5130  3.5707   3
 -14  -3  -4 13.1411  4.7378   1
  14   3   4 10.2420  3.6118   3
 -15  -3  -4 4.49047 3.52673   1
  15   3   4 4.71250 3.26390   3
  10  -4  -4 17.8541  4.7474   2
   9  -4  -4 142.339  10.043   2
   8  -4  -4 15.4999  3.9462   2
  -8   4   4 12.4502  4.1612   3
   7  -4  -4 55.2932  5.8315   2
  -7   4   4 55.5427  6.4393   3
   6  -4  -4 179.952  10.581   2
  -6   4   4 189.199  11.533   3
   5  -4  -4 174.020   9.990   2
  -5   4   4 186.676  10.843   3
   4  -4  -4 -1.5773  1.4511   2
  -4   4   4 2.22466 1.79146   3
   3  -4  -4 320.872  13.723   2
  -3   4   4 309.502  14.321   3
   2  -4  -4 1178.81   39.13   2
  -2   4   4 1207.78   41.01   3
   1  -4  -4 12.3125  2.2629   2
  -1   4   4 10.1292  2.4072   3
   0  -4  -4 1245.06   39.36   2
   0   4   4 1215.21   41.03   3
  -1  -4  -4 1207.48   36.57   1
  -1  -4  -4 1143.37   37.47   2
   1   4   4 1209.56   39.57   3
  -2  -4  -4 47.3904  2.8428   1
  -2  -4  -4 47.1315  3.2464   2
   2   4   4 51.1540  3.8972   3
  -3  -4  -4 1120.52   34.86   1
  -3  -4  -4 1086.74   34.11   2
   3   4   4 1061.91   36.13   3
  -4  -4  -4 1433.15   45.90   1
  -4  -4  -4 1448.21   44.12   2
   4   4   4 1453.14   47.00   3
  -5  -4  -4 251.298   9.231   2
  -5  -4  -4 252.471  10.736   1
   5   4   4 258.611  10.859   3
  -6  -4  -4 456.724  15.053   2
  -6  -4  -4 449.542  17.321   1
   6   4   4 446.017  17.216   3
  -7  -4  -4 750.746  23.293   2
  -7  -4  -4 705.758  26.207   1
   7   4   4 726.400  26.141   3
  -8  -4  -4 288.921  10.506   2
  -8  -4  -4 284.126  13.246   1
   8   4   4 297.450  12.964   3
  -9  -4  -4 79.0465  6.4664   1
  -9  -4  -4 100.525   4.806   2
   9   4   4 88.8203  6.4258   3
 -10  -4  -4 673.190  21.500   2
 -10  -4  -4 631.201  25.575   1
  10   4   4 622.279  24.692   3
 -11  -4  -4 187.926  11.304   1
  11   4   4 183.347  10.585   3
 -12  -4  -4 301.193  15.750   1
  12   4   4 298.166  14.916   3
 -13  -4  -4 230.945  14.008   1
  13   4   4 256.222  13.744   3
 -14  -4  -4 166.948  12.447   1
  14   4   4 210.042  12.372   3
 -15  -4  -4 1.56200 2.86973   1
  15   4   4 0.48702 2.60813   3
   9  -5  -4 0.89740 2.61043   2
   8  -5  -4 35.5611  5.2232   2
  -8   5   4 46.9715  7.4806   3
   7  -5  -4 227.754  12.854   2
  -7   5   4 229.046  14.162   3
   6  -5  -4 34.1356  4.7376   2
  -6   5   4 36.7332  5.8708   3
   5  -5  -4 78.5122  6.6193   2
  -5   5   4 75.6663  7.0720   3
   4  -5  -4 583.780  22.978   2
  -4   5   4 598.700  24.416   3
   3  -5  -4 221.623  10.947   2
  -3   5   4 204.482  11.342   3
   2  -5  -4 8.02987 2.38795   2
  -2   5   4 10.2164  2.8466   3
   1  -5  -4 255.153  11.195   2
  -1   5   4 235.040  11.677   3
   0  -5  -4 171.930   8.448   2
   0   5   4 182.236   9.263   3
  -1  -5  -4 273.830  11.277   2
   1   5   4 272.520  12.008   3
  -2  -5  -4 979.706  32.162   2
  -2  -5  -4 999.562  31.167   1
   2   5   4 1002.83   34.01   3
  -3  -5  -4 111.729   5.634   2
  -3  -5  -4 109.944   5.161   1
   3   5   4 105.975   6.202   3
  -4  -5  -4 50.5150  3.5920   1
  -4  -5  -4 54.6841  3.5156   2
   4   5   4 53.2426  4.1001   3
  -5  -5  -4 164.715   7.739   1
  -5  -5  -4 149.870   6.790   2
   5   5   4 168.751   8.099   3
  -6  -5  -4 228.786  10.399   1
  -6  -5  -4 228.832   8.941   2
   6   5   4 229.982  10.370   3
  -7  -5  -4 80.8414  5.6955   1
  -7  -5  -4 80.0298  4.3217   2
   7   5   4 70.6259  5.1596   3
  -8  -5  -4 74.2061  5.8057   1
  -8  -5  -4 67.9112  4.0297   2
   8   5   4 72.7864  5.4217   3
  -9  -5  -4 40.5354  4.6136   1
  -9  -5  -4 46.0100  3.3911   2
   9   5   4 42.4463  4.4601   3
 -10  -5  -4 10.3835  3.0583   1
 -10  -5  -4 12.2806  2.1921   2
  10   5   4 12.5117  3.1940   3
 -11  -5  -4 1.83772 2.07454   1
  11   5   4 1.33317 1.96876   3
 -12  -5  -4 18.4943  4.3323   1
  12   5   4 17.1909  3.9070   3
 -13  -5  -4 1.56619 2.72978   1
  13   5   4 1.58964 2.46675   3
 -14  -5  -4 3.66619 3.46052   1
  14   5   4 3.37583 2.57865   3
 -15  -5  -4 3.31096 3.20166   1
  15   5   4 3.78907 2.94697   3
   9  -6  -4 40.9671  6.4706   2
   8  -6  -4 26.7264  5.2529   2
  -8   6   4 35.6715  6.9595   3
   7  -6  -4 1.43707 2.68811   2
  -7   6   4 2.56199 3.34382   3
   6  -6  -4 144.186   9.834   2
  -6   6   4 156.677  11.270   3
   5  -6  -4 121.189   8.437   2
  -5   6   4 95.0103  8.3209   3
   4  -6  -4 93.3843  7.1136   2
  -4   6   4 88.9091  7.6685   3
   3  -6  -4 7.38787 2.69281   2
  -3   6   4 11.1914  3.3548   3
   2  -6  -4 259.521  12.326   2
  -2   6   4 266.998  13.319   3
   1  -6  -4 19.5939  3.3473   2
  -1   6   4 18.1347  3.6183   3
   0  -6  -4 187.328   9.276   2
   0   6   4 175.672   9.676   3
  -1  -6  -4 597.517  21.321   2
   1   6   4 579.504  22.404   3
  -2  -6  -4 95.8039  4.1902   1
  -2  -6  -4 85.3455  5.4417   2
   2   6   4 91.8322  6.1931   3
  -3  -6  -4 1.38652 0.99781   1
  -3  -6  -4 -0.8206  0.7448   2
   3   6   4 -0.0616  1.1384   3
  -4  -6  -4 1116.55   35.56   2
  -4  -6  -4 1097.58   35.58   1
   4   6   4 1093.87   37.32   3
  -5  -6  -4 951.748  31.913   1
  -5  -6  -4 938.748  31.029   2
   5   6   4 993.258  33.099   3
  -6  -6  -4 4.67832 1.74505   1
  -6  -6  -4 4.18640 1.38822   2
   6   6   4 5.17542 1.96659   3
  -7  -6  -4 1243.34   39.11   2
  -7  -6  -4 1256.46   41.60   1
   7   6   4 1219.05   41.61   3
  -8  -6  -4 1081.22   34.56   2
  -8  -6  -4 1067.78   37.42   1
   8   6   4 1092.22   37.13   3
  -9  -6  -4 1.45831 1.94571   1
  -9  -6  -4 2.73098 1.37989   2
   9   6   4 0.11737 1.58743   3
 -10  -6  -4 371.773  17.263   1
 -10  -6  -4 399.385  14.533   2
  10   6   4 371.819  16.443   3
 -11  -6  -4 481.770  17.541   2
 -11  -6  -4 482.278  21.206   1
  11   6   4 476.375  19.992   3
 -12  -6  -4 0.65190 2.33007   1
  12   6   4 5.10110 2.59940   3
 -13  -6  -4 279.955  15.299   1
  13   6   4 244.851  13.379   3
 -14  -6  -4 218.960  13.837   1
  14   6   4 201.014  12.009   3
 -15  -6  -4 37.7254  6.6445   1
  15   6   4 42.9981  5.6248   3
 -16  -6  -4 34.4403  6.7801   1
  16   6   4 33.1548  5.7517   3
   8  -7  -4 4.37112 3.40213   2
  -8   7   4 4.96664 4.50457   3
   7  -7  -4 118.551   9.496   2
  -7   7   4 117.655  10.627   3
   6  -7  -4 137.457   9.874   2
  -6   7   4 128.955  10.755   3
   5  -7  -4 -0.2406  2.1763   2
  -5   7   4 -4.1704  2.6371   3
   4  -7  -4 186.956  11.102   2
  -4   7   4 190.380  12.078   3
   3  -7  -4 106.968   7.791   2
  -3   7   4 101.012   8.175   3
   2  -7  -4 18.2500  3.6580   2
  -2   7   4 13.1946  3.5869   3
   1  -7  -4 165.443   9.245   2
  -1   7   4 158.918   9.827   3
   0  -7  -4 275.622  12.629   2
   0   7   4 276.617  13.522   3
  -1  -7  -4 28.2802  3.4128   2
   1   7   4 34.0139  4.0936   3
  -2  -7  -4 406.583  16.230   2
   2   7   4 417.245  17.172   3
  -3  -7  -4 623.921  23.353   2
  -3  -7  -4 678.863  22.011   1
   3   7   4 686.571  24.884   3
  -4  -7  -4 125.220   6.852   2
  -4  -7  -4 121.551   6.070   1
   4   7   4 133.634   7.586   3
  -5  -7  -4 37.5401  3.3399   1
  -5  -7  -4 41.9021  3.5909   2
   5   7   4 38.0049  3.8569   3
  -6  -7  -4 217.110  10.008   1
  -6  -7  -4 214.229   9.577   2
   6   7   4 225.489  10.576   3
  -7  -7  -4 50.9383  3.9207   2
  -7  -7  -4 47.0395  4.4469   1
   7   7   4 47.3619  4.3250   3
  -8  -7  -4 41.3995  3.6663   2
  -8  -7  -4 41.1921  4.4962   1
   8   7   4 45.0358  4.2668   3
  -9  -7  -4 157.059   9.487   1
  -9  -7  -4 172.331   8.116   2
   9   7   4 157.826   8.799   3
 -10  -7  -4 59.1336  4.5982   2
 -10  -7  -4 62.3356  6.2217   1
  10   7   4 67.7466  5.6684   3
 -11  -7  -4 7.27102 3.25119   1
 -11  -7  -4 12.8310  2.5890   2
  11   7   4 14.5412  3.3077   3
 -12  -7  -4 41.8596  5.6326   1
  12   7   4 53.3526  5.2184   3
 -13  -7  -4 6.12483 3.67430   1
  13   7   4 2.74670 2.38886   3
 -14  -7  -4 -3.7673  2.4730   1
  14   7   4 -0.6073  2.6680   3
 -15  -7  -4 6.21354 3.66942   1
  15   7   4 12.1620  4.0244   3
 -16  -7  -4 6.27263 3.55005   1
   7  -8  -4 36.2967  6.1469   2
  -7   8   4 40.6836  7.1709   3
   6  -8  -4 36.0701  5.8528   2
  -6   8   4 47.5002  7.0150   3
   5  -8  -4 117.845   9.262   2
  -5   8   4 139.878  10.981   3
   4  -8  -4 66.3121  6.4898   2
  -4   8   4 64.5388  7.1210   3
   3  -8  -4 5.85170 2.82689   2
  -3   8   4 7.01352 3.39418   3
   2  -8  -4 268.845  13.631   2
   1  -8  -4 143.384   8.881   2
  -1   8   4 141.761   9.602   3
   0  -8  -4 9.50018 2.92941   2
   0   8   4 10.7625  3.1611   3
  -1  -8  -4 266.741  12.701   2
   1   8   4 280.538  13.720   3
  -2  -8  -4 1710.45   55.91   2
   2   8   4 1775.37   58.46   3
  -3  -8  -4 119.138   7.340   2
   3   8   4 131.282   8.024   3
   3   8   4 134.242   5.933   1
  -4  -8  -4 488.228  16.723   1
  -4  -8  -4 448.618  17.804   2
   4   8   4 443.314  18.629   3
  -5  -8  -4 601.194  22.474   2
  -5  -8  -4 633.007  22.012   1
   5   8   4 640.232  23.721   3
  -6  -8  -4 58.9327  4.5802   2
  -6  -8  -4 55.7109  4.5033   1
   6   8   4 57.2800  4.9297   3
  -7  -8  -4 552.466  20.697   2
  -7  -8  -4 575.584  21.539   1
   7   8   4 586.310  22.049   3
  -8  -8  -4 639.607  24.163   1
  -8  -8  -4 631.529  22.662   2
   8   8   4 643.546  24.015   3
  -9  -8  -4 442.780  17.012   2
  -9  -8  -4 434.309  18.751   1
   9   8   4 463.242  18.405   3
 -10  -8  -4 216.139  12.025   1
 -10  -8  -4 220.867  10.190   2
  10   8   4 216.550  11.020   3
 -11  -8  -4 462.857  17.467   2
 -11  -8  -4 421.172  19.842   1
  11   8   4 457.160  18.921   3
 -12  -8  -4 211.974  10.226   2
 -12  -8  -4 199.952  12.488   1
  12   8   4 202.101  11.187   3
 -13  -8  -4 78.5836  8.0375   1
  13   8   4 83.9775  7.0674   3
 -14  -8  -4 354.851  19.080   1
  14   8   4 363.038  17.153   3
 -15  -8  -4 87.1388  9.0028   1
 -16  -8  -4 13.3152  4.9742   1
   6  -9  -4 80.7073  8.1317   2
  -6   9   4 80.3055  9.1850   3
   5  -9  -4 1.15483 2.83189   2
  -5   9   4 3.27527 3.95549   3
   4  -9  -4 79.4739  7.5680   2
  -4   9   4 71.4734  7.9372   3
   3  -9  -4 284.789  15.132   2
  -3   9   4 296.791  16.473   3
   2  -9  -4 103.063   7.903   2
  -2   9   4 82.4003  7.7768   3
   1  -9  -4 16.5197  3.7722   2
  -1   9   4 10.6406  3.5362   3
   0  -9  -4 331.042  14.737   2
   0   9   4 244.434  14.179   3
  -1  -9  -4 263.713  12.691   2
   1   9   4 235.845  13.020   3
  -2  -9  -4 167.154   9.571   2
   2   9   4 174.026  10.219   3
  -3  -9  -4 278.601  13.060   2
   3   9   4 270.711  13.490   3
   3   9   4 286.359  10.684   1
  -4  -9  -4 70.0164  5.6745   2
   4   9   4 91.9882  5.0903   1
   4   9   4 89.9967  6.5955   3
  -5  -9  -4 18.0739  2.5227   1
  -5  -9  -4 17.0363  3.2420   2
   5   9   4 14.2020  3.1877   3
  -6  -9  -4 142.974   7.596   1
  -6  -9  -4 122.687   7.634   2
   6   9   4 150.549   8.551   3
  -7  -9  -4 6.44343 2.35264   1
  -7  -9  -4 6.21281 2.33711   2
   7   9   4 5.09685 2.36955   3
  -8  -9  -4 237.954  11.989   1
  -8  -9  -4 261.453  11.751   2
   8   9   4 254.047  12.191   3
  -9  -9  -4 177.928   9.137   2
  -9  -9  -4 176.213  10.128   1
   9   9   4 158.175   9.223   3
 -10  -9  -4 80.3437  7.0191   1
 -10  -9  -4 87.8677  6.1208   2
  10   9   4 95.0680  6.6963   3
 -11  -9  -4 31.5338  3.8529   2
 -11  -9  -4 32.8833  5.4290   1
  11   9   4 32.3391  4.3148   3
 -12  -9  -4 55.6904  5.0667   2
 -12  -9  -4 56.3974  6.4820   1
  12   9   4 51.4918  5.2785   3
 -13  -9  -4 32.4558  5.9988   1
  13   9   4 42.5604  4.9540   3
 -14  -9  -4 9.89197 4.45811   1
 -15  -9  -4 5.08207 4.42583   1
 -16  -9  -4 7.17951 3.76779   1
   5 -10  -4 41.8829  6.0588   2
  -5  10   4 50.6016  7.1742   3
   4 -10  -4 58.5785  6.9066   2
  -4  10   4 66.6136  8.1658   3
   3 -10  -4 44.1992  5.8984   2
  -3  10   4 41.2275  6.8746   3
   2 -10  -4 87.1334  7.8382   2
  -2  10   4 92.5123  8.6938   3
   1 -10  -4 246.508  13.530   2
  -1  10   4 236.485  14.171   3
   0 -10  -4 2.46024 2.31923   2
   0  10   4 -2.1231  2.0852   3
  -1 -10  -4 18.9420  3.9727   2
   1  10   4 20.6927  4.3730   3
  -2 -10  -4 692.550  26.526   2
   2  10   4 680.402  27.515   3
  -3 -10  -4 180.653  10.351   2
   3  10   4 191.668  10.938   3
  -4 -10  -4 229.469  11.822   2
   4  10   4 239.807  12.348   3
  -5 -10  -4 348.777  15.477   2
   5  10   4 352.552  13.901   1
   5  10   4 350.155  15.882   3
  -6 -10  -4 56.5698  5.0661   2
   6  10   4 46.3554  4.9200   3
  -7 -10  -4 64.7696  5.5830   2
  -7 -10  -4 77.3060  5.5852   1
   7  10   4 65.1385  5.7473   3
  -8 -10  -4 499.472  19.877   2
  -8 -10  -4 525.377  20.467   1
   8  10   4 492.937  20.393   3
  -9 -10  -4 172.287   9.954   1
  -9 -10  -4 185.919   9.613   2
   9  10   4 155.496   9.258   3
 -10 -10  -4 15.6278  3.2861   2
 -10 -10  -4 13.2937  3.4917   1
  10  10   4 14.3628  3.5600   3
 -11 -10  -4 391.838  18.402   1
 -11 -10  -4 383.743  16.388   2
  11  10   4 388.781  17.059   3
 -12 -10  -4 167.283   9.534   2
 -12 -10  -4 186.773  11.913   1
  12  10   4 185.827  10.346   3
 -13 -10  -4 29.6783  5.7798   1
 -13 -10  -4 29.4481  4.1865   2
  13  10   4 22.7435  4.3796   3
 -14 -10  -4 119.693  10.247   1
 -15 -10  -4 211.275  14.606   1
 -16 -10  -4 26.1192  6.5100   1
   4 -11  -4 2.05879 3.28372   2
   3 -11  -4 108.666   9.563   2
  -3  11   4 130.490  11.075   3
   2 -11  -4 121.546   9.708   2
  -2  11   4 120.308  10.362   3
   1 -11  -4 3.22696 2.84616   2
  -1  11   4 2.45404 2.83830   3
   0 -11  -4 94.8322  8.1479   2
   0  11   4 103.145   8.879   3
  -1 -11  -4 170.485  10.882   2
   1  11   4 184.548  11.720   3
  -2 -11  -4 3.15321 2.31726   2
   2  11   4 1.71766 2.52290   3
  -3 -11  -4 95.4218  7.4317   2
   3  11   4 86.1167  7.4715   3
  -4 -11  -4 21.8267  4.0975   2
   4  11   4 14.7093  3.6829   3
  -5 -11  -4 29.5672  4.1928   2
   5  11   4 36.1282  4.6642   3
  -6 -11  -4 50.7600  5.1821   2
   6  11   4 56.7102  5.4905   3
   6  11   4 57.0281  4.7683   1
  -7 -11  -4 436.647  18.432   2
   7  11   4 428.505  17.342   1
   7  11   4 418.810  18.422   3
  -8 -11  -4 110.133   7.687   2
   8  11   4 112.687   7.714   3
  -9 -11  -4 24.3490  4.1445   2
  -9 -11  -4 23.4972  4.0448   1
   9  11   4 22.0236  3.9100   3
 -10 -11  -4 41.9921  5.3225   1
 -10 -11  -4 49.1343  5.0905   2
  10  11   4 57.4922  5.4095   3
 -11 -11  -4 77.7724  6.2843   2
 -11 -11  -4 59.1406  6.7197   1
  11  11   4 81.6674  6.5942   3
 -12 -11  -4 12.8973  3.5358   2
 -12 -11  -4 7.11126 3.43232   1
  12  11   4 5.14411 2.92876   3
 -13 -11  -4 59.1578  7.2519   1
 -13 -11  -4 79.4862  6.3861   2
 -14 -11  -4 2.05021 3.22149   1
 -15 -11  -4 14.6215  5.2325   1
   2 -12  -4 2.69047 2.90809   2
  -2  12   4 2.72139 3.26970   3
   1 -12  -4 57.3906  7.0040   2
  -1  12   4 60.5824  7.4721   3
   0 -12  -4 71.5791  7.5897   2
   0  12   4 68.1829  7.6570   3
  -1 -12  -4 4.12522 2.97675   2
   1  12   4 6.94838 3.70763   3
  -2 -12  -4 46.3667  5.5689   2
   2  12   4 30.8422  5.5839   3
  -3 -12  -4 290.546  14.686   2
   3  12   4 249.622  14.374   3
  -4 -12  -4 19.2835  4.1891   2
   4  12   4 21.3399  4.4851   3
  -5 -12  -4 238.093  12.643   2
   5  12   4 213.541  12.379   3
  -6 -12  -4 342.187  15.852   2
   6  12   4 298.882  15.248   3
  -7 -12  -4 47.5671  5.3551   2
   7  12   4 56.9319  5.1289   1
   7  12   4 46.3958  5.3313   3
  -8 -12  -4 362.673  16.558   2
   8  12   4 332.510  15.250   1
   8  12   4 348.945  16.261   3
  -9 -12  -4 322.267  15.441   2
   9  12   4 329.456  15.394   1
   9  12   4 327.440  15.379   3
 -10 -12  -4 16.7498  3.9013   2
  10  12   4 13.4712  3.6000   3
 -11 -12  -4 85.7349  6.9155   2
 -11 -12  -4 76.4521  7.3808   1
  11  12   4 85.5498  6.9271   3
 -12 -12  -4 212.329  13.213   1
 -12 -12  -4 217.367  11.820   2
 -13 -12  -4 81.7112  6.7735   2
 -13 -12  -4 63.2557  7.4508   1
 -14 -12  -4 7.72291 4.22324   1
 -15 -12  -4 203.531  14.494   1
   1 -13  -4 28.3503  6.0800   2
  -1  13   4 24.3945  6.3619   3
   0 -13  -4 11.5270  4.4307   2
   0  13   4 11.5811  4.3911   3
  -1 -13  -4 80.0773  8.1887   2
   1  13   4 88.7770  8.7620   3
  -2 -13  -4 72.0344  7.4106   2
   2  13   4 74.2596  7.7397   3
  -3 -13  -4 45.3150  5.6557   2
   3  13   4 45.4536  6.0653   3
  -4 -13  -4 184.773  11.700   2
   4  13   4 176.968  11.678   3
  -5 -13  -4 117.207   8.827   2
   5  13   4 105.409   8.662   3
  -6 -13  -4 5.99926 3.14577   2
   6  13   4 5.18751 2.98918   3
  -7 -13  -4 175.297  11.094   2
   7  13   4 174.749  10.772   3
  -8 -13  -4 80.0889  7.2955   2
   8  13   4 82.0020  7.1275   3
   8  13   4 109.651   7.422   1
  -9 -13  -4 2.11631 2.41933   2
   9  13   4 3.25077 2.72756   3
   9  13   4 -2.7906  2.2404   1
 -10 -13  -4 43.2049  5.3740   2
  10  13   4 35.1601  4.6778   1
  10  13   4 22.8549  4.4321   3
 -11 -13  -4 26.2692  4.8004   2
  11  13   4 27.2734  4.9057   1
 -12 -13  -4 13.3608  4.1253   2
 -13 -13  -4 43.7307  5.5941   2
 -14 -13  -4 40.2791  5.4626   2
 -14 -13  -4 32.3653  6.4989   1
  -1 -14  -4 6.58379 4.13946   2
   1  14   4 14.8056  5.2144   3
  -2 -14  -4 21.1473  5.3185   2
   2  14   4 25.4129  5.7269   3
  -3 -14  -4 81.9143  8.0159   2
   3  14   4 80.5319  8.1638   3
  -4 -14  -4 43.4178  5.9648   2
   4  14   4 50.2830  6.5230   3
  -5 -14  -4 20.2588  5.0099   2
   5  14   4 15.1527  4.2757   3
  -6 -14  -4 160.852  11.270   2
   6  14   4 173.709  11.350   3
  -7 -14  -4 153.585  10.725   2
  -8 -14  -4 -0.1501  2.6632   2
   8  14   4 0.93729 2.77357   3
  -9 -14  -4 240.428  13.846   2
   9  14   4 252.488  13.586   3
 -10 -14  -4 74.6140  7.3788   2
  10  14   4 62.5671  6.3544   1
 -11 -14  -4 0.83153 3.36259   2
  11  14   4 11.4118  3.7027   1
 -12 -14  -4 124.617   9.258   2
  12  14   4 121.837   9.506   1
 -13 -14  -4 110.484   8.877   2
  13  14   4 102.061   8.962   1
 -14 -14  -4 5.58827 3.66161   2
  14  14   4 4.58768 3.65649   1
  -3 -15  -4 9.85649 4.34241   2
   3  15   4 22.2375  5.3952   3
  -4 -15  -4 69.0795  7.3198   2
   4  15   4 51.4693  6.7891   3
  -5 -15  -4 115.365   9.696   2
   5  15   4 115.609   9.805   3
  -6 -15  -4 24.5376  5.5606   2
   6  15   4 28.5863  5.5892   3
  -7 -15  -4 48.7512  7.1992   2
   7  15   4 40.7934  5.9092   3
  -8 -15  -4 80.9180  8.3364   2
   8  15   4 99.6739  8.4072   3
  -9 -15  -4 1.66779 3.51268   2
 -10 -15  -4 46.4458  7.1365   2
 -11 -15  -4 99.5142  8.9175   2
  11  15   4 99.3011  8.3103   1
 -12 -15  -4 19.8904  5.0088   2
  12  15   4 24.8275  5.1398   1
  -7 -16  -4 88.9267  8.6599   2
   7  16   4 64.9285  7.4877   3
  -8 -16  -4 7.10314 3.56099   2
  -9 -16  -4 55.7113  7.1177   2
 -10 -16  -4 161.162  11.833   2
  10  15  -5 299.672  17.394   1
 -10 -15   5 277.555  16.508   2
   9  15  -5 29.6431  5.8047   1
  -9 -15   5 18.5601  5.3331   2
   8  15  -5 65.3484  7.6456   1
  -8 -15   5 52.8731  7.1492   2
   7  15  -5 178.814  12.515   1
  -7 -15   5 186.180  12.784   2
   6  15  -5 8.06645 3.47832   1
  -6 -15   5 -0.2057  2.9204   2
   5  15  -5 178.292  12.113   1
  -5 -15   5 169.050  12.255   2
   4  15  -5 267.203  15.222   1
  -4 -15   5 259.996  15.566   2
  -3 -15   5 23.9154  5.8212   2
 -12 -14   5 82.6198  8.4229   2
  11  14  -5 26.0917  5.3416   1
 -11 -14   5 24.2521  5.3724   2
  10  14  -5 9.92051 3.60690   1
 -10 -14   5 9.87533 4.10877   2
   9  14  -5 49.6604  6.9771   1
  -9 -14   5 61.7235  6.9308   2
   8  14  -5 17.2639  4.6714   1
  -8 -14   5 12.0083  4.4877   2
   7  14  -5 4.82383 3.06461   1
  -7 -14   5 -2.2184  2.4621   2
   6  14  -5 10.2241  3.4511   1
  -6 -14   5 9.49885 3.68569   2
   5  14  -5 4.23826 3.15207   1
  -5 -14   5 9.38906 3.76023   2
   4  14  -5 12.4618  4.0799   1
  -4 -14   5 4.16630 3.31740   2
   3  14  -5 8.69308 3.71504   1
  -3 -14   5 7.62591 3.65371   2
  -2 -14   5 10.4619  4.2454   2
  -1 -14   5 -1.4126  2.7366   2
   0 -14   5 22.1460  5.5380   2
  12  13  -5 46.5031  6.3990   1
 -12 -13   5 47.0143  6.3747   2
  11  13  -5 5.87922 3.51031   1
 -11 -13   5 5.64278 3.18687   2
  10  13  -5 102.810   9.028   1
 -10 -13   5 109.968   9.202   2
   9  13  -5 82.1959  7.9570   1
  -9 -13   5 70.5782  7.3319   2
   8  13  -5 18.9612  4.7754   1
  -8 -13   5 26.9710  5.2953   2
   7  13  -5 197.020  12.441   1
  -7 -13   5 188.210  12.166   2
   6  13  -5 147.292  10.498   1
  -6 -13   5 148.279  10.390   2
   5  13  -5 17.1774  4.3281   1
  -5 -13   5 15.3896  4.2454   2
   4  13  -5 291.283  15.698   1
  -4 -13   5 308.605  15.901   2
   3  13  -5 269.918  14.506   1
  -3 -13   5 263.614  14.681   2
   2  13  -5 24.7644  4.8190   1
  -2 -13   5 21.5745  4.8662   2
   1  13  -5 155.359  10.263   1
  -1 -13   5 139.159  10.157   2
   0 -13   5 151.703  10.788   2
   1 -13   5 6.30881 3.86397   2
   2 -13   5 111.434   9.563   2
  13  12  -5 10.4112  4.5274   1
 -13 -12   5 12.4414  4.0363   2
  12  12  -5 59.7975  7.2399   1
 -12 -12   5 67.3414  7.1297   2
  11  12  -5 49.1531  6.4285   1
 -11 -12   5 60.7352  6.7820   2
  10  12  -5 4.84694 3.06597   1
 -10 -12   5 3.12121 3.06624   2
   9  12  -5 70.0257  7.1588   1
  -9 -12   5 71.5374  7.1583   2
   8  12  -5 42.0409  5.6533   1
  -8 -12   5 44.4292  5.5527   2
   7  12  -5 2.49129 2.67589   1
  -7 -12   5 0.90688 2.45704   2
   6  12  -5 24.3871  4.7151   1
  -6 -12   5 26.8864  5.1811   2
   5  12  -5 46.6055  5.6225   1
  -5 -12   5 38.6904  5.1436   2
   4  12  -5 17.9952  3.8845   1
  -4 -12   5 12.2839  3.6576   2
   3  12  -5 63.2661  6.2532   1
  -3 -12   5 50.7956  5.8446   2
   2  12  -5 1.24210 2.47216   1
  -2 -12   5 0.29193 2.32557   2
   1  12  -5 103.567   8.035   1
  -1 -12   5 104.140   8.230   2
   0  12  -5 21.1100  4.1426   1
   0 -12   5 20.8469  4.6952   2
   1 -12   5 1.98171 2.87332   2
   2 -12   5 -1.8401  2.7645   2
   3 -12   5 -2.5514  2.8919   2
  13  11  -5 80.9214  8.8888   1
 -13 -11   5 86.8702  8.4787   2
  12  11  -5 117.334  10.285   1
 -12 -11   5 105.281   8.991   2
  11  11  -5 2.59217 2.45736   1
 -11 -11   5 4.14784 2.96593   2
  10  11  -5 216.287  13.388   1
 -10 -11   5 213.097  12.675   2
   9  11  -5 463.624  21.206   1
  -9 -11   5 441.810  20.134   2
   8  11  -5 87.2724  7.6141   1
  -8 -11   5 81.9381  7.1469   2
   7  11  -5 180.307  11.169   1
  -7 -11   5 165.519  10.532   2
   6  11  -5 414.355  19.825   1
  -6 -11   5 474.695  19.898   2
   5  11  -5 27.9630  4.6045   1
  -5 -11   5 25.4441  4.5294   2
   4  11  -5 285.378  14.710   1
  -4 -11   5 293.232  14.552   2
   3  11  -5 608.012  24.437   1
  -3 -11   5 557.704  23.301   2
   2  11  -5 76.3267  6.6239   1
  -2 -11   5 56.6312  5.9058   2
   1  11  -5 89.5703  7.2371   1
  -1 -11   5 76.7889  6.8152   2
   0  11  -5 298.819  14.705   1
   0 -11   5 280.682  14.323   2
  -1  11  -5 38.1438  4.8171   1
   1 -11   5 39.3587  5.1161   2
  -2  11  -5 154.624   9.727   1
   2 -11   5 152.119   9.941   2
   3 -11   5 383.457  17.917   2
   4 -11   5 178.356  11.531   2
  14  10  -5 87.5030  9.4888   1
 -14 -10   5 85.1473  8.3040   2
  13  10  -5 38.4860  6.8265   1
 -13 -10   5 45.4310  6.0926   2
  12  10  -5 2.07602 2.89577   1
 -12 -10   5 4.14891 2.91768   2
  11  10  -5 102.540   9.215   1
 -11 -10   5 103.159   8.359   2
  10  10  -5 2.81016 2.15151   1
 -10 -10   5 3.95989 2.52549   2
   9  10  -5 74.1920  7.0314   1
  -9 -10   5 62.7118  6.1926   2
   8  10  -5 139.444   9.701   1
  -8 -10   5 144.402   9.353   2
   7  10  -5 107.579   8.145   1
  -7 -10   5 103.611   7.661   2
   6  10  -5 14.5880  3.6976   1
  -6 -10   5 15.3014  3.7051   2
   5  10  -5 99.2458  7.6810   1
  -5 -10   5 100.535   7.613   2
   4  10  -5 32.1007  4.3854   1
  -4 -10   5 29.1400  4.1875   2
   3  10  -5 17.2687  3.6990   1
  -3 -10   5 13.1726  3.4388   2
   2  10  -5 66.7754  6.0452   1
  -2 -10   5 61.4891  5.7386   2
   1  10  -5 2.58829 2.13858   1
  -1 -10   5 0.63532 1.94617   2
   0  10  -5 4.50369 2.26457   1
   0 -10   5 4.32276 2.59820   2
  -1  10  -5 3.34871 2.38019   1
   1 -10   5 1.67347 2.45739   2
  -2  10  -5 9.91373 3.26031   1
   2 -10   5 17.4898  3.9477   2
  -3  10  -5 15.6482  3.6404   1
   3 -10   5 15.1817  3.9624   2
   4 -10   5 11.6948  3.9084   2
  14   9  -5 8.40274 4.53210   1
 -14  -9   5 8.57604 4.12495   2
  13   9  -5 61.5448  7.8655   1
 -13  -9   5 68.6452  7.2090   2
  12   9  -5 154.140  11.597   1
 -12  -9   5 156.113  10.834   2
  11   9  -5 30.1869  5.6904   1
 -11  -9   5 39.0204  5.1753   2
  10   9  -5 239.199  13.868   1
 -10  -9   5 229.319  12.806   2
   9   9  -5 370.597  17.957   1
  -9  -9   5 363.562  16.960   2
   8   9  -5 96.7757  7.7265   1
  -8  -9   5 102.985   7.492   2
   7   9  -5 15.9747  3.7976   1
  -7  -9   5 17.6575  3.9066   2
   6   9  -5 438.636  18.948   1
  -6  -9   5 409.671  17.834   2
   5   9  -5 260.919  13.429   1
  -5  -9   5 269.901  13.007   2
   4   9  -5 34.9546  4.3779   1
  -4  -9   5 22.6461  3.8512   2
   3   9  -5 589.132  23.418   1
  -3  -9   5 574.085  22.370   2
   2   9  -5 487.583  20.271   1
  -2  -9   5 481.113  19.425   2
   1   9  -5 3.80669 2.05046   1
  -1  -9   5 5.21441 2.46679   2
   0   9  -5 566.445  22.727   1
   0  -9   5 573.014  22.026   2
  -1   9  -5 589.508  23.435   1
   1  -9   5 593.687  22.576   2
  -2   9  -5 99.6603  7.2659   1
   2  -9   5 104.327   7.102   2
  -3   9  -5 165.721   9.888   1
   3  -9   5 173.709   9.847   2
  -4   9  -5 407.903  18.054   1
   4  -9   5 417.611  17.728   2
  -5   9  -5 52.4982  5.7985   1
   5  -9   5 45.6812  5.4686   2
  14   8  -5 83.8375  9.3318   1
 -14  -8   5 100.639   8.865   2
  13   8  -5 56.4420  7.4327   1
 -13  -8   5 68.7378  7.2595   2
  12   8  -5 1.02919 2.50521   1
 -12  -8   5 5.01534 2.80246   2
  11   8  -5 128.502   9.955   1
 -11  -8   5 129.688   9.363   2
  10   8  -5 20.7682  4.6576   1
 -10  -8   5 12.9002  3.7166   2
   9   8  -5 0.98372 2.36454   1
  -9  -8   5 3.25912 2.38282   2
   8   8  -5 11.8028  3.4818   1
  -8  -8   5 10.3424  3.0889   2
   7   8  -5 321.520  15.502   1
  -7  -8   5 322.585  14.786   2
   6   8  -5 122.205   8.199   1
  -6  -8   5 110.139   7.521   2
   5   8  -5 50.1641  5.2671   1
  -5  -8   5 58.4205  5.2293   2
   4   8  -5 77.0901  6.2322   1
  -4  -8   5 74.6686  5.8658   2
   3   8  -5 109.620   7.647   1
  -3  -8   5 120.689   7.392   2
   2   8  -5 19.1754  3.6067   1
  -2  -8   5 13.1794  2.9464   2
   1   8  -5 126.664   8.318   1
  -1  -8   5 169.720   8.619   2
   0   8  -5 42.2987  4.5557   1
   0  -8   5 42.7714  4.2536   2
  -1   8  -5 17.5542  3.5146   1
   1  -8   5 19.4504  3.2530   2
  -2   8  -5 36.4642  4.1670   1
   2  -8   5 33.7129  3.9436   2
  -3   8  -5 11.5133  2.8939   1
   3  -8   5 13.6512  3.1807   2
  -4   8  -5 4.90572 2.60286   1
   4  -8   5 4.79707 2.58883   2
  -5   8  -5 22.9989  4.1715   1
   5  -8   5 16.3031  3.5901   2
  -6   8  -5 0.98989 2.11886   1
  14   7  -5 100.737   9.712   1
 -14  -7   5 92.1689  8.7798   2
  13   7  -5 0.56104 3.12878   1
 -13  -7   5 6.04519 3.49533   2
  12   7  -5 68.3774  7.5498   1
 -12  -7   5 76.9620  7.3742   2
  11   7  -5 357.123  18.107   1
 -11  -7   5 355.917  17.234   2
  10   7  -5 1.55968 1.96780   1
 -10  -7   5 1.90810 2.17828   2
   9   7  -5 77.9049  7.0261   1
  -9  -7   5 75.3365  6.5583   2
   8   7  -5 189.259  11.020   1
  -8  -7   5 190.858  10.591   2
   7   7  -5 2.10415 1.76880   1
  -7  -7   5 -0.8019  1.3240   2
   6   7  -5 531.944  21.773   1
  -6  -7   5 550.762  21.050   2
   5   7  -5 413.802  17.482   1
  -5  -7   5 399.180  16.540   2
   4   7  -5 5.77828 2.23751   1
  -4  -7   5 4.42648 2.10415   2
   3   7  -5 475.118  19.734   1
  -3  -7   5 472.489  18.597   2
  -3  -7   5 505.516  16.670   3
   2   7  -5 1105.99   38.52   1
  -2  -7   5 1114.65   36.80   2
   1   7  -5 344.047  15.276   1
  -1  -7   5 355.822  14.291   2
   0   7  -5 502.577  20.062   1
   0  -7   5 498.311  18.692   2
  -1   7  -5 1061.03   37.84   1
   1  -7   5 1110.42   35.99   2
  -2   7  -5 215.795  11.097   1
   2  -7   5 222.751  10.162   2
  -3   7  -5 91.5272  6.6944   1
   3  -7   5 93.2742  6.0933   2
  -4   7  -5 595.063  23.055   1
   4  -7   5 573.638  21.414   2
  -5   7  -5 347.226  15.803   1
   5  -7   5 345.280  14.570   2
  -6   7  -5 50.3028  5.5134   1
  -7   7  -5 182.772  10.863   1
  14   6  -5 18.7448  5.4691   1
 -14  -6   5 22.9061  5.5903   2
  13   6  -5 140.170  10.816   1
 -13  -6   5 130.979  10.184   2
  12   6  -5 3.88463 3.00318   1
 -12  -6   5 9.46442 3.54643   2
  11   6  -5 337.812  17.117   1
 -11  -6   5 334.208  16.458   2
  10   6  -5 224.722  13.100   1
 -10  -6   5 243.594  12.838   2
   9   6  -5 20.0159  4.0496   1
  -9  -6   5 21.5596  4.0876   2
   8   6  -5 22.9562  4.0685   1
  -8  -6   5 38.0015  4.4529   2
   7   6  -5 178.034  10.266   1
  -7  -6   5 182.879   9.913   2
   6   6  -5 127.565   8.248   1
  -6  -6   5 143.073   8.120   2
   5   6  -5 68.7565  5.7061   1
  -5  -6   5 72.6952  5.4391   2
   4   6  -5 173.093   9.506   1
  -4  -6   5 178.098   8.932   2
   3   6  -5 103.951   6.862   1
  -3  -6   5 107.447   6.390   2
   2   6  -5 30.0492  3.6067   1
  -2  -6   5 26.2512  2.3688   3
  -2  -6   5 25.7937  3.1578   2
   1   6  -5 87.1255  6.1819   1
  -1  -6   5 105.299   5.912   2
   0   6  -5 305.672  13.695   1
   0  -6   5 311.934  12.511   2
  -1   6  -5 40.9074  4.2135   1
   1  -6   5 41.5823  3.5935   2
  -2   6  -5 73.8744  5.6894   1
   2  -6   5 65.5139  4.6901   2
  -3   6  -5 96.3969  6.6579   1
   3  -6   5 90.4089  5.5889   2
  -4   6  -5 1.24469 1.56780   1
   4  -6   5 2.17796 1.63922   2
  -5   6  -5 8.98084 3.06158   1
   5  -6   5 11.8392  2.6386   2
  -6   6  -5 5.57747 2.41742   1
   6  -6   5 1.64785 1.90868   2
  -7   6  -5 5.39105 2.74371   1
  -8   6  -5 17.0989  4.1539   1
  -9   6  -5 2.89649 3.02162   1
  14   5  -5 77.2491  8.4439   1
 -14  -5   5 114.340   9.459   2
  13   5  -5 1.28529 2.82018   1
 -13  -5   5 2.40409 3.24335   2
  12   5  -5 161.994  11.093   1
 -12  -5   5 149.349  10.487   2
  11   5  -5 209.590  12.534   1
 -11  -5   5 213.895  12.373   2
  10   5  -5 44.1086  5.5166   1
 -10  -5   5 42.4268  5.0173   2
   9   5  -5 152.773   9.694   1
  -9  -5   5 142.347   9.113   2
   8   5  -5 277.408  13.757   1
  -8  -5   5 282.840  13.571   2
   7   5  -5 112.900   7.547   1
  -7  -5   5 119.321   7.519   2
   6   5  -5 196.591  10.162   1
  -6  -5   5 178.195   9.468   2
   5   5  -5 1178.99   39.69   1
  -5  -5   5 1136.07   38.20   2
   4   5  -5 118.648   7.301   1
  -4  -5   5 117.655   6.771   2
   3   5  -5 8.37979 2.30133   1
  -3  -5   5 12.8574  2.3433   2
   2   5  -5 764.919  27.241   1
  -2  -5   5 716.013  25.432   2
  -2  -5   5 779.831  24.563   3
   1   5  -5 931.355  32.898   1
  -1  -5   5 921.302  30.960   2
  -1  -5   5 987.846  31.083   3
   0   5  -5 79.6452  5.5125   1
   0  -5   5 66.7388  4.4562   2
  -1   5  -5 2282.29   73.35   1
   1  -5   5 2313.92   69.94   2
  -2   5  -5 439.349  17.816   1
   2  -5   5 452.253  15.990   2
  -3   5  -5 1.07533 1.37957   1
   3  -5   5 3.51365 1.42635   2
  -4   5  -5 526.989  20.999   1
   4  -5   5 548.788  18.887   2
  -5   5  -5 515.927  20.894   1
   5  -5   5 530.726  18.573   2
  -6   5  -5 4.81657 2.48405   1
   6  -5   5 13.4940  2.5980   2
  -7   5  -5 195.329  11.032   1
  -8   5  -5 317.362  15.539   1
  -9   5  -5 77.6137  7.1856   1
 -10   5  -5 99.4047  8.6619   1
 -13  -4   5 127.385  10.249   2
  12   4  -5 165.144  11.127   1
 -12  -4   5 177.017  11.578   2
  11   4  -5 4.43100 2.98525   1
 -11  -4   5 6.13308 2.93472   2
  10   4  -5 345.456  16.155   1
 -10  -4   5 313.477  15.705   2
   9   4  -5 114.674   8.189   1
  -9  -4   5 116.635   8.232   2
   8   4  -5 66.6758  5.8636   1
  -8  -4   5 66.7414  5.8558   2
   7   4  -5 148.399   8.853   1
  -7  -4   5 157.327   8.864   2
   6   4  -5 824.904  29.014   1
  -6  -4   5 772.738  28.102   2
   5   4  -5 1.24918 1.53293   1
  -5  -4   5 1.28301 1.55558   2
   4   4  -5 216.999  10.273   1
  -4  -4   5 204.404   9.562   2
   3   4  -5 863.532  29.803   1
  -3  -4   5 835.145  28.326   2
   2   4  -5 563.779  21.273   1
  -2  -4   5 576.572  19.936   2
  -2  -4   5 575.542  18.744   3
   1   4  -5 237.613  10.986   1
  -1  -4   5 249.371   9.325   3
  -1  -4   5 241.569   9.829   2
   0   4  -5 575.627  21.100   1
   0  -4   5 589.121  19.757   3
   0  -4   5 532.217  19.101   2
  -1   4  -5 11.2799  2.3920   1
   1  -4   5 13.3650  1.9947   2
   1  -4   5 12.1094  2.1363   3
  -2   4  -5 78.5645  5.5665   1
   2  -4   5 86.8483  4.5540   2
  -3   4  -5 20.8322  3.2535   1
   3  -4   5 22.0096  2.3306   2
  -4   4  -5 40.7261  4.0576   1
   4  -4   5 39.9156  3.0565   2
  -5   4  -5 5.79226 2.40697   1
   5  -4   5 11.1950  2.0000   2
  -6   4  -5 16.4590  3.2876   1
   6  -4   5 16.9916  2.4752   2
  -7   4  -5 0.29655 1.84261   1
  -8   4  -5 27.2647  4.5158   1
  -9   4  -5 81.7518  7.2267   1
 -10   4  -5 7.79526 3.36910   1
 -11   4  -5 5.80248 3.21062   1
  13   3  -5 9.34967 3.98092   1
 -13  -3   5 3.04059 3.35459   2
  12   3  -5 12.5113  4.1096   1
 -12  -3   5 21.7191  5.0379   2
  11   3  -5 18.9676  4.3646   1
 -11  -3   5 22.9040  4.7742   2
  10   3  -5 176.418  10.553   1
 -10  -3   5 176.902  10.865   2
   9   3  -5 3.53329 2.38997   1
  -9  -3   5 3.18825 2.15487   2
   8   3  -5 352.364  15.814   1
  -8  -3   5 368.841  16.172   2
   7   3  -5 564.005  21.208   1
  -7  -3   5 503.341  20.663   2
   6   3  -5 2.75286 1.63995   1
  -6  -3   5 0.96348 1.18316   3
  -6  -3   5 0.52340 1.65444   2
   5   3  -5 614.569  22.999   1
  -5  -3   5 643.853  20.919   3
  -5  -3   5 619.853  22.653   2
   4   3  -5 967.568  33.380   1
  -4  -3   5 963.218  32.542   2
  -4  -3   5 1005.28   31.27   3
   3   3  -5 162.258   8.338   1
  -3  -3   5 173.804   7.945   2
  -3  -3   5 164.460   6.412   3
   2   3  -5 1020.56   33.79   1
  -2  -3   5 985.999  31.487   3
  -2  -3   5 985.633  32.040   2
   1   3  -5 2159.20   68.92   1
  -1  -3   5 2186.29   66.14   2
  -1  -3   5 2194.00   67.50   3
   0   3  -5 395.340  15.452   1
   0  -3   5 399.035  14.218   3
   0  -3   5 388.096  13.801   2
  -1   3  -5 210.488   9.884   1
   1  -3   5 212.632   8.297   2
   1  -3   5 220.057   9.132   3
  -2   3  -5 2271.13   73.38   1
   2  -3   5 2320.57   69.51   2
   2  -3   5 2376.51   73.53   3
  -3   3  -5 222.355  10.492   1
   3  -3   5 220.592  10.259   3
   3  -3   5 224.763   8.313   2
  -4   3  -5 50.9037  4.4215   1
   4  -3   5 51.6663  3.0733   2
  -5   3  -5 665.153  24.644   1
   5  -3   5 661.765  21.368   2
  -6   3  -5 259.682  12.442   1
   6  -3   5 257.934   9.733   2
  -7   3  -5 376.647  16.609   1
  -8   3  -5 151.364   9.491   1
  -9   3  -5 311.932  15.391   1
 -10   3  -5 24.3325  4.7162   1
 -11   3  -5 258.023  14.663   1
  11  -3   5 257.767  15.864   3
 -12   3  -5 164.244  11.431   1
  12  -3   5 135.225  11.669   3
 -13  -2   5 44.4586  6.3706   2
  12   2  -5 137.596  10.022   1
 -12  -2   5 153.213  10.889   2
  11   2  -5 8.22043 3.35264   1
 -11  -2   5 11.9464  3.8250   2
  10   2  -5 4.24376 2.46372   1
 -10  -2   5 6.92332 3.30418   2
   9   2  -5 397.718  17.337   1
  -9  -2   5 402.299  17.965   2
   8   2  -5 187.790  10.275   1
  -8  -2   5 212.075  11.240   2
   7   2  -5 36.8010  4.1160   1
  -7  -2   5 33.0926  4.1705   2
  -7  -2   5 36.6575  3.6322   3
   6   2  -5 680.087  24.779   1
  -6  -2   5 678.874  23.636   3
  -6  -2   5 677.331  24.789   2
   5   2  -5 286.455  12.132   1
  -5  -2   5 269.863  12.068   2
  -5  -2   5 272.949  10.906   3
   4   2  -5 204.885   9.659   1
  -4  -2   5 206.282   9.662   2
  -4  -2   5 221.207   8.655   3
   3   2  -5 475.103  18.042   1
  -3  -2   5 473.811  17.527   2
  -3  -2   5 507.269  16.694   3
   2   2  -5 1969.11   63.35   1
  -2  -2   5 2045.32   61.48   2
  -2  -2   5 2002.93   62.18   3
   1   2  -5 1008.69   33.86   1
  -1  -2   5 1047.61   32.50   3
  -1  -2   5 988.825  32.103   2
   0   2  -5 356.315  14.174   1
   0  -2   5 359.900  12.719   2
   0  -2   5 378.304  13.152   3
  -1   2  -5 130.783   7.044   1
   1  -2   5 154.556   5.927   2
   1  -2   5 133.851   6.451   3
  -2   2  -5 313.854  12.895   1
   2  -2   5 330.053  12.633   3
   2  -2   5 308.049  10.713   2
  -3   2  -5 51.6504  4.1945   1
   3  -2   5 54.0607  4.1109   3
   3  -2   5 56.9594  2.8641   2
  -4   2  -5 88.7465  5.7993   1
   4  -2   5 92.6216  5.9651   3
  -5   2  -5 35.1782  3.7527   1
   5  -2   5 35.0875  3.8521   3
   5  -2   5 29.9829  2.1354   2
  -6   2  -5 150.037   8.654   1
   6  -2   5 154.113   6.010   2
   6  -2   5 149.117   8.886   3
  -7   2  -5 137.478   8.306   1
   7  -2   5 127.486   8.614   3
  -8   2  -5 4.31513 2.24428   1
   8  -2   5 5.71890 2.60861   3
  -9   2  -5 4.17890 2.45103   1
   9  -2   5 0.98715 2.09692   3
 -10   2  -5 18.2747  4.3949   1
  10  -2   5 20.2981  4.5179   3
 -11   2  -5 1.28131 2.59008   1
  11  -2   5 -1.0692  2.3117   3
 -12   2  -5 10.1304  3.8628   1
  12  -2   5 3.36408 3.39975   3
 -13   2  -5 8.95256 4.44411   1
  13  -2   5 0.79907 3.38160   3
 -12  -1   5 1.28023 3.02616   2
  11   1  -5 40.1732  5.1706   1
 -11  -1   5 44.5061  5.9347   2
  10   1  -5 170.000  10.107   1
 -10  -1   5 182.255  11.190   2
   9   1  -5 188.348  10.331   1
  -9  -1   5 197.123  11.320   2
   8   1  -5 277.951  13.110   1
  -8  -1   5 296.863  13.478   3
  -8  -1   5 290.321  14.138   2
   7   1  -5 233.829  11.066   1
  -7  -1   5 235.387  11.822   2
  -7  -1   5 229.268  10.979   3
   6   1  -5 3.51289 1.89211   1
  -6  -1   5 5.66001 2.23228   2
  -6  -1   5 6.45980 2.01141   3
   5   1  -5 549.646  20.053   1
  -5  -1   5 552.881  19.869   3
  -5  -1   5 524.634  20.244   2
   4   1  -5 1023.54   34.22   1
  -4  -1   5 1019.45   34.04   3
  -4  -1   5 1048.20   34.24   2
   3   1  -5 243.804  10.298   1
  -3  -1   5 246.378  10.367   2
  -3  -1   5 238.995   9.692   3
   2   1  -5 221.106   9.344   1
  -2  -1   5 205.748   8.924   2
  -2  -1   5 211.252   8.508   3
   1   1  -5 4300.53  131.01   1
  -1  -1   5 4290.82  127.33   2
  -1  -1   5 4296.51  131.33   3
   0   1  -5 7.15592 1.69079   1
   0  -1   5 10.1936  1.5335   2
   0  -1   5 7.53252 1.32454   3
  -1   1  -5 0.59497 0.77933   1
   1  -1   5 -0.0823  0.6416   3
   1  -1   5 0.98732 0.76716   2
  -2   1  -5 961.537  32.984   1
   2  -1   5 1016.99   32.93   3
   2  -1   5 1000.71   30.15   2
  -3   1  -5 803.839  27.454   1
   3  -1   5 790.229  27.374   3
  -4   1  -5 47.0702  3.9331   1
   4  -1   5 42.2513  3.7829   3
  -5   1  -5 551.465  20.932   1
   5  -1   5 565.394  21.314   3
  -6   1  -5 784.385  29.010   1
   6  -1   5 839.247  29.789   3
  -7   1  -5 2.58317 1.82663   1
   7  -1   5 3.60669 2.00023   3
  -8   1  -5 784.669  29.061   1
   8  -1   5 756.907  29.640   3
  -9   1  -5 83.0524  6.6395   1
   9  -1   5 79.5506  7.1307   3
 -10   1  -5 163.947  10.539   1
  10  -1   5 185.096  11.641   3
 -11   1  -5 122.601   9.457   1
  11  -1   5 136.328  10.211   3
 -12   1  -5 348.774  17.657   1
  12  -1   5 320.815  18.098   3
 -13   1  -5 23.4783  5.5311   1
  13  -1   5 21.2846  5.6919   3
 -12   0   5 112.979   9.709   2
 -11   0   5 99.9478  8.6876   2
 -10   0   5 8.59881 3.24009   2
   9   0  -5 215.053  10.938   1
  -9   0   5 200.061  11.915   2
   8   0  -5 413.911  16.735   1
  -8   0   5 414.473  17.874   3
  -8   0   5 379.103  17.675   2
   7   0  -5 6.17348 2.07139   1
  -7   0   5 6.44833 2.64488   3
  -7   0   5 4.75647 2.47232   2
   6   0  -5 432.920  17.311   1
  -6   0   5 476.709  18.420   3
  -6   0   5 458.758  18.526   2
   5   0  -5 528.128  19.637   1
  -5   0   5 552.485  20.728   2
  -5   0   5 552.012  20.566   3
   4   0  -5 139.384   6.869   1
  -4   0   5 131.027   7.527   2
  -4   0   5 144.138   7.339   3
   3   0  -5 42.1357  3.2985   1
  -3   0   5 35.8484  3.4835   2
  -3   0   5 36.1522  3.1401   3
   2   0  -5 307.393  12.092   1
  -2   0   5 318.528  12.313   2
  -2   0   5 323.865  12.268   3
   1   0  -5 434.948  15.453   1
  -1   0   5 418.221  15.303   3
  -1   0   5 433.104  15.220   2
   0   0  -5 121.859   6.027   1
   0   0   5 128.880   5.915   3
   0   0   5 130.327   5.708   2
  -1   0  -5 550.924  19.486   1
   1   0   5 558.233  18.024   2
   1   0   5 572.826  19.440   3
  -2   0  -5 13.2196  1.8744   1
   2   0   5 13.3416  1.3188   2
   2   0   5 10.7899  1.8449   3
  -3   0  -5 821.930  27.753   1
   3   0   5 813.252  27.887   3
  -4   0  -5 454.523  17.907   1
   4   0   5 519.340  18.456   3
  -5   0  -5 478.887  17.982   1
   5   0   5 450.401  18.025   3
  -6   0  -5 4.66611 1.84792   1
   6   0   5 3.59236 1.98681   3
  -7   0  -5 86.6090  6.1871   1
   7   0   5 78.3593  6.1583   3
  -8   0  -5 4.94695 1.99885   1
   8   0   5 3.10313 2.13300   3
  -9   0  -5 113.330   7.933   1
   9   0   5 106.280   8.060   3
 -10   0  -5 25.7678  4.4924   1
  10   0   5 20.4735  4.3643   3
 -11   0  -5 7.62715 2.87835   1
  11   0   5 0.62673 2.18028   3
 -12   0  -5 6.21803 3.04618   1
  12   0   5 1.53282 2.51885   3
 -13   0  -5 3.00964 3.22682   1
  13   0   5 4.60381 3.20652   3
 -14   0  -5 4.26820 4.10323   1
  14   0   5 2.57322 3.20976   3
  12  -1  -5 5.79142 3.69832   2
  11  -1  -5 18.1350  4.6611   2
 -10   1   5 94.4636  8.2237   2
  -9   1   5 147.232   9.964   2
  -9   1   5 147.339  10.218   3
   8  -1  -5 9.32422 2.65173   1
  -8   1   5 5.01559 2.72790   3
  -8   1   5 7.87254 2.98607   2
   7  -1  -5 348.415  14.200   1
  -7   1   5 332.242  15.719   3
  -7   1   5 338.607  15.703   2
   6  -1  -5 381.073  14.797   1
  -6   1   5 372.402  16.338   3
  -6   1   5 368.484  16.284   2
   5  -1  -5 31.6073  2.9793   1
  -5   1   5 26.6250  3.5844   3
  -5   1   5 19.4266  3.5792   2
   4  -1  -5 746.850  25.001   1
  -4   1   5 776.555  26.384   2
  -4   1   5 698.807  26.455   3
   3  -1  -5 1481.89   45.39   1
  -3   1   5 1472.51   46.03   2
  -3   1   5 1342.22   46.79   3
   2  -1  -5 15.6698  1.9130   1
  -2   1   5 15.2741  2.5133   2
  -2   1   5 16.0393  2.2032   3
   1  -1  -5 552.990  18.452   1
  -1   1   5 543.407  19.363   3
  -1   1   5 529.469  18.711   2
   0  -1  -5 1013.73   32.01   1
   0   1   5 987.572  31.417   2
   0   1   5 978.812  32.780   3
  -1  -1  -5 7.33253 1.48310   1
   1   1   5 14.1128  1.7822   3
   1   1   5 7.85383 1.44488   2
  -2  -1  -5 273.974  11.209   1
   2   1   5 310.275  10.067   2
   2   1   5 288.202  11.476   3
  -3  -1  -5 1267.90   40.89   1
   3   1   5 1265.99   41.40   3
  -4  -1  -5 219.650   9.879   1
   4   1   5 235.866  10.154   3
  -5  -1  -5 143.543   7.621   1
   5   1   5 142.770   7.571   3
  -6  -1  -5 1145.42   38.03   1
   6   1   5 1085.26   38.06   3
  -7  -1  -5 528.562  21.325   1
   7   1   5 585.710  21.954   3
  -8  -1  -5 217.682  11.224   1
   8   1   5 220.489  11.455   3
  -9  -1  -5 680.308  26.544   1
   9   1   5 688.177  26.931   3
 -10  -1  -5 341.130  16.508   1
  10   1   5 352.449  16.868   3
 -11  -1  -5 13.7567  3.9572   1
  11   1   5 17.6915  4.3188   3
 -12  -1  -5 233.555  13.879   1
  12   1   5 251.659  14.351   3
 -13  -1  -5 256.091  15.036   1
  13   1   5 238.741  14.735   3
 -14  -1  -5 3.75663 3.54358   1
  14   1   5 1.61667 2.82915   3
  11  -2  -5 133.143  10.446   2
  10  -2  -5 75.2988  7.3686   2
   9  -2  -5 49.6205  6.0290   2
  -9   2   5 62.0785  7.0859   3
  -8   2   5 544.710  23.796   3
  -7   2   5 132.380   9.220   3
   6  -2  -5 77.2660  4.8795   1
  -6   2   5 63.5287  5.9867   3
  -6   2   5 73.8051  6.2867   2
   5  -2  -5 666.808  22.393   1
  -5   2   5 662.725  24.607   2
  -5   2   5 616.886  24.901   3
   4  -2  -5 345.596  12.619   1
  -4   2   5 330.404  14.689   3
  -4   2   5 336.147  14.511   2
   3  -2  -5 18.6854  2.1555   1
  -3   2   5 13.5559  2.7854   2
  -3   2   5 17.1299  2.9708   3
   2  -2  -5 319.714  11.360   1
  -2   2   5 315.001  12.911   2
  -2   2   5 313.027  13.175   3
   1  -2  -5 213.769   8.144   1
  -1   2   5 226.114   9.851   3
  -1   2   5 203.481   9.219   2
   0  -2  -5 1.74696 0.74854   1
   0   2   5 1.64287 1.03763   3
  -1  -2  -5 181.777   7.516   1
   1   2   5 188.561   8.434   3
  -2  -2  -5 296.932  10.765   2
  -2  -2  -5 318.414  11.561   1
   2   2   5 304.922  12.172   3
  -3  -2  -5 39.1265  3.2352   1
  -3  -2  -5 44.1189  2.4118   2
   3   2   5 40.3549  3.2922   3
  -4  -2  -5 625.695  21.993   1
   4   2   5 620.453  22.297   3
  -5  -2  -5 1695.88   54.57   1
   5   2   5 1704.99   55.18   3
  -6  -2  -5 120.598   7.038   1
   6   2   5 113.765   6.913   3
  -7  -2  -5 51.2514  4.6606   1
   7   2   5 61.5826  5.0074   3
  -8  -2  -5 105.127   7.099   1
   8   2   5 100.917   7.014   3
  -9  -2  -5 -0.6928  1.3896   1
   9   2   5 3.39745 2.11400   3
 -10  -2  -5 115.326   8.226   1
  10   2   5 107.360   8.078   3
 -11  -2  -5 503.067  21.523   1
  11   2   5 459.637  21.010   3
 -12  -2  -5 23.3431  4.9037   1
  12   2   5 17.9467  4.3689   3
 -13  -2  -5 13.0548  4.1016   1
  13   2   5 7.75523 3.39272   3
 -14  -2  -5 5.06552 3.77097   1
  14   2   5 2.39849 3.02398   3
  10  -3  -5 17.2938  4.6594   2
   9  -3  -5 24.4057  5.1306   2
  -9   3   5 24.1398  5.3872   3
   8  -3  -5 2.07274 2.46374   2
  -8   3   5 9.84892 3.82140   3
   7  -3  -5 77.8838  7.0411   2
  -7   3   5 84.5189  7.5836   3
   6  -3  -5 268.835  13.108   2
  -6   3   5 222.908  12.824   3
   5  -3  -5 140.260   8.761   2
  -5   3   5 148.421   9.294   3
   4  -3  -5 140.417   6.161   1
   4  -3  -5 135.615   8.289   2
  -4   3   5 144.258   8.695   3
  -3   3   5 1731.61   57.52   3
   2  -3  -5 447.885  16.785   2
  -2   3   5 403.693  16.962   3
   1  -3  -5 56.7824  4.2987   2
  -1   3   5 62.4090  4.6552   3
   0  -3  -5 928.393  27.624   1
   0  -3  -5 860.994  28.714   2
   0   3   5 809.090  29.857   3
  -1  -3  -5 580.898  19.851   2
  -1  -3  -5 599.888  19.395   1
   1   3   5 579.271  21.224   3
  -2  -3  -5 0.47149 0.85785   1
  -2  -3  -5 3.18969 1.07599   2
   2   3   5 -0.0975  0.8304   3
  -3  -3  -5 1293.34   41.33   1
  -3  -3  -5 1297.88   39.70   2
   3   3   5 1294.31   42.60   3
  -4  -3  -5 963.128  29.041   2
  -4  -3  -5 931.486  31.316   1
   4   3   5 922.514  31.881   3
  -5  -3  -5 8.14799 1.21044   2
  -5  -3  -5 10.7842  2.1830   1
   5   3   5 8.49243 2.03715   3
  -6  -3  -5 892.903  30.161   1
   6   3   5 838.764  30.245   3
  -7  -3  -5 715.616  26.491   1
   7   3   5 739.832  26.561   3
  -8  -3  -5 5.54847 2.17084   1
   8   3   5 7.74979 2.54826   3
  -9  -3  -5 604.870  23.841   1
   9   3   5 592.887  23.423   3
 -10  -3  -5 1020.14   37.03   1
  10   3   5 1001.38   36.67   3
 -11  -3  -5 223.762  12.682   1
  11   3   5 221.500  12.374   3
 -12  -3  -5 263.027  14.633   1
  12   3   5 261.807  14.042   3
 -13  -3  -5 325.328  17.236   1
  13   3   5 316.412  16.481   3
 -14  -3  -5 66.0303  7.5541   1
  14   3   5 40.9628  5.7485   3
 -15  -3  -5 31.2288  6.3149   1
  15   3   5 21.3095  5.1424   3
  10  -4  -5 138.501  10.512   2
   9  -4  -5 1.59865 2.46458   2
  -9   4   5 -3.4051  2.8566   3
   8  -4  -5 194.233  12.083   2
  -8   4   5 209.281  13.530   3
   7  -4  -5 317.240  16.149   2
  -7   4   5 339.118  17.438   3
   6  -4  -5 -0.2197  1.9734   2
  -6   4   5 3.06673 2.49050   3
   5  -4  -5 234.246  12.414   2
  -5   4   5 241.047  13.095   3
   4  -4  -5 298.476  13.931   2
  -4   4   5 287.354  14.356   3
   3  -4  -5 26.5979  3.5478   2
  -3   4   5 23.0605  3.9352   3
   2  -4  -5 566.433  21.168   2
  -2   4   5 556.515  22.055   3
   1  -4  -5 709.507  24.580   2
  -1   4   5 683.809  25.648   3
   0  -4  -5 2.40556 1.20569   2
   0   4   5 1.35166 1.46189   3
  -1  -4  -5 685.392  21.489   1
  -1  -4  -5 674.648  22.828   2
   1   4   5 635.420  24.044   3
  -2  -4  -5 441.043  14.768   1
  -2  -4  -5 422.682  15.259   2
   2   4   5 407.614  16.439   3
  -3  -4  -5 120.322   5.904   1
  -3  -4  -5 130.474   5.951   2
   3   4   5 127.364   6.944   3
  -4  -4  -5 12.8032  1.5604   2
  -4  -4  -5 13.8351  2.1338   1
   4   4   5 9.76807 2.17710   3
  -5  -4  -5 160.282   7.710   1
  -5  -4  -5 145.857   6.114   2
   5   4   5 148.501   7.853   3
  -6  -4  -5 165.297   6.388   2
  -6  -4  -5 150.267   8.155   1
   6   4   5 166.071   8.465   3
  -7  -4  -5 88.6517  6.1906   1
  -7  -4  -5 93.9008  4.3324   2
   7   4   5 89.9973  6.1823   3
  -8  -4  -5 57.1564  5.1130   1
   8   4   5 49.1514  4.5686   3
  -9  -4  -5 26.1697  3.9151   1
  -9  -4  -5 29.0022  2.3979   2
   9   4   5 27.8277  3.7711   3
 -10  -4  -5 3.12211 1.88737   1
  10   4   5 4.26126 2.45013   3
 -11  -4  -5 32.2787  4.7544   1
  11   4   5 24.0425  4.3016   3
 -12  -4  -5 15.6978  4.0659   1
  12   4   5 11.4570  3.5338   3
 -13  -4  -5 4.30520 2.79107   1
  13   4   5 9.31207 3.40136   3
 -14  -4  -5 2.52417 3.43971   1
  14   4   5 2.26917 2.50079   3
 -15  -4  -5 5.17343 3.63496   1
  15   4   5 1.33211 2.65803   3
   9  -5  -5 83.3630  8.2767   2
  -9   5   5 96.6357  9.7573   3
   8  -5  -5 32.5646  5.6338   2
  -8   5   5 38.3845  6.9143   3
   7  -5  -5 28.0931  5.0787   2
  -7   5   5 38.8138  6.4945   3
   6  -5  -5 168.739  10.729   2
  -6   5   5 196.124  12.425   3
   5  -5  -5 82.5116  6.8643   2
  -5   5   5 81.5228  7.4369   3
   4  -5  -5 63.8279  5.9105   2
  -4   5   5 69.6981  6.6200   3
   3  -5  -5 339.404  14.984   2
  -3   5   5 325.481  15.685   3
   2  -5  -5 416.901  17.579   2
  -2   5   5 457.015  18.903   3
   1  -5  -5 22.4673  3.1333   2
  -1   5   5 29.9924  3.7199   3
   0  -5  -5 473.017  18.441   2
   0   5   5 520.563  19.966   3
  -1  -5  -5 233.447  10.291   2
   1   5   5 233.840  11.186   3
  -2  -5  -5 34.8825  3.2000   2
  -2  -5  -5 35.1501  2.5231   1
   2   5   5 37.0188  3.8598   3
  -3  -5  -5 313.129  11.986   2
  -3  -5  -5 315.498  11.544   1
   3   5   5 288.108  13.003   3
  -4  -5  -5 1533.24   48.81   1
  -4  -5  -5 1515.57   47.60   2
   4   5   5 1562.05   50.65   3
  -5  -5  -5 342.689  13.452   1
  -5  -5  -5 329.703  12.200   2
   5   5   5 333.951  14.045   3
  -6  -5  -5 411.122  14.323   2
  -6  -5  -5 418.945  16.256   1
   6   5   5 401.467  16.433   3
  -7  -5  -5 1399.88   42.70   2
  -7  -5  -5 1387.80   46.24   1
   7   5   5 1374.05   46.58   3
  -8  -5  -5 454.532  18.514   1
  -8  -5  -5 463.731  15.465   2
   8   5   5 420.985  17.940   3
  -9  -5  -5 72.8139  6.2592   1
  -9  -5  -5 93.0982  4.6750   2
   9   5   5 83.7794  6.3165   3
 -10  -5  -5 754.885  28.785   1
  10   5   5 727.488  27.843   3
 -11  -5  -5 565.625  23.685   1
  11   5   5 538.509  22.537   3
 -12  -5  -5 75.6075  7.1398   1
  12   5   5 60.8311  6.1879   3
 -13  -5  -5 460.068  21.480   1
  13   5   5 429.079  20.142   3
 -14  -5  -5 157.637  11.764   1
  14   5   5 162.873  10.963   3
 -15  -5  -5 3.87372 3.50382   1
  15   5   5 3.33994 3.15180   3
   8  -6  -5 47.4146  6.2794   2
  -8   6   5 57.9422  7.6627   3
   7  -6  -5 208.029  12.932   2
  -7   6   5 219.780  14.468   3
   6  -6  -5 73.5846  7.2185   2
  -6   6   5 84.0485  8.3047   3
   5  -6  -5 13.1567  3.7731   2
  -5   6   5 10.3916  3.7340   3
   4  -6  -5 86.4917  7.1899   2
  -4   6   5 98.6343  8.0459   3
   3  -6  -5 65.4607  5.9217   2
  -3   6   5 60.8181  6.0474   3
   2  -6  -5 14.2179  3.0986   2
  -2   6   5 13.1168  3.4356   3
   1  -6  -5 239.780  11.248   2
  -1   6   5 201.393  11.422   3
   0  -6  -5 299.171  12.864   2
   0   6   5 264.126  13.253   3
  -1  -6  -5 6.59676 2.25194   2
   1   6   5 3.95808 1.89901   3
  -2  -6  -5 86.7451  4.0094   1
  -2  -6  -5 71.8605  5.1593   2
   2   6   5 90.5943  6.2591   3
  -3  -6  -5 181.332   7.564   1
  -3  -6  -5 183.043   8.672   2
   3   6   5 195.026   9.720   3
  -4  -6  -5 68.7394  4.6018   2
  -4  -6  -5 77.5215  4.5373   1
   4   6   5 70.7958  5.3907   3
  -5  -6  -5 330.391  12.845   2
  -5  -6  -5 336.437  13.312   1
   5   6   5 343.319  14.440   3
  -6  -6  -5 411.252  15.144   2
  -6  -6  -5 422.001  16.456   1
   6   6   5 430.413  17.122   3
  -7  -6  -5 5.31243 2.10681   1
  -7  -6  -5 7.59849 1.69681   2
   7   6   5 1.99581 1.56498   3
  -8  -6  -5 152.436   6.978   2
  -8  -6  -5 149.179   8.824   1
   8   6   5 154.829   8.691   3
  -9  -6  -5 272.019  10.308   2
  -9  -6  -5 236.588  12.489   1
   9   6   5 241.701  12.108   3
 -10  -6  -5 10.3397  3.2957   1
 -10  -6  -5 14.2434  2.4011   2
  10   6   5 5.60116 2.59699   3
 -11  -6  -5 1.19947 2.35486   1
  11   6   5 0.75950 2.09028   3
 -12  -6  -5 24.5957  4.9790   1
  12   6   5 28.5116  4.7460   3
 -13  -6  -5 8.95536 3.53046   1
  13   6   5 7.22779 2.91183   3
 -14  -6  -5 2.29177 3.26418   1
  14   6   5 0.85244 2.64366   3
 -15  -6  -5 7.28209 3.81431   1
  15   6   5 7.78062 3.64644   3
   7  -7  -5 -2.0161  2.7491   2
  -7   7   5 0.16742 4.12961   3
   6  -7  -5 70.5762  7.1841   2
  -6   7   5 69.8017  8.1012   3
   5  -7  -5 62.5444  6.5088   2
  -5   7   5 82.2772  8.0338   3
   4  -7  -5 97.5585  7.8923   2
  -4   7   5 88.7780  8.1463   3
   3  -7  -5 1.58766 2.19978   2
  -3   7   5 4.51035 2.82426   3
   2  -7  -5 79.6262  6.6242   2
  -2   7   5 85.8417  7.3222   3
   1  -7  -5 45.4618  4.8001   2
  -1   7   5 38.0195  4.9545   3
   0  -7  -5 26.2607  3.5301   2
   0   7   5 27.8991  4.0723   3
  -1  -7  -5 641.768  24.103   2
   1   7   5 680.278  25.771   3
  -2  -7  -5 165.779   8.729   2
   2   7   5 167.875   9.515   3
  -3  -7  -5 6.09615 1.99102   2
  -3  -7  -5 7.83398 1.62020   1
   3   7   5 9.34926 2.75766   3
  -4  -7  -5 523.372  18.381   1
  -4  -7  -5 508.646  19.274   2
   4   7   5 544.321  20.824   3
  -5  -7  -5 452.827  16.607   1
  -5  -7  -5 434.339  16.627   2
   5   7   5 442.811  18.099   3
  -6  -7  -5 2.39431 1.61321   1
  -6  -7  -5 5.43349 1.69841   2
   6   7   5 0.92839 1.62407   3
  -7  -7  -5 625.516  21.486   2
  -7  -7  -5 624.255  23.064   1
   7   7   5 605.101  23.491   3
  -8  -7  -5 865.624  30.769   1
  -8  -7  -5 821.090  28.124   2
   8   7   5 870.695  31.039   3
  -9  -7  -5 77.0958  6.4632   1
  -9  -7  -5 88.3638  5.2052   2
   9   7   5 81.9797  6.2730   3
 -10  -7  -5 349.339  13.620   2
 -10  -7  -5 351.604  16.470   1
  10   7   5 352.000  15.759   3
 -11  -7  -5 518.630  23.010   1
  11   7   5 566.782  22.399   3
 -12  -7  -5 2.58118 2.51233   1
  12   7   5 4.66741 2.63740   3
 -13  -7  -5 408.615  20.145   1
  13   7   5 396.251  18.493   3
 -14  -7  -5 222.318  14.474   1
  14   7   5 240.437  13.421   3
 -15  -7  -5 48.1656  6.9823   1
  15   7   5 67.5827  6.9340   3
 -16  -7  -5 49.7546  7.2186   1
  16   7   5 63.1993  7.0342   3
   6  -8  -5 67.1088  7.3362   2
  -6   8   5 71.0561  8.5925   3
   5  -8  -5 1.34387 2.81857   2
  -5   8   5 1.60167 2.86558   3
   4  -8  -5 152.240  10.440   2
  -4   8   5 150.877  11.264   3
   3  -8  -5 519.962  22.242   2
  -3   8   5 508.107  23.465   3
   2  -8  -5 139.204   9.158   2
  -2   8   5 127.831   9.560   3
   1  -8  -5 158.118   9.831   2
  -1   8   5 178.574  11.038   3
   0  -8  -5 248.778  12.393   2
   0   8   5 240.340  13.195   3
  -1  -8  -5 80.3977  6.2696   2
   1   8   5 97.1995  7.2681   3
  -2  -8  -5 145.749   8.440   2
   2   8   5 139.308   8.989   3
  -3  -8  -5 492.284  19.476   2
   3   8   5 519.985  20.821   3
  -4  -8  -5 150.691   6.873   1
  -4  -8  -5 142.345   7.998   2
   4   8   5 144.339   8.750   3
  -5  -8  -5 24.6416  3.1884   2
  -5  -8  -5 25.3676  2.9578   1
   5   8   5 27.9228  3.7679   3
  -6  -8  -5 340.915  14.172   1
  -6  -8  -5 359.236  14.353   2
   6   8   5 363.370  15.651   3
  -7  -8  -5 27.6982  3.5455   1
  -7  -8  -5 28.1712  3.2188   2
   7   8   5 28.5051  3.8225   3
  -8  -8  -5 42.1532  3.8344   2
  -8  -8  -5 41.3965  4.5223   1
   8   8   5 33.4170  4.2047   3
  -9  -8  -5 105.987   7.603   1
  -9  -8  -5 116.013   6.521   2
   9   8   5 105.587   7.382   3
 -10  -8  -5 221.335  10.090   2
 -10  -8  -5 218.542  12.260   1
  10   8   5 225.319  11.736   3
 -11  -8  -5 1.55569 2.74381   1
 -11  -8  -5 0.49491 1.69709   2
  11   8   5 2.78110 2.31303   3
 -12  -8  -5 49.2838  6.1569   1
  12   8   5 49.5496  5.4380   3
 -13  -8  -5 0.66477 2.71521   1
  13   8   5 -0.5484  2.4017   3
 -14  -8  -5 1.44742 3.43559   1
  14   8   5 3.88362 2.90423   3
 -15  -8  -5 20.9096  5.9406   1
  15   8   5 26.8256  5.3546   3
 -16  -8  -5 5.19310 3.51497   1
   5  -9  -5 40.1162  5.9050   2
  -5   9   5 47.3979  7.7371   3
   4  -9  -5 55.0129  6.4949   2
  -4   9   5 59.7855  7.4647   3
   3  -9  -5 5.24561 3.19099   2
  -3   9   5 11.0986  3.7045   3
   2  -9  -5 86.1060  7.5649   2
  -2   9   5 86.9006  8.1818   3
   1  -9  -5 103.003   8.011   2
  -1   9   5 98.4910  8.3742   3
   0  -9  -5 38.6716  4.6031   2
   0   9   5 37.1728  5.2007   3
  -1  -9  -5 23.3258  4.0900   2
   1   9   5 28.1225  4.8961   3
  -2  -9  -5 839.170  30.404   2
   2   9   5 834.017  31.954   3
  -3  -9  -5 164.473   9.333   2
   3   9   5 160.054   9.879   3
  -4  -9  -5 149.894   8.526   2
   4   9   5 135.458   8.791   3
  -5  -9  -5 276.546  12.936   2
  -5  -9  -5 284.133  11.791   1
   5   9   5 310.288  14.244   3
  -6  -9  -5 12.4746  2.7543   2
  -6  -9  -5 12.1247  2.5684   1
   6   9   5 10.9528  2.9036   3
  -7  -9  -5 145.762   8.192   2
  -7  -9  -5 143.294   8.147   1
   7   9   5 153.538   9.009   3
  -8  -9  -5 287.228  12.901   2
  -8  -9  -5 302.048  13.783   1
   8   9   5 313.908  14.416   3
  -9  -9  -5 201.485   9.869   2
  -9  -9  -5 206.013  11.133   1
   9   9   5 199.563  10.888   3
 -10  -9  -5 47.2203  4.4526   2
 -10  -9  -5 48.8448  5.3754   1
  10   9   5 46.0252  5.0910   3
 -11  -9  -5 439.142  17.364   2
 -11  -9  -5 436.184  19.957   1
  11   9   5 447.931  19.233   3
 -12  -9  -5 183.312  12.016   1
  12   9   5 205.926  11.434   3
 -13  -9  -5 1.12080 2.92458   1
  13   9   5 3.35436 2.71037   3
 -14  -9  -5 107.218   9.760   1
  14   9   5 104.862   8.372   3
 -15  -9  -5 163.617  12.636   1
 -16  -9  -5 4.70177 3.73257   1
   4 -10  -5 43.1106  6.2514   2
  -4  10   5 39.9841  7.1754   3
   3 -10  -5 248.609  14.506   2
  -3  10   5 233.015  15.196   3
   2 -10  -5 96.6502  8.3892   2
  -2  10   5 98.6488  9.1271   3
   1 -10  -5 70.5116  6.9544   2
  -1  10   5 72.5042  7.5515   3
   0 -10  -5 216.943  12.372   2
   0  10   5 215.964  13.188   3
  -1 -10  -5 87.6743  7.1909   2
   1  10   5 85.6024  7.7451   3
  -2 -10  -5 17.9510  3.8113   2
   2  10   5 22.6293  4.6610   3
  -3 -10  -5 249.639  13.247   2
   3  10   5 314.991  15.086   3
  -4 -10  -5 337.694  15.499   2
   4  10   5 353.985  16.543   3
  -5 -10  -5 46.3615  4.7433   2
   5  10   5 46.0618  5.0696   3
  -6 -10  -5 66.1155  4.9749   1
  -6 -10  -5 77.7031  5.8463   2
   6  10   5 57.8056  5.7120   3
  -7 -10  -5 229.618  11.540   2
  -7 -10  -5 241.684  11.325   1
   7  10   5 237.929  12.383   3
  -8 -10  -5 35.0747  4.0821   1
  -8 -10  -5 39.6048  4.2905   2
   8  10   5 22.8164  4.1125   3
  -9 -10  -5 19.6713  3.7795   1
  -9 -10  -5 13.9788  2.9641   2
   9  10   5 15.0448  3.4187   3
 -10 -10  -5 73.1359  6.7632   1
 -10 -10  -5 76.9036  5.9348   2
  10  10   5 70.9292  6.3880   3
 -11 -10  -5 80.5333  6.0131   2
 -11 -10  -5 69.7997  7.0328   1
  11  10   5 76.3274  6.6769   3
 -12 -10  -5 60.6543  6.8747   1
 -12 -10  -5 60.5596  5.3969   2
  12  10   5 58.7346  6.0285   3
 -13 -10  -5 74.9284  7.7548   1
  13  10   5 70.1607  6.7320   3
 -14 -10  -5 6.57506 3.58280   1
  14  10   5 6.14499 3.33967   3
 -15 -10  -5 1.46882 3.88683   1
   3 -11  -5 12.4408  4.6771   2
  -3  11   5 9.96984 4.84287   3
   2 -11  -5 18.8574  4.9389   2
  -2  11   5 16.4773  4.8046   3
   1 -11  -5 95.5368  8.4946   2
  -1  11   5 86.6081  8.6951   3
   0 -11  -5 39.8910  5.4357   2
   0  11   5 18.2008  4.6749   3
  -1 -11  -5 2.18941 2.65434   2
   1  11   5 6.07764 3.15622   3
  -2 -11  -5 198.248  11.476   2
   2  11   5 173.160  11.635   3
  -3 -11  -5 510.781  22.290   2
   3  11   5 581.104  24.071   3
  -4 -11  -5 13.7719  3.4767   2
   4  11   5 15.5622  4.0228   3
  -5 -11  -5 318.985  15.055   2
   5  11   5 316.965  15.725   3
  -6 -11  -5 90.7338  7.0463   2
   6  11   5 98.4958  7.6795   3
   6  11   5 116.810   6.764   1
  -7 -11  -5 1.06387 1.76066   2
   7  11   5 -1.6951  2.0795   3
  -8 -11  -5 556.836  21.507   1
  -8 -11  -5 530.034  21.419   2
   8  11   5 524.337  22.298   3
  -9 -11  -5 531.516  21.689   1
  -9 -11  -5 530.834  21.225   2
   9  11   5 522.727  21.984   3
 -10 -11  -5 66.9682  5.7508   2
 -10 -11  -5 56.8359  5.9455   1
  10  11   5 53.9385  5.7636   3
 -11 -11  -5 203.433  10.786   2
 -11 -11  -5 195.161  12.068   1
  11  11   5 202.821  11.610   3
 -12 -11  -5 223.044  11.541   2
 -12 -11  -5 246.911  13.921   1
  12  11   5 212.662  12.211   3
 -13 -11  -5 33.3497  6.0953   1
  13  11   5 25.0771  4.9704   3
 -14 -11  -5 102.421   9.641   1
 -15 -11  -5 163.879  12.732   1
   2 -12  -5 117.036   9.885   2
  -2  12   5 80.6657  9.1823   3
   1 -12  -5 0.71606 2.53758   2
  -1  12   5 9.15558 4.58691   3
   0 -12  -5 91.9493  8.6710   2
   0  12   5 98.3912  9.4068   3
  -1 -12  -5 138.655  10.164   2
   1  12   5 150.182  11.162   3
  -2 -12  -5 31.7447  5.4469   2
   2  12   5 24.1166  5.1735   3
  -3 -12  -5 340.722  16.791   2
   3  12   5 337.243  17.488   3
  -4 -12  -5 227.640  12.902   2
   4  12   5 231.788  13.407   3
  -5 -12  -5 11.9980  3.4458   2
   5  12   5 4.60909 3.09035   3
  -6 -12  -5 100.533   7.669   2
   6  12   5 79.6680  7.4155   3
  -7 -12  -5 199.064  11.123   2
   7  12   5 163.169  10.579   3
  -8 -12  -5 9.67860 3.16645   2
   8  12   5 8.77619 3.24047   3
  -9 -12  -5 47.0432  5.3086   2
  -9 -12  -5 49.8658  5.3486   1
   9  12   5 53.6656  5.8322   3
 -10 -12  -5 123.480   8.625   2
 -10 -12  -5 119.639   8.764   1
  10  12   5 123.714   8.653   3
 -11 -12  -5 49.9538  5.5537   2
 -11 -12  -5 56.5889  6.4735   1
  11  12   5 55.8135  6.0309   3
 -12 -12  -5 1.37836 3.03781   1
 -12 -12  -5 8.34461 3.28720   2
  12  12   5 2.14178 2.75247   3
 -13 -12  -5 69.2838  7.7668   1
 -14 -12  -5 18.8850  5.3073   1
 -15 -12  -5 7.02531 3.89161   1
   0 -13  -5 63.2916  7.6607   2
   0  13   5 63.6396  7.8222   3
  -1 -13  -5 1.06728 2.70988   2
   1  13   5 0.84869 3.06507   3
  -2 -13  -5 21.1491  5.0650   2
   2  13   5 24.0472  5.4946   3
  -3 -13  -5 208.867  12.793   2
   3  13   5 186.689  12.740   3
  -4 -13  -5 8.56689 3.28897   2
   4  13   5 1.55847 2.74709   3
  -5 -13  -5 127.923   9.517   2
   5  13   5 143.730  10.253   3
  -6 -13  -5 172.107  11.013   2
   6  13   5 160.537  10.989   3
  -7 -13  -5 86.2532  7.4189   2
   7  13   5 84.4784  7.5512   3
  -8 -13  -5 103.177   8.156   2
   8  13   5 84.0069  7.6198   3
  -9 -13  -5 377.176  17.787   2
   9  13   5 391.606  17.186   1
 -10 -13  -5 41.5235  5.5939   2
  10  13   5 49.3154  5.8715   3
 -11 -13  -5 46.8994  5.7067   2
  11  13   5 32.5451  5.3800   3
 -12 -13  -5 118.635   9.546   1
 -12 -13  -5 114.880   8.370   2
 -13 -13  -5 81.0225  7.3201   2
 -13 -13  -5 79.0943  8.3683   1
 -14 -13  -5 -3.9927  2.9093   1
  -2 -14  -5 99.1264  9.1063   2
   2  14   5 100.019   9.688   3
  -3 -14  -5 3.32423 2.71600   2
   3  14   5 3.83426 3.32976   3
  -4 -14  -5 133.726  10.303   2
   4  14   5 151.111  11.158   3
  -5 -14  -5 33.8041  5.8961   2
   5  14   5 33.5888  5.9810   3
  -6 -14  -5 4.59504 2.73882   2
   6  14   5 4.14344 3.34554   3
  -7 -14  -5 103.094   8.760   2
  -8 -14  -5 70.8610  7.3140   2
   8  14   5 84.0899  7.6817   3
  -9 -14  -5 2.25193 3.01337   2
   9  14   5 4.94433 3.17538   3
 -10 -14  -5 50.0010  6.0789   2
  10  14   5 33.7083  5.5913   3
  10  14   5 51.5730  5.9289   1
 -11 -14  -5 73.2724  7.3152   2
  11  14   5 78.7350  7.3201   1
 -12 -14  -5 -1.5461  2.4772   2
  12  14   5 2.14474 3.01112   1
 -13 -14  -5 65.9730  7.0639   2
  -4 -15  -5 9.00922 4.12885   2
   4  15   5 15.4410  4.7085   3
  -5 -15  -5 56.8396  6.9599   2
   5  15   5 51.1642  6.9079   3
  -6 -15  -5 71.7022  7.8521   2
   6  15   5 69.8976  7.8034   3
  -7 -15  -5 58.9930  7.2159   2
   7  15   5 59.4412  7.2327   3
  -8 -15  -5 4.41957 3.32160   2
   8  15   5 1.53598 3.03349   3
  -9 -15  -5 124.650   9.859   2
   9  15   5 111.575   9.244   3
 -10 -15  -5 74.3914  7.6403   2
 -11 -15  -5 1.69274 3.78297   2
 -12 -15  -5 74.1339  7.6115   2
  12  15   5 68.0107  7.4315   1
   9  15  -6 15.9759  4.8126   1
  -9 -15   6 8.92109 3.79857   2
   8  15  -6 4.36858 3.52369   1
  -8 -15   6 -0.9869  2.8128   2
   7  15  -6 20.8734  5.3255   1
  -7 -15   6 23.3431  5.5786   2
   6  15  -6 22.7363  5.3634   1
  -6 -15   6 26.3566  5.8796   2
   5  15  -6 7.51609 4.17074   1
  -5 -15   6 -0.3489  2.7719   2
   4  15  -6 7.31445 3.88760   1
  -4 -15   6 5.79066 3.74460   2
  11  14  -6 47.4742  6.7560   1
 -11 -14   6 37.4104  6.4869   2
  10  14  -6 101.871   9.546   1
 -10 -14   6 108.513   9.343   2
   9  14  -6 11.6743  3.8964   1
  -9 -14   6 1.14176 3.02353   2
   8  14  -6 56.0441  7.1732   1
  -8 -14   6 54.8071  6.7461   2
   7  14  -6 146.522  11.033   1
  -7 -14   6 123.148  10.208   2
   6  14  -6 15.2127  4.5464   1
  -6 -14   6 3.89539 3.58714   2
   5  14  -6 89.8088  8.4778   1
  -5 -14   6 69.3473  7.4744   2
   4  14  -6 154.434  11.091   1
  -4 -14   6 152.365  10.966   2
   3  14  -6 110.503   9.228   1
  -3 -14   6 88.7248  8.3251   2
   2  14  -6 35.5032  6.0050   1
  -2 -14   6 35.4751  6.4669   2
  -1 -14   6 401.485  19.805   2
  12  13  -6 104.752   9.821   1
 -12 -13   6 111.698   9.635   2
  11  13  -6 22.6737  5.2044   1
 -11 -13   6 26.0291  5.5850   2
  10  13  -6 7.67838 3.59359   1
 -10 -13   6 6.27170 3.23547   2
   9  13  -6 95.8506  9.0935   1
  -9 -13   6 108.836   9.188   2
   8  13  -6 100.217   8.939   1
  -8 -13   6 107.544   8.896   2
   7  13  -6 7.53096 3.26424   1
  -7 -13   6 3.78572 2.80171   2
   6  13  -6 75.0439  7.5227   1
  -6 -13   6 84.5780  7.8759   2
   5  13  -6 47.6052  5.7852   1
  -5 -13   6 35.5950  5.8791   2
   4  13  -6 1.89928 2.62461   1
  -4 -13   6 3.76354 2.58470   2
   3  13  -6 0.57385 2.30013   1
  -3 -13   6 0.35752 2.35108   2
   2  13  -6 21.0084  4.6137   1
  -2 -13   6 37.1401  5.8701   2
   1  13  -6 4.04051 3.00190   1
  -1 -13   6 -0.6994  2.5653   2
   0  13  -6 5.65319 3.55129   1
   0 -13   6 4.33955 3.53475   2
   1 -13   6 -3.0694  2.9370   2
  12  12  -6 36.8755  6.6186   1
 -12 -12   6 42.8539  6.0036   2
  11  12  -6 3.70501 2.86988   1
 -11 -12   6 3.04064 2.84828   2
  10  12  -6 191.235  12.930   1
 -10 -12   6 198.736  12.662   2
   9  12  -6 293.361  16.083   1
  -9 -12   6 250.079  14.544   2
   8  12  -6 3.04357 2.68651   1
  -8 -12   6 0.94902 2.31440   2
   7  12  -6 245.215  14.409   1
  -7 -12   6 261.435  14.213   2
   6  12  -6 279.914  15.073   1
  -6 -12   6 231.409  13.546   2
   5  12  -6 34.0343  5.5063   1
  -5 -12   6 16.0506  4.0927   2
   4  12  -6 440.861  20.474   1
  -4 -12   6 418.493  19.386   2
   3  12  -6 334.595  16.833   1
  -3 -12   6 323.331  16.171   2
   2  12  -6 35.1176  5.0889   1
  -2 -12   6 30.7258  5.0793   2
   1  12  -6 252.004  13.955   1
  -1 -12   6 251.249  13.611   2
   0  12  -6 76.4908  7.1410   1
   0 -12   6 81.7672  7.2846   2
  -1  12  -6 7.11640 2.83224   1
   1 -12   6 -0.6513  2.6893   2
   2 -12   6 109.658   8.872   2
   3 -12   6 240.710  13.814   2
  13  11  -6 24.7883  6.1069   1
 -13 -11   6 30.9380  6.1042   2
  12  11  -6 9.50390 4.77027   1
 -12 -11   6 19.2707  5.0464   2
  11  11  -6 114.251  10.319   1
 -11 -11   6 157.768  10.770   2
  10  11  -6 32.8157  5.8637   1
 -10 -11   6 38.6706  5.3910   2
   9  11  -6 43.0412  5.6627   1
  -9 -11   6 27.8724  5.0890   2
   8  11  -6 191.111  12.462   1
  -8 -11   6 217.803  12.272   2
   7  11  -6 41.8727  5.5838   1
  -7 -11   6 41.5479  5.2160   2
   6  11  -6 48.9697  5.8992   1
  -6 -11   6 49.8766  5.5778   2
   5  11  -6 62.6545  6.4553   1
  -5 -11   6 66.6235  6.2797   2
   4  11  -6 13.4633  3.7383   1
  -4 -11   6 9.04276 3.26856   2
   3  11  -6 32.5100  4.6989   1
  -3 -11   6 20.4939  4.1707   2
   2  11  -6 22.0362  4.3409   1
  -2 -11   6 14.3867  3.5818   2
   1  11  -6 82.9610  7.4289   1
  -1 -11   6 83.3776  7.0325   2
   0  11  -6 12.9172  3.5767   1
   0 -11   6 6.17504 3.08611   2
  -1  11  -6 26.0553  4.4350   1
   1 -11   6 11.6210  3.6713   2
  -2  11  -6 47.2224  5.4734   1
   2 -11   6 37.5423  5.2732   2
   3 -11   6 13.1473  4.0687   2
  13  10  -6 58.1267  7.8066   1
 -13 -10   6 87.1599  8.3646   2
  12  10  -6 79.1235  8.6358   1
 -12 -10   6 87.9997  8.2857   2
  11  10  -6 2.79415 2.96211   1
 -11 -10   6 2.60717 2.89336   2
  10  10  -6 75.4216  7.9282   1
 -10 -10   6 77.2468  7.2907   2
   9  10  -6 342.059  17.463   1
  -9 -10   6 331.117  16.451   2
   8  10  -6 63.5203  6.5095   1
  -8 -10   6 52.1076  5.7623   2
   7  10  -6 123.982   9.183   1
  -7 -10   6 112.020   8.237   2
   6  10  -6 379.564  18.231   1
  -6 -10   6 380.852  17.156   2
   5  10  -6 231.655  13.048   1
  -5 -10   6 230.677  12.217   2
   4  10  -6 81.2999  7.0137   1
  -4 -10   6 64.1126  6.1556   2
   3  10  -6 611.161  24.799   1
  -3 -10   6 571.520  23.203   2
   2  10  -6 111.352   8.205   1
  -2 -10   6 105.505   7.590   2
   1  10  -6 4.77586 2.70001   1
  -1 -10   6 6.70286 2.94980   2
   0  10  -6 208.946  11.919   1
   0 -10   6 200.127  11.019   2
  -1  10  -6 127.470   8.886   1
   1 -10   6 125.226   8.298   2
  -2  10  -6 6.09169 3.13338   1
   2 -10   6 -2.5807  2.0821   2
  -3  10  -6 296.936  15.194   1
   3 -10   6 305.933  14.561   2
  -4  10  -6 274.087  14.315   1
  13   9  -6 9.88736 4.52393   1
 -13  -9   6 21.6644  5.1501   2
  12   9  -6 -1.4903  2.6960   1
 -12  -9   6 4.04765 3.10310   2
  11   9  -6 102.372   9.207   1
 -11  -9   6 111.475   9.056   2
  10   9  -6 69.4524  7.4402   1
 -10  -9   6 71.1043  6.8647   2
   9   9  -6 37.1811  5.5156   1
  -9  -9   6 46.7306  5.3158   2
   8   9  -6 249.603  13.881   1
  -8  -9   6 241.045  12.954   2
   7   9  -6 156.154  10.222   1
  -7  -9   6 177.966  10.281   2
   6   9  -6 7.64065 3.15572   1
  -6  -9   6 9.97534 3.06945   2
   5   9  -6 43.9463  5.1861   1
  -5  -9   6 42.6223  4.7649   2
   4   9  -6 50.2280  5.3826   1
  -4  -9   6 35.8164  4.5456   2
   3   9  -6 4.31109 2.19791   1
  -3  -9   6 1.35197 1.92284   2
   2   9  -6 112.568   8.088   1
  -2  -9   6 109.168   7.316   2
   1   9  -6 190.057  10.888   1
  -1  -9   6 178.146   9.870   2
   0   9  -6 40.4455  4.8072   1
   0  -9   6 37.4991  4.4259   2
  -1   9  -6 5.09737 2.38791   1
   1  -9   6 9.77998 2.87793   2
  -2   9  -6 63.3638  6.0391   1
   2  -9   6 73.4807  5.9420   2
  -3   9  -6 5.35716 2.67046   1
   3  -9   6 7.42557 2.89169   2
  -4   9  -6 0.79546 2.38194   1
   4  -9   6 5.10059 2.79036   2
  -5   9  -6 50.6363  5.7728   1
  13   8  -6 16.5648  5.0390   1
 -13  -8   6 27.6231  5.7178   2
  12   8  -6 89.9945  8.7899   1
 -12  -8   6 91.9206  8.3538   2
  11   8  -6 59.7401  7.1134   1
 -11  -8   6 77.7272  7.2508   2
  10   8  -6 70.8251  7.2628   1
 -10  -8   6 62.7694  6.4229   2
   9   8  -6 450.090  20.523   1
  -9  -8   6 426.903  19.239   2
   8   8  -6 136.390   9.699   1
  -8  -8   6 158.625   9.619   2
   7   8  -6 5.03823 2.18008   1
  -7  -8   6 0.63306 1.71467   2
   6   8  -6 320.219  15.389   1
  -6  -8   6 302.989  14.391   2
   5   8  -6 253.861  13.272   1
  -5  -8   6 251.138  12.358   2
   4   8  -6 0.66036 1.65291   1
  -4  -8   6 3.70983 2.00739   2
   3   8  -6 826.346  30.680   1
  -3  -8   6 827.620  26.917   3
  -3  -8   6 772.698  28.705   2
   2   8  -6 800.353  30.455   1
  -2  -8   6 814.795  28.709   2
  -2  -8   6 814.754  27.621   3
   1   8  -6 3.67575 2.10582   1
  -1  -8   6 3.32565 1.80988   2
   0   8  -6 596.187  23.826   1
   0  -8   6 588.640  22.077   2
  -1   8  -6 687.447  26.183   1
   1  -8   6 638.901  23.902   2
  -2   8  -6 137.658   8.892   1
   2  -8   6 143.282   8.137   2
  -3   8  -6 333.783  16.086   1
   3  -8   6 355.109  14.696   2
  -4   8  -6 615.098  25.556   1
   4  -8   6 680.486  24.052   2
  -5   8  -6 136.642   9.318   1
  -6   8  -6 63.6374  6.5168   1
  13   7  -6 62.8653  7.7686   1
 -13  -7   6 77.6969  7.9090   2
  12   7  -6 2.38119 3.02711   1
 -12  -7   6 3.73294 2.83433   2
  11   7  -6 219.286  13.424   1
 -11  -7   6 221.289  12.905   2
  10   7  -6 161.933  11.098   1
 -10  -7   6 183.016  11.224   2
   9   7  -6 15.8888  4.1995   1
  -9  -7   6 18.6647  4.1268   2
   8   7  -6 51.3396  5.9097   1
  -8  -7   6 86.3686  6.7159   2
   7   7  -6 119.371   8.577   1
  -7  -7   6 133.959   8.429   2
   6   7  -6 44.2012  4.9987   1
  -6  -7   6 55.6178  5.1627   2
   5   7  -6 58.8552  5.6936   1
  -5  -7   6 53.4715  4.9926   2
   4   7  -6 123.916   8.074   1
  -4  -7   6 104.224   6.929   2
   3   7  -6 25.9401  3.7768   1
  -3  -7   6 24.3080  3.4758   2
  -3  -7   6 27.8225  2.4138   3
   2   7  -6 35.0853  4.3102   1
  -2  -7   6 45.6611  3.3536   3
  -2  -7   6 44.3707  4.2525   2
   1   7  -6 199.610  10.737   1
  -1  -7   6 201.569   9.772   2
  -1  -7   6 196.241   9.004   3
   0   7  -6 204.526  10.902   1
   0  -7   6 194.511   9.477   2
  -1   7  -6 3.42925 1.83898   1
   1  -7   6 3.16525 1.80134   2
  -2   7  -6 31.2749  4.1327   1
   2  -7   6 32.7081  3.5503   2
  -3   7  -6 43.7520  4.9000   1
   3  -7   6 49.5424  4.4155   2
  -4   7  -6 0.56768 1.86106   1
   4  -7   6 3.64262 2.12711   2
  -5   7  -6 30.1606  4.7241   1
  -6   7  -6 16.9182  3.8940   1
  -7   7  -6 5.52952 3.05992   1
  -8   7  -6 43.9143  6.1300   1
  13   6  -6 20.8060  5.3272   1
 -13  -6   6 13.7947  4.6606   2
  12   6  -6 109.091   9.309   1
 -12  -6   6 109.320   9.000   2
  11   6  -6 202.571  12.723   1
 -11  -6   6 211.861  12.589   2
  10   6  -6 4.03918 2.77549   1
 -10  -6   6 3.26957 2.76490   2
   9   6  -6 277.999  14.721   1
  -9  -6   6 290.243  14.407   2
   8   6  -6 495.468  20.955   1
  -8  -6   6 474.119  20.211   2
   7   6  -6 34.6862  4.4683   1
  -7  -6   6 27.1620  4.3991   2
   6   6  -6 114.499   7.958   1
  -6  -6   6 118.749   7.566   2
   5   6  -6 552.412  21.902   1
  -5  -6   6 529.954  20.637   2
   4   6  -6 31.7609  4.0342   1
  -4  -6   6 32.9042  3.7098   2
   3   6  -6 360.883  16.147   1
  -3  -6   6 365.071  14.923   2
  -3  -6   6 375.078  12.703   3
   2   6  -6 1056.04   36.84   1
  -2  -6   6 1061.13   34.77   2
  -2  -6   6 1022.91   33.75   3
   1   6  -6 195.000  10.586   1
  -1  -6   6 212.492   8.956   3
  -1  -6   6 204.864   9.501   2
   0   6  -6 319.851  14.340   1
   0  -6   6 294.258  12.358   2
   0  -6   6 307.093  12.566   3
  -1   6  -6 1175.69   40.57   1
   1  -6   6 1147.98   37.50   2
  -2   6  -6 90.2859  6.6857   1
   2  -6   6 94.5108  5.6182   2
  -3   6  -6 46.5264  4.7293   1
   3  -6   6 41.8645  3.7908   2
  -4   6  -6 632.641  25.123   1
   4  -6   6 655.255  22.557   2
  -5   6  -6 505.000  21.025   1
   5  -6   6 498.727  18.353   2
  -6   6  -6 9.80387 3.18369   1
  -7   6  -6 290.214  14.883   1
  -8   6  -6 406.590  19.102   1
  -9   6  -6 2.20006 2.78510   1
  13   5  -6 197.899  13.224   1
 -13  -5   6 191.758  12.936   2
  12   5  -6 161.863  11.506   1
 -12  -5   6 163.798  11.323   2
  11   5  -6 9.85694 3.75429   1
 -11  -5   6 26.2411  4.9586   2
  10   5  -6 192.883  11.979   1
 -10  -5   6 220.292  12.414   2
   9   5  -6 29.9930  4.4113   1
  -9  -5   6 24.9542  4.5445   2
   8   5  -6 27.9638  4.1321   1
  -8  -5   6 41.0031  4.6584   2
   7   5  -6 27.9830  4.0080   1
  -7  -5   6 27.3634  3.8717   2
   6   5  -6 342.249  15.343   1
  -6  -5   6 324.587  14.555   2
   5   5  -6 28.1843  3.8166   1
  -5  -5   6 34.6457  3.8580   2
   4   5  -6 534.822  20.993   1
  -4  -5   6 515.577  19.598   2
   3   5  -6 213.743  10.900   1
  -3  -5   6 208.023   9.808   2
   2   5  -6 30.5172  3.7871   1
  -2  -5   6 39.4034  2.7407   3
  -2  -5   6 39.7647  3.5726   2
   1   5  -6 291.209  13.040   1
  -1  -5   6 275.776  10.833   3
  -1  -5   6 270.108  11.334   2
   0   5  -6 176.908   9.667   1
   0  -5   6 195.044   8.533   3
   0  -5   6 177.461   8.289   2
  -1   5  -6 23.3246  3.6359   1
   1  -5   6 22.1687  2.6157   2
   1  -5   6 25.2059  2.9741   3
  -2   5  -6 2.50308 2.12100   1
   2  -5   6 4.30635 1.68574   2
   2  -5   6 2.14757 1.69467   3
  -3   5  -6 26.5591  3.6585   1
   3  -5   6 19.8622  2.5610   2
  -4   5  -6 24.6069  3.5134   1
  -5   5  -6 6.09793 2.35732   1
   5  -5   6 1.63845 1.58149   2
  -6   5  -6 41.9598  5.1409   1
  -7   5  -6 2.66481 2.33130   1
  -8   5  -6 2.76153 2.49290   1
  -9   5  -6 30.0380  5.3290   1
 -10   5  -6 5.54853 3.32991   1
  10  -5   6 1.25922 2.94159   3
  13   4  -6 4.72910 3.57687   1
 -13  -4   6 7.95109 4.22862   2
  12   4  -6 16.2898  4.4679   1
 -12  -4   6 15.9204  4.8380   2
  11   4  -6 94.2946  8.1988   1
 -11  -4   6 89.3858  8.1357   2
  10   4  -6 118.092   8.782   1
 -10  -4   6 118.688   8.864   2
   9   4  -6 58.1420  5.7091   1
  -9  -4   6 53.3086  5.4817   2
   8   4  -6 65.0529  5.9553   1
  -8  -4   6 68.4424  6.0941   2
   7   4  -6 89.5436  6.6929   1
  -7  -4   6 94.7549  6.8493   2
   6   4  -6 41.5053  4.4416   1
  -6  -4   6 33.4727  4.0438   2
   5   4  -6 525.996  20.796   1
  -5  -4   6 533.314  20.285   2
   4   4  -6 147.243   8.481   1
  -4  -4   6 150.694   8.020   2
   3   4  -6 11.4590  2.7234   1
  -3  -4   6 9.64247 2.14682   2
  -3  -4   6 12.5695  1.5008   3
   2   4  -6 311.077  13.573   1
  -2  -4   6 294.875  10.900   3
  -2  -4   6 310.512  12.326   2
   1   4  -6 383.754  15.763   1
  -1  -4   6 375.735  13.642   3
  -1  -4   6 374.992  14.165   2
   0   4  -6 20.9235  2.9687   1
   0  -4   6 23.5632  2.4225   3
   0  -4   6 24.2336  2.5458   2
  -1   4  -6 894.960  31.588   1
   1  -4   6 891.713  30.320   3
   1  -4   6 883.255  28.693   2
  -2   4  -6 1088.20   38.43   1
   2  -4   6 1119.33   37.88   3
   2  -4   6 1151.22   35.33   2
  -3   4  -6 109.184   7.046   1
   3  -4   6 101.329   6.542   3
   3  -4   6 99.9311  5.1152   2
  -4   4  -6 219.211  11.143   1
   4  -4   6 210.296   8.530   2
   4  -4   6 222.469  11.147   3
  -5   4  -6 362.764  16.332   1
   5  -4   6 374.606  16.825   3
   5  -4   6 386.188  13.528   2
  -6   4  -6 25.0198  4.0849   1
  -7   4  -6 197.293  11.347   1
  -8   4  -6 237.258  13.040   1
   8  -4   6 249.853  14.205   3
  -9   4  -6 117.665   8.918   1
   9  -4   6 109.443   9.417   3
 -10   4  -6 68.5209  7.0341   1
  10  -4   6 69.8876  7.9841   3
 -11   4  -6 289.846  16.082   1
  11  -4   6 271.733  17.162   3
 -13  -3   6 81.4215  8.5396   2
  12   3  -6 115.381   9.117   1
 -12  -3   6 106.523   9.353   2
  11   3  -6 9.48999 3.55672   1
 -11  -3   6 17.8457  4.5804   2
  10   3  -6 215.375  12.358   1
 -10  -3   6 236.399  13.156   2
   9   3  -6 83.6402  6.8751   1
  -9  -3   6 88.4717  7.4063   2
   8   3  -6 80.9233  6.4509   1
  -8  -3   6 81.1974  6.7107   2
   7   3  -6 44.6541  4.6454   1
  -7  -3   6 38.4929  4.4769   2
  -7  -3   6 35.7561  3.3459   3
   6   3  -6 575.242  22.603   1
  -6  -3   6 582.348  22.514   2
  -6  -3   6 612.466  20.637   3
   5   3  -6 10.1271  2.4985   1
  -5  -3   6 10.2474  1.7694   3
  -5  -3   6 4.23718 1.97258   2
   4   3  -6 144.541   8.412   1
  -4  -3   6 149.186   8.181   2
  -4  -3   6 173.331   6.874   3
   3   3  -6 626.048  23.540   1
  -3  -3   6 631.424  22.569   2
  -3  -3   6 667.831  21.384   3
   2   3  -6 2708.16   84.51   1
  -2  -3   6 2738.58   81.56   2
  -2  -3   6 2606.43   82.55   3
   1   3  -6 61.0249  4.7936   1
  -1  -3   6 63.6189  4.1068   2
  -1  -3   6 54.1945  3.4169   3
   0   3  -6 307.757  13.482   1
   0  -3   6 312.121  12.110   3
   0  -3   6 332.166  11.958   2
  -1   3  -6 524.704  19.652   1
   1  -3   6 508.095  17.027   2
   1  -3   6 482.455  18.174   3
  -2   3  -6 74.9410  5.5935   1
   2  -3   6 80.3462  4.2343   2
   2  -3   6 83.8470  5.2911   3
  -3   3  -6 300.689  13.162   1
   3  -3   6 289.402  10.343   2
   3  -3   6 274.946  12.444   3
  -4   3  -6 253.354  12.192   1
   4  -3   6 255.467  12.121   3
   4  -3   6 262.095   9.381   2
  -5   3  -6 3.31071 1.88683   1
   5  -3   6 0.45457 1.09670   2
   5  -3   6 1.94397 1.84486   3
  -6   3  -6 135.992   8.500   1
   6  -3   6 133.695   8.740   3
  -7   3  -6 14.7075  3.5549   1
   7  -3   6 12.9006  3.4732   3
  -8   3  -6 1.19509 2.04924   1
   8  -3   6 -1.4432  1.9629   3
  -9   3  -6 3.74039 2.67229   1
   9  -3   6 0.11914 2.24830   3
 -10   3  -6 3.28791 2.54938   1
  10  -3   6 -1.3235  2.3364   3
 -11   3  -6 2.10416 2.69299   1
  11  -3   6 -2.6274  2.5985   3
 -12   3  -6 7.43230 4.39595   1
  12  -3   6 0.82954 2.96176   3
 -12  -2   6 2.28211 3.56640   2
  11   2  -6 5.91430 3.29709   1
 -11  -2   6 14.4848  4.2827   2
  10   2  -6 248.942  13.360   1
 -10  -2   6 276.802  14.616   2
   9   2  -6 2.61787 1.96899   1
  -9  -2   6 2.95665 2.63359   2
   8   2  -6 102.598   7.076   1
  -8  -2   6 90.4590  6.2132   3
  -8  -2   6 87.0769  7.1619   2
   7   2  -6 87.5963  6.3179   1
  -7  -2   6 80.6533  5.5203   3
  -7  -2   6 78.2056  6.4128   2
   6   2  -6 10.1532  2.5934   1
  -6  -2   6 6.79180 1.88936   3
  -6  -2   6 10.1845  2.8905   2
   5   2  -6 190.642   9.555   1
  -5  -2   6 176.106   9.528   2
  -5  -2   6 195.144   8.558   3
   4   2  -6 763.778  27.610   1
  -4  -2   6 824.267  26.435   3
  -4  -2   6 751.694  27.102   2
   3   2  -6 6.25480 1.91103   1
  -3  -2   6 7.75844 2.20592   2
  -3  -2   6 9.98659 1.71974   3
   2   2  -6 171.831   8.735   1
  -2  -2   6 180.567   8.316   2
  -2  -2   6 187.207   7.614   3
   1   2  -6 2259.75   70.24   1
  -1  -2   6 2254.37   67.61   2
  -1  -2   6 2146.99   69.02   3
   0   2  -6 207.364   9.681   1
   0  -2   6 213.051   8.612   3
   0  -2   6 195.307   8.254   2
  -1   2  -6 186.523   9.005   1
   1  -2   6 173.712   7.146   2
   1  -2   6 174.293   7.945   3
  -2   2  -6 2321.24   77.37   1
   2  -2   6 2576.65   77.55   3
   2  -2   6 2459.08   73.11   2
  -3   2  -6 836.564  28.814   1
   3  -2   6 766.005  28.131   3
   3  -2   6 814.427  24.944   2
  -4   2  -6 145.725   8.270   1
   4  -2   6 153.706   8.300   3
  -5   2  -6 1235.64   42.51   1
   5  -2   6 1267.68   43.06   3
  -6   2  -6 362.955  15.913   1
   6  -2   6 363.132  16.252   3
  -7   2  -6 88.6243  6.8156   1
   7  -2   6 87.9675  7.0231   3
  -8   2  -6 183.106  10.429   1
   8  -2   6 130.382   9.586   3
  -9   2  -6 285.345  14.613   1
   9  -2   6 283.487  15.337   3
 -10   2  -6 1.94136 2.55696   1
  10  -2   6 -0.6783  2.1996   3
 -11   2  -6 187.429  12.072   1
  11  -2   6 188.376  12.930   3
 -12   2  -6 167.520  12.048   1
  12  -2   6 170.064  12.838   3
 -12  -1   6 195.080  13.128   2
 -11  -1   6 23.6255  5.3606   2
  10   1  -6 32.9854  4.4837   1
 -10  -1   6 33.3692  5.7136   2
   9   1  -6 473.683  20.085   1
  -9  -1   6 480.458  21.286   2
  -9  -1   6 506.866  20.668   3
   8   1  -6 80.1646  6.1696   1
  -8  -1   6 82.9864  6.9753   2
  -8  -1   6 84.8913  6.6043   3
   7   1  -6 21.9995  3.2881   1
  -7  -1   6 27.1724  4.4842   2
  -7  -1   6 30.9881  3.8852   3
   6   1  -6 902.925  32.149   1
  -6  -1   6 967.610  32.963   2
  -6  -1   6 908.475  32.150   3
   5   1  -6 580.001  21.283   1
  -5  -1   6 556.467  21.642   2
  -5  -1   6 574.505  20.993   3
   4   1  -6 28.8481  3.3133   1
  -4  -1   6 30.7302  3.6315   2
  -4  -1   6 27.1508  2.8354   3
   3   1  -6 194.611   9.082   1
  -3  -1   6 193.722   8.467   3
  -3  -1   6 183.129   8.991   2
   2   1  -6 1134.79   37.91   1
  -2  -1   6 1186.31   37.09   2
  -2  -1   6 1124.11   37.19   3
   1   1  -6 345.438  13.502   1
  -1  -1   6 346.081  12.649   3
  -1  -1   6 313.495  12.515   2
   0   1  -6 2242.43   70.55   1
   0  -1   6 2259.76   67.77   2
   0  -1   6 2227.46   70.14   3
  -1   1  -6 553.874  19.704   1
   1  -1   6 546.954  17.527   2
   1  -1   6 493.240  18.704   3
  -2   1  -6 86.3552  5.4754   1
   2  -1   6 86.2713  5.1402   3
   2  -1   6 83.3419  3.9032   2
  -3   1  -6 142.998   7.832   1
   3  -1   6 152.246   7.619   3
  -4   1  -6 71.9523  5.2388   1
   4  -1   6 67.6922  4.9997   3
  -5   1  -6 1.01137 1.36076   1
   5  -1   6 -0.5890  1.2532   3
  -6   1  -6 38.8708  4.1804   1
   6  -1   6 25.6028  3.7181   3
  -7   1  -6 101.403   7.093   1
   7  -1   6 94.1269  7.0817   3
  -8   1  -6 -0.6328  1.6294   1
   8  -1   6 4.76002 2.71025   3
  -9   1  -6 0.93254 1.83237   1
   9  -1   6 -0.7813  1.7643   3
 -10   1  -6 30.1608  4.9547   1
  10  -1   6 32.8967  4.9761   3
 -11   1  -6 8.50251 3.62446   1
  11  -1   6 9.74819 3.96728   3
 -12   1  -6 4.39672 3.47475   1
  12  -1   6 3.47765 3.33789   3
 -13   1  -6 4.74808 3.75101   1
  13  -1   6 4.18039 3.31248   3
 -12   0   6 6.91326 3.27228   2
 -11   0   6 90.0484  8.6317   2
 -10   0   6 67.1440  6.9385   2
  -9   0   6 308.572  16.028   2
  -9   0   6 319.689  15.762   3
   8   0  -6 110.141   7.219   1
  -8   0   6 98.8569  7.9776   2
  -8   0   6 110.401   7.880   3
   7   0  -6 180.804   9.394   1
  -7   0   6 191.609  10.816   2
  -7   0   6 168.800   9.840   3
   6   0  -6 108.211   6.551   1
  -6   0   6 93.4574  7.0933   2
  -6   0   6 104.392   6.971   3
   5   0  -6 39.9030  3.6947   1
  -5   0   6 27.9920  3.7448   2
  -5   0   6 38.7880  3.8292   3
   4   0  -6 668.047  23.590   1
  -4   0   6 680.132  24.468   2
  -4   0   6 655.075  24.112   3
   3   0  -6 208.862   9.228   1
  -3   0   6 200.716   9.249   3
  -3   0   6 199.044   9.586   2
   2   0  -6 14.4763  2.1453   1
  -2   0   6 14.4844  2.1337   3
  -2   0   6 13.1366  2.3662   2
   1   0  -6 914.954  30.906   1
  -1   0   6 944.686  30.354   2
  -1   0   6 932.604  31.031   3
   0   0  -6 989.497  32.426   1
   0   0   6 969.806  31.081   2
   0   0   6 970.198  32.325   3
  -1   0  -6 1.58068 0.92863   1
   1   0   6 0.62602 0.96933   3
   1   0   6 0.65876 0.87268   2
  -2   0  -6 545.043  19.910   1
   2   0   6 546.437  19.766   3
   2   0   6 554.920  17.623   2
  -3   0  -6 1498.84   48.28   1
   3   0   6 1475.22   48.43   3
  -4   0  -6 27.9181  3.2453   1
   4   0   6 26.6050  3.0277   3
  -5   0  -6 422.190  17.320   1
   5   0   6 450.483  17.596   3
  -6   0  -6 759.462  27.099   1
   6   0   6 700.730  26.817   3
  -7   0  -6 126.214   7.801   1
   7   0   6 110.924   7.673   3
  -8   0  -6 530.438  21.725   1
   8   0   6 535.559  22.202   3
  -9   0  -6 322.528  15.548   1
   9   0   6 322.229  15.962   3
 -10   0  -6 333.335  16.357   1
  10   0   6 317.392  16.449   3
 -11   0  -6 34.8547  5.5664   1
  11   0   6 34.1573  5.6339   3
 -12   0  -6 214.106  13.233   1
  12   0   6 204.347  13.406   3
 -13   0  -6 62.7987  7.2678   1
  13   0   6 47.8210  6.8416   3
 -10   1   6 0.51915 3.02873   2
  -9   1   6 195.637  12.200   2
  -9   1   6 192.225  12.124   3
  -8   1   6 354.075  17.064   3
  -8   1   6 350.322  16.938   2
   7  -1  -6 20.5170  3.1708   1
  -7   1   6 14.7141  3.7236   2
  -7   1   6 17.8921  3.9227   3
   6  -1  -6 290.981  12.060   1
  -6   1   6 263.840  13.265   3
  -6   1   6 267.916  13.552   2
   5  -1  -6 440.717  16.565   1
  -5   1   6 432.125  17.987   3
   4  -1  -6 147.234   7.286   1
  -4   1   6 144.620   8.187   3
  -4   1   6 146.054   8.406   2
   3  -1  -6 430.346  16.022   1
  -3   1   6 464.011  17.440   3
  -3   1   6 418.655  16.989   2
   2  -1  -6 525.227  18.359   1
  -2   1   6 509.039  18.981   2
  -2   1   6 520.652  19.281   3
   1  -1  -6 310.575  11.900   1
  -1   1   6 294.309  12.463   3
  -1   1   6 325.575  12.427   2
   0  -1  -6 80.9143  4.6681   1
   0   1   6 82.4852  4.7349   2
   0   1   6 78.9569  4.9221   3
  -1  -1  -6 515.005  16.939   1
   1   1   6 379.767  15.459   2
   1   1   6 497.608  17.208   3
  -2  -1  -6 282.424  11.645   1
   2   1   6 288.926  11.860   3
   2   1   6 295.929  10.294   2
  -3  -1  -6 172.912   6.401   2
  -3  -1  -6 165.884   8.188   1
   3   1   6 184.546   8.499   3
  -4  -1  -6 254.846  11.105   1
   4   1   6 249.846  11.092   3
  -5  -1  -6 809.141  28.460   1
   5   1   6 805.568  28.804   3
  -6  -1  -6 6.40088 2.20196   1
   6   1   6 3.45890 1.73972   3
  -7  -1  -6 180.607   9.812   1
   7   1   6 172.378   9.659   3
  -8  -1  -6 35.3776  4.1741   1
   8   1   6 37.1731  4.3657   3
  -9  -1  -6 2.19744 1.76678   1
   9   1   6 -1.5081  1.7591   3
 -10  -1  -6 113.327   8.572   1
  10   1   6 115.238   8.673   3
 -11  -1  -6 178.131  11.473   1
  11   1   6 170.943  11.307   3
 -12  -1  -6 2.60241 2.66091   1
  12   1   6 1.62665 2.64636   3
 -13  -1  -6 23.5957  5.4229   1
  13   1   6 11.9785  4.5906   3
 -14  -1  -6 15.2913  4.4859   1
  14   1   6 7.61179 3.76158   3
  11  -2  -6 4.05079 3.34759   2
  10  -2  -6 11.8540  4.2848   2
   9  -2  -6 1.29765 2.84554   2
  -9   2   6 6.88916 3.63613   3
  -8   2   6 16.9608  4.2350   3
  -7   2   6 131.487   9.211   2
  -7   2   6 137.118   9.510   3
  -6   2   6 112.937   8.126   3
  -6   2   6 107.494   7.983   2
   5  -2  -6 2.77090 1.61825   1
  -5   2   6 2.90149 2.03891   2
  -5   2   6 2.30672 1.90578   3
   4  -2  -6 469.841  16.459   1
  -4   2   6 440.092  18.660   3
  -4   2   6 446.692  18.457   2
   3  -2  -6 1066.16   34.19   1
  -3   2   6 1069.81   35.92   2
  -3   2   6 1041.71   36.76   3
   2  -2  -6 -0.2816  0.9712   1
  -2   2   6 0.33510 1.33160   3
  -2   2   6 2.30288 1.69967   2
   1  -2  -6 361.049  13.076   1
  -1   2   6 369.251  14.279   2
  -1   2   6 357.033  14.711   3
   0  -2  -6 952.259  30.589   1
   0   2   6 945.301  30.826   2
   0   2   6 930.601  32.194   3
  -1  -2  -6 149.833   6.766   1
   1   2   6 144.533   7.501   3
  -2  -2  -6 180.826   7.847   1
  -2  -2  -6 171.176   7.124   2
   2   2   6 166.218   8.234   3
  -3  -2  -6 1464.77   46.93   1
  -3  -2  -6 1510.04   44.37   2
   3   2   6 1407.54   47.72   3
  -4  -2  -6 152.259   7.683   1
  -4  -2  -6 155.005   5.703   2
   4   2   6 147.591   7.857   3
  -5  -2  -6 91.6354  5.8773   1
   5   2   6 87.9101  5.8869   3
  -6  -2  -6 247.779  11.351   1
   6   2   6 225.040  11.100   3
  -7  -2  -6 542.629  21.112   1
   7   2   6 528.317  21.120   3
  -8  -2  -6 56.6005  5.2892   1
   8   2   6 69.8587  5.8027   3
  -9  -2  -6 713.752  27.930   1
   9   2   6 740.365  28.174   3
 -10  -2  -6 120.360   8.641   1
  10   2   6 119.267   8.671   3
 -11  -2  -6 13.1308  3.9492   1
  11   2   6 11.6076  3.5093   3
 -12  -2  -6 277.811  15.058   1
  12   2   6 249.630  14.410   3
 -13  -2  -6 310.111  16.979   1
  13   2   6 292.777  16.333   3
 -14  -2  -6 5.59472 3.89201   1
  14   2   6 6.56574 3.60483   3
  10  -3  -6 31.1721  6.1734   2
   9  -3  -6 1.33682 2.55768   2
  -9   3   6 4.94170 3.59726   3
   8  -3  -6 454.341  21.093   2
  -8   3   6 462.020  21.882   3
   7  -3  -6 166.872  10.815   2
  -7   3   6 177.323  11.439   3
   6  -3  -6 10.9422  3.0875   2
  -6   3   6 11.8641  3.6136   3
   5  -3  -6 755.689  28.852   2
  -5   3   6 772.271  29.726   3
  -4   3   6 507.343  21.063   3
   3  -3  -6 2.40186 1.21588   1
   3  -3  -6 4.25593 1.77337   2
  -3   3   6 2.55022 2.02658   3
   2  -3  -6 1111.36   35.19   1
  -2   3   6 1129.18   38.93   3
   1  -3  -6 519.202  16.973   1
  -1   3   6 485.848  19.525   3
   0  -3  -6 15.7629  2.2915   2
   0  -3  -6 15.1532  1.7596   1
   0   3   6 13.8590  2.6191   3
  -1  -3  -6 244.588  10.076   2
  -1  -3  -6 240.412   9.389   1
   1   3   6 242.182  10.969   3
  -2  -3  -6 169.742   7.457   2
  -2  -3  -6 182.283   7.730   1
   2   3   6 175.732   8.705   3
  -3  -3  -6 94.0401  4.6433   2
  -3  -3  -6 86.7666  5.1503   1
   3   3   6 100.301   5.998   3
  -4  -3  -6 398.410  15.461   1
  -4  -3  -6 413.263  13.704   2
   4   3   6 403.549  16.103   3
  -5  -3  -6 448.594  14.216   2
  -5  -3  -6 436.425  16.990   1
   5   3   6 425.240  17.234   3
  -6  -3  -6 24.6127  3.2374   1
   6   3   6 18.2283  3.1381   3
  -7  -3  -6 141.974   8.411   1
   7   3   6 155.079   8.546   3
  -8  -3  -6 16.4357  3.2187   1
   8   3   6 16.0546  3.2766   3
  -9  -3  -6 4.24866 2.23830   1
   9   3   6 3.60240 2.28345   3
 -10  -3  -6 12.0992  3.3255   1
  10   3   6 15.5061  3.6144   3
 -11  -3  -6 136.134   9.584   1
  11   3   6 130.318   9.107   3
 -12  -3  -6 49.9188  6.2186   1
  12   3   6 46.8670  5.6704   3
 -13  -3  -6 3.47358 3.13406   1
  13   3   6 4.04676 2.81624   3
 -14  -3  -6 5.40268 3.41993   1
  14   3   6 4.50913 3.15571   3
 -15  -3  -6 7.95581 3.82425   1
  15   3   6 10.3432  4.1666   3
   9  -4  -6 17.9909  4.9031   2
  -9   4   6 22.5559  6.0349   3
   8  -4  -6 1.51187 2.95460   2
  -8   4   6 7.31279 3.88887   3
   7  -4  -6 106.464   8.578   2
  -7   4   6 83.3002  8.1069   3
   6  -4  -6 139.732   9.654   2
  -6   4   6 134.255   9.705   3
   5  -4  -6 18.1370  4.0492   2
  -5   4   6 25.0287  4.6651   3
   4  -4  -6 139.946   8.988   2
  -4   4   6 148.429   9.452   3
   3  -4  -6 815.892  29.712   2
  -3   4   6 817.073  30.826   3
   2  -4  -6 369.759  16.021   2
  -2   4   6 402.967  17.005   3
   1  -4  -6 138.123   7.891   2
  -1   4   6 151.368   8.637   3
   0  -4  -6 405.973  15.968   2
   0  -4  -6 434.261  14.080   1
   0   4   6 395.735  17.015   3
  -1  -4  -6 127.652   6.974   2
  -1  -4  -6 144.514   6.100   1
   1   4   6 153.278   8.207   3
  -2  -4  -6 38.6497  2.9545   1
  -2  -4  -6 39.5372  3.1900   2
   2   4   6 31.6913  3.5348   3
  -3  -4  -6 1042.28   33.48   1
  -3  -4  -6 1037.95   32.75   2
   3   4   6 994.414  35.186   3
  -4  -4  -6 857.451  29.327   1
  -4  -4  -6 889.621  27.899   2
   4   4   6 866.334  30.683   3
  -5  -4  -6 27.6412  3.1124   1
  -5  -4  -6 21.4272  2.0082   2
   5   4   6 20.5333  2.9535   3
  -6  -4  -6 174.486   9.002   1
  -6  -4  -6 185.380   6.935   2
   6   4   6 173.580   9.348   3
  -7  -4  -6 541.934  21.319   1
  -7  -4  -6 566.528  17.750   2
   7   4   6 544.716  21.482   3
  -8  -4  -6 15.3145  3.2131   1
   8   4   6 15.5566  3.2278   3
  -9  -4  -6 335.212  15.692   1
   9   4   6 341.204  15.450   3
 -10  -4  -6 294.777  15.018   1
  10   4   6 317.699  14.989   3
 -11  -4  -6 193.434  11.302   1
  11   4   6 148.161  10.035   3
 -12  -4  -6 57.0328  6.3807   1
  12   4   6 54.9723  6.0136   3
 -13  -4  -6 231.514  14.312   1
  13   4   6 228.271  13.410   3
 -14  -4  -6 90.4616  9.1626   1
  14   4   6 106.857   8.818   3
 -15  -4  -6 26.1238  6.0502   1
  15   4   6 19.5013  5.0126   3
   9  -5  -6 -1.6279  2.5004   2
   8  -5  -6 80.7573  8.1207   2
  -8   5   6 93.9824  9.5268   3
   7  -5  -6 365.497  18.104   2
  -7   5   6 360.616  19.362   3
   6  -5  -6 6.53491 3.11651   2
  -6   5   6 5.66272 3.39901   3
   5  -5  -6 106.152   8.019   2
  -5   5   6 80.5735  7.6353   3
   4  -5  -6 161.550   9.766   2
  -4   5   6 140.260   9.871   3
   3  -5  -6 37.6643  4.5863   2
  -3   5   6 40.4605  4.9707   3
   2  -5  -6 83.8428  6.2002   2
  -2   5   6 80.9640  6.6902   3
   1  -5  -6 399.451  16.436   2
  -1   5   6 390.056  17.287   3
   0  -5  -6 240.168  11.147   2
   0   5   6 242.836  12.000   3
  -1  -5  -6 82.4595  3.9557   1
  -1  -5  -6 83.4311  5.5109   2
   1   5   6 77.3215  5.9498   3
  -2  -5  -6 1146.23   35.81   1
  -2  -5  -6 1103.95   36.66   2
   2   5   6 1132.81   39.00   3
  -3  -5  -6 254.185  10.157   1
  -3  -5  -6 258.161  10.611   2
   3   5   6 258.043  12.018   3
  -4  -5  -6 22.9493  2.4750   2
  -4  -5  -6 21.7020  2.5652   1
   4   5   6 18.9942  2.9024   3
  -5  -5  -6 669.174  23.317   1
  -5  -5  -6 665.332  21.811   2
   5   5   6 619.317  24.155   3
  -6  -5  -6 450.549  17.252   1
  -6  -5  -6 423.466  14.991   2
   6   5   6 433.854  17.712   3
  -7  -5  -6 64.3509  5.4233   1
  -7  -5  -6 73.2947  3.9400   2
   7   5   6 75.3980  5.6996   3
  -8  -5  -6 258.360   9.315   2
  -8  -5  -6 226.643  11.894   1
   8   5   6 245.166  12.117   3
  -9  -5  -6 138.419   8.904   1
   9   5   6 143.299   8.869   3
 -10  -5  -6 0.84127 1.97273   1
  10   5   6 -0.7933  1.5803   3
 -11  -5  -6 111.808   8.685   1
  11   5   6 117.214   8.329   3
 -12  -5  -6 125.029   9.613   1
  12   5   6 119.810   8.847   3
 -13  -5  -6 21.7624  5.1609   1
  13   5   6 16.2182  4.1865   3
 -14  -5  -6 -1.0573  2.6290   1
  14   5   6 0.80219 2.34291   3
 -15  -5  -6 8.11787 3.93129   1
  15   5   6 5.29531 3.18503   3
   8  -6  -6 5.92598 3.44828   2
  -8   6   6 11.1217  4.9844   3
   7  -6  -6 -1.7682  2.5894   2
  -7   6   6 -0.7835  3.3566   3
   6  -6  -6 53.8539  6.5051   2
  -6   6   6 50.6632  6.7156   3
   5  -6  -6 75.9318  7.2242   2
  -5   6   6 72.2465  7.4469   3
   4  -6  -6 36.7045  5.0383   2
  -4   6   6 37.1364  5.8868   3
   3  -6  -6 20.5990  4.1381   2
  -3   6   6 32.0427  4.7358   3
   2  -6  -6 191.975  10.422   2
  -2   6   6 158.464  10.454   3
   1  -6  -6 10.6765  2.8372   2
  -1   6   6 10.3213  2.9961   3
   0  -6  -6 226.136  10.956   2
   0   6   6 216.991  11.661   3
  -1  -6  -6 350.956  14.370   2
   1   6   6 316.861  14.991   3
  -2  -6  -6 44.6857  2.8691   1
  -2  -6  -6 47.4499  4.0985   2
   2   6   6 48.5471  4.8672   3
  -3  -6  -6 64.6111  3.8695   1
  -3  -6  -6 59.6367  4.5167   2
   3   6   6 64.7203  5.4287   3
  -4  -6  -6 514.263  18.678   2
  -4  -6  -6 524.789  18.549   1
   4   6   6 516.100  20.566   3
  -5  -6  -6 295.698  12.204   1
  -5  -6  -6 291.361  11.703   2
   5   6   6 292.920  13.420   3
  -6  -6  -6 32.5383  2.9011   2
  -6  -6  -6 27.1431  3.3480   1
   6   6   6 30.4038  3.8036   3
  -7  -6  -6 729.362  25.768   1
  -7  -6  -6 680.537  23.066   2
   7   6   6 682.226  26.219   3
  -8  -6  -6 480.625  19.482   1
  -8  -6  -6 501.202  16.690   2
   8   6   6 438.475  19.219   3
  -9  -6  -6 151.088   6.740   2
  -9  -6  -6 135.121   8.880   1
   9   6   6 133.410   8.695   3
 -10  -6  -6 521.740  22.008   1
  10   6   6 519.996  21.676   3
 -11  -6  -6 541.565  24.025   1
  11   6   6 602.316  23.960   3
 -12  -6  -6 1.73666 2.38080   1
  12   6   6 1.46036 2.40856   3
 -13  -6  -6 421.138  20.727   1
  13   6   6 429.768  19.916   3
 -14  -6  -6 172.518  12.513   1
  14   6   6 188.962  11.894   3
 -15  -6  -6 7.44126 3.61245   1
  15   6   6 4.66300 2.86293   3
   7  -7  -6 179.412  12.334   2
  -7   7   6 183.347  13.672   3
   6  -7  -6 127.902  10.120   2
  -6   7   6 130.458  11.044   3
   5  -7  -6 26.3484  5.2985   2
  -5   7   6 23.1642  5.4250   3
   4  -7  -6 253.875  14.060   2
  -4   7   6 262.761  15.195   3
   3  -7  -6 227.461  12.621   2
  -3   7   6 231.915  13.618   3
   2  -7  -6 1.99198 2.21227   2
  -2   7   6 0.59095 2.02964   3
   1  -7  -6 523.311  21.419   2
  -1   7   6 532.922  22.831   3
   0  -7  -6 234.269  11.881   2
   0   7   6 245.369  12.932   3
  -1  -7  -6 3.15441 2.02988   2
   1   7   6 2.11206 2.00793   3
  -2  -7  -6 148.417   8.215   2
   2   7   6 137.428   8.806   3
  -3  -7  -6 229.987   8.942   1
  -3  -7  -6 221.757  10.534   2
   3   7   6 225.165  11.739   3
  -4  -7  -6 7.86892 2.10605   2
  -4  -7  -6 9.70550 1.98228   1
   4   7   6 13.7152  3.2363   3
  -5  -7  -6 101.410   5.911   1
  -5  -7  -6 101.491   6.036   2
   5   7   6 100.646   7.062   3
  -6  -7  -6 547.050  20.355   1
  -6  -7  -6 513.399  19.311   2
   6   7   6 571.158  21.922   3
  -7  -7  -6 98.3425  6.6626   1
  -7  -7  -6 99.2727  5.7140   2
   7   7   6 102.745   7.138   3
  -8  -7  -6 242.592  10.178   2
  -8  -7  -6 243.200  12.020   1
   8   7   6 239.016  12.197   3
  -9  -7  -6 547.987  21.905   1
  -9  -7  -6 528.516  18.718   2
   9   7   6 522.322  21.669   3
 -10  -7  -6 161.198   9.896   1
  10   7   6 134.748   9.026   3
 -11  -7  -6 92.9284  7.8503   1
  11   7   6 100.591   7.807   3
 -12  -7  -6 116.674   9.367   1
  12   7   6 128.619   9.034   3
 -13  -7  -6 2.01555 2.70127   1
  13   7   6 -0.0074  2.3525   3
 -14  -7  -6 1.79669 3.27121   1
  14   7   6 5.22772 2.75847   3
 -15  -7  -6 9.21815 4.20415   1
  15   7   6 13.3729  4.3763   3
   6  -8  -6 1.55684 2.99338   2
  -6   8   6 12.2300  4.7855   3
   5  -8  -6 47.6837  6.4625   2
  -5   8   6 54.8597  7.0611   3
   4  -8  -6 15.1128  4.4284   2
  -4   8   6 14.6448  4.4281   3
   3  -8  -6 85.6382  7.6481   2
  -3   8   6 75.5454  7.8588   3
   2  -8  -6 151.679  10.053   2
  -2   8   6 151.513  10.594   3
   1  -8  -6 23.5498  4.2086   2
  -1   8   6 24.2212  4.8297   3
   0  -8  -6 10.4970  3.1714   2
   0   8   6 3.03794 2.33161   3
  -1  -8  -6 405.990  17.700   2
   1   8   6 438.987  19.441   3
  -2  -8  -6 139.889   8.336   2
   2   8   6 137.704   9.130   3
  -3  -8  -6 16.0181  3.1309   2
   3   8   6 14.6184  3.5402   3
  -4  -8  -6 315.267  13.800   2
  -4  -8  -6 330.514  12.258   1
   4   8   6 300.815  14.840   3
  -5  -8  -6 292.253  12.528   2
  -5  -8  -6 275.788  11.534   1
   5   8   6 268.508  13.488   3
  -6  -8  -6 3.33936 1.81242   1
  -6  -8  -6 5.30879 1.89327   2
   6   8   6 3.68085 2.06569   3
  -7  -8  -6 199.985   9.841   1
  -7  -8  -6 176.533   8.915   2
   7   8   6 185.350  10.552   3
  -8  -8  -6 325.796  13.568   2
  -8  -8  -6 347.697  15.132   1
   8   8   6 334.590  15.539   3
  -9  -8  -6 75.4065  5.0723   2
  -9  -8  -6 70.6603  6.1697   1
   9   8   6 69.4979  6.2636   3
 -10  -8  -6 421.457  15.679   2
 -10  -8  -6 405.675  18.353   1
  10   8   6 388.729  18.065   3
 -11  -8  -6 422.568  19.543   1
  11   8   6 420.188  18.826   3
 -12  -8  -6 105.658   8.719   1
  12   8   6 100.962   7.966   3
 -13  -8  -6 214.545  13.768   1
  13   8   6 239.890  13.314   3
 -14  -8  -6 243.574  15.385   1
  14   8   6 262.615  14.456   3
 -15  -8  -6 85.5204  9.2433   1
  15   8   6 111.883   9.101   3
   5  -9  -6 0.64179 2.96115   2
  -5   9   6 5.82937 3.86173   3
   4  -9  -6 117.695   9.672   2
  -4   9   6 139.095  11.204   3
   3  -9  -6 286.325  15.782   2
  -3   9   6 315.603  17.603   3
   2  -9  -6 55.8671  6.4042   2
  -2   9   6 57.9187  6.9483   3
   1  -9  -6 144.649   9.791   2
  -1   9   6 154.636  10.912   3
   0  -9  -6 285.161  14.381   2
   0   9   6 280.673  15.413   3
  -1  -9  -6 19.2520  3.8271   2
   1   9   6 18.6271  4.4789   3
  -2  -9  -6 5.65989 2.42768   2
   2   9   6 1.29806 2.24934   3
  -3  -9  -6 165.542   9.600   2
   3   9   6 180.324  10.748   3
  -4  -9  -6 126.974   7.908   2
   4   9   6 120.302   8.555   3
  -5  -9  -6 20.5981  2.7667   1
  -5  -9  -6 23.1199  3.2899   2
   5   9   6 18.7278  3.9786   3
  -6  -9  -6 315.130  13.349   1
  -6  -9  -6 337.286  14.180   2
   6   9   6 314.957  15.226   3
  -7  -9  -6 55.8398  4.7442   2
  -7  -9  -6 57.2636  4.8799   1
   7   9   6 61.0213  5.7699   3
  -8  -9  -6 27.3071  3.2732   2
  -8  -9  -6 19.1330  3.5436   1
   8   9   6 26.8619  4.4672   3
  -9  -9  -6 109.705   6.731   2
  -9  -9  -6 101.474   7.502   1
   9   9   6 112.970   8.027   3
 -10  -9  -6 147.677   8.060   2
 -10  -9  -6 146.202   9.722   1
  10   9   6 153.949   9.728   3
 -11  -9  -6 4.95653 2.88315   1
  11   9   6 12.1095  3.5696   3
 -12  -9  -6 20.4933  4.6949   1
  12   9   6 23.2314  4.6100   3
 -13  -9  -6 1.78905 2.63816   1
  13   9   6 1.26936 2.53978   3
 -14  -9  -6 1.94069 2.71466   1
  14   9   6 3.86434 2.94342   3
 -15  -9  -6 26.1232  6.2471   1
  15   9   6 33.5731  5.8400   3
   4 -10  -6 19.3968  5.0969   2
  -4  10   6 23.2510  5.9457   3
   3 -10  -6 2.47417 2.84901   2
  -3  10   6 6.40085 3.37408   3
   2 -10  -6 42.5583  5.9226   2
  -2  10   6 36.9453  6.4986   3
   1 -10  -6 67.9051  7.0575   2
  -1  10   6 94.0760  8.6427   3
   0 -10  -6 2.57128 2.07643   2
   0  10   6 -1.8399  2.2277   3
  -1 -10  -6 8.78620 3.19580   2
   1  10   6 11.8642  4.0974   3
  -2 -10  -6 313.202  15.267   2
   2  10   6 326.439  16.624   3
  -3 -10  -6 82.5733  6.7047   2
   3  10   6 69.9982  6.9184   3
  -4 -10  -6 2.43519 1.93862   2
   4  10   6 0.57319 2.18139   3
  -5 -10  -6 98.1153  6.9748   2
   5  10   6 90.2720  7.5246   3
  -6 -10  -6 19.1335  2.9910   1
  -6 -10  -6 8.13643 2.56012   2
   6  10   6 16.8082  3.9405   3
  -7 -10  -6 165.397   9.215   2
  -7 -10  -6 157.938   8.720   1
   7  10   6 153.610   9.887   3
  -8 -10  -6 517.780  20.642   2
  -8 -10  -6 539.528  21.124   1
   8  10   6 530.345  22.350   3
  -9 -10  -6 427.456  18.228   1
  -9 -10  -6 393.926  16.905   2
   9  10   6 432.746  18.884   3
 -10 -10  -6 1.25546 1.75157   2
 -10 -10  -6 2.29289 2.75309   1
  10  10   6 -1.1618  2.2235   3
 -11 -10  -6 416.050  16.277   2
 -11 -10  -6 404.419  18.687   1
  11  10   6 339.692  17.417   3
 -12 -10  -6 159.655  11.278   1
  12  10   6 190.976  11.340   3
 -13 -10  -6 18.1202  5.0191   1
  13  10   6 7.63736 3.64776   3
 -14 -10  -6 174.940  12.619   1
  14  10   6 177.268  11.625   3
 -15 -10  -6 124.003  11.270   1
  15  10   6 147.171  10.563   3
   3 -11  -6 100.578   9.381   2
   2 -11  -6 81.5524  8.2660   2
  -2  11   6 89.6065  9.2954   3
   1 -11  -6 3.27936 2.90750   2
  -1  11   6 1.14262 3.00929   3
   0 -11  -6 134.787   9.837   2
   0  11   6 127.095  10.420   3
  -1 -11  -6 142.544   9.944   2
   1  11   6 142.692  10.757   3
  -2 -11  -6 26.9874  4.8436   2
   2  11   6 19.3097  4.6602   3
  -3 -11  -6 427.428  18.799   2
   3  11   6 387.500  19.347   3
  -4 -11  -6 543.019  22.512   2
  -5 -11  -6 11.9286  3.3897   2
   5  11   6 8.93753 3.17255   3
  -6 -11  -6 128.687   8.622   2
   6  11   6 128.174   9.257   3
  -7 -11  -6 273.047  13.575   2
  -7 -11  -6 299.606  13.072   1
   7  11   6 264.532  14.389   3
  -8 -11  -6 24.8274  4.3237   2
  -8 -11  -6 27.9655  4.1028   1
   8  11   6 28.1828  5.0229   3
  -9 -11  -6 32.1750  4.4732   1
  -9 -11  -6 32.0980  4.3077   2
   9  11   6 21.6596  4.5073   3
 -10 -11  -6 145.151   9.680   1
 -10 -11  -6 154.328   9.047   2
  10  11   6 144.083   9.781   3
 -11 -11  -6 67.3766  7.0387   1
 -11 -11  -6 72.9297  6.0395   2
  11  11   6 70.7031  6.9749   3
 -12 -11  -6 11.0354  4.1159   1
  12  11   6 8.74063 3.22826   3
 -13 -11  -6 94.7217  8.8580   1
  13  11   6 84.7128  7.7815   3
 -14 -11  -6 5.39589 4.15094   1
  14  11   6 5.31242 3.47133   3
 -15 -11  -6 -0.9450  3.1469   1
   1 -12  -6 32.1918  6.3984   2
  -1  12   6 42.1982  7.3393   3
   0 -12  -6 19.3440  4.7155   2
   0  12   6 29.9196  6.2003   3
  -1 -12  -6 12.9358  3.9888   2
   1  12   6 5.04208 3.71611   3
  -2 -12  -6 28.3263  5.1887   2
   2  12   6 28.5732  5.7259   3
  -3 -12  -6 136.186   9.662   2
   3  12   6 123.768  10.067   3
  -4 -12  -6 0.74774 2.24700   2
   4  12   6 0.17872 2.19911   3
  -5 -12  -6 155.678  10.037   2
   5  12   6 142.796  10.340   3
  -6 -12  -6 93.9671  7.5970   2
   6  12   6 98.9859  8.2942   3
  -7 -12  -6 -0.5588  1.9887   2
   7  12   6 3.34703 2.68173   3
  -8 -12  -6 299.889  14.898   2
   8  12   6 308.232  15.802   3
  -9 -12  -6 203.142  11.583   2
  -9 -12  -6 215.726  11.524   1
   9  12   6 199.436  12.184   3
 -10 -12  -6 38.0345  4.8159   2
 -10 -12  -6 37.1482  5.1747   1
  10  12   6 34.6475  5.1481   3
 -11 -12  -6 70.0404  6.5166   2
 -11 -12  -6 75.9638  7.3151   1
 -12 -12  -6 132.623  10.174   1
 -12 -12  -6 146.845   9.029   2
  12  12   6 136.849   9.741   3
 -13 -12  -6 82.2518  8.4239   1
  13  12   6 79.9948  7.6817   3
 -14 -12  -6 57.5521  7.5675   1
   0 -13  -6 25.2801  5.6774   2
  -1 -13  -6 101.493   9.011   2
   1  13   6 93.5136  9.4237   3
  -2 -13  -6 101.604   8.830   2
   2  13   6 99.2099  9.4723   3
  -3 -13  -6 145.672  10.585   2
   3  13   6 156.479  11.660   3
  -4 -13  -6 236.797  14.045   2
   4  13   6 256.649  15.158   3
  -5 -13  -6 41.5825  5.5714   2
   5  13   6 48.3399  6.2958   3
  -6 -13  -6 15.0490  3.9860   2
   6  13   6 15.4757  4.2699   3
  -7 -13  -6 149.333  10.078   2
   7  13   6 139.042  10.242   3
  -8 -13  -6 71.6021  6.9648   2
   8  13   6 79.2673  7.4067   3
  -9 -13  -6 22.5886  4.6517   2
   9  13   6 12.5738  4.0495   3
 -10 -13  -6 166.177  10.332   2
  10  13   6 141.935  10.326   3
 -11 -13  -6 95.2783  7.6894   2
 -11 -13  -6 97.8717  8.4552   1
  11  13   6 91.6382  8.2445   3
 -12 -13  -6 -0.4282  2.9627   1
 -12 -13  -6 5.92783 2.94707   2
  12  13   6 -0.9773  2.8521   3
 -13 -13  -6 37.0794  6.4933   1
 -14 -13  -6 28.0171  6.3294   1
  -2 -14  -6 10.9400  3.8262   2
  -3 -14  -6 99.2045  8.9401   2
   3  14   6 94.0410  9.3512   3
  -4 -14  -6 9.69780 3.44915   2
   4  14   6 8.31680 4.07689   3
  -5 -14  -6 82.0699  7.9795   2
   5  14   6 70.1875  7.8838   3
  -6 -14  -6 183.833  11.980   2
   6  14   6 179.045  12.254   3
  -7 -14  -6 58.4564  6.8447   2
   7  14   6 64.4577  7.1448   3
  -8 -14  -6 10.1358  4.3236   2
   8  14   6 9.05212 3.74178   3
  -9 -14  -6 210.605  12.800   2
   9  14   6 204.779  12.859   3
 -10 -14  -6 68.4176  7.0503   2
  10  14   6 62.8540  7.0435   3
 -11 -14  -6 3.95703 3.32737   2
  11  14   6 1.51162 3.26174   3
 -12 -14  -6 94.7593  8.2149   2
 -13 -14  -6 47.0718  6.7712   1
  -5 -15  -6 34.8817  6.4034   2
   5  15   6 28.1222  6.0624   3
  -6 -15  -6 -0.2365  3.2911   2
   6  15   6 3.73406 3.54869   3
  -7 -15  -6 32.3134  6.1516   2
   7  15   6 34.9735  6.3338   3
  -8 -15  -6 161.633  11.361   2
   8  15   6 136.204  10.899   3
  -9 -15  -6 11.6908  4.6729   2
   9  15   6 7.89185 4.00204   3
 -10 -15  -6 19.3174  5.0618   2
  10  15   6 21.2209  5.1199   3
 -11 -15  -6 113.131   9.583   2
  10  14  -7 49.7981  6.9177   1
 -10 -14   7 33.9059  6.4181   2
   9  14  -7 98.4941  9.4132   1
  -9 -14   7 116.408   9.675   2
   8  14  -7 84.0955  8.5831   1
  -8 -14   7 71.7013  7.7738   2
   7  14  -7 21.4485  5.2316   1
  -7 -14   7 19.7630  4.8999   2
   6  14  -7 186.347  13.051   1
  -6 -14   7 189.758  12.626   2
   5  14  -7 37.8571  6.5525   1
  -5 -14   7 28.3828  5.6432   2
   4  14  -7 3.56630 2.83736   1
  -4 -14   7 1.82918 2.79791   2
   3  14  -7 1.20371 3.01370   1
  -3 -14   7 -1.3690  2.6850   2
   2  14  -7 73.9947  7.7940   1
  -2 -14   7 63.8220  7.2904   2
  11  13  -7 15.6344  4.8677   1
 -11 -13   7 15.6707  4.5318   2
  10  13  -7 193.186  13.592   1
 -10 -13   7 209.186  13.324   2
   9  13  -7 100.766   9.336   1
  -9 -13   7 88.2135  8.4470   2
   8  13  -7 69.0250  7.6567   1
  -8 -13   7 74.9258  7.6353   2
   7  13  -7 231.864  14.699   1
  -7 -13   7 249.989  14.311   2
   6  13  -7 100.270   8.975   1
  -6 -13   7 91.0944  8.1806   2
   5  13  -7 45.6734  6.1848   1
  -5 -13   7 35.3531  5.8920   2
   4  13  -7 260.269  15.063   1
  -4 -13   7 246.489  14.228   2
   3  13  -7 78.3307  7.7310   1
  -3 -13   7 68.8127  7.0967   2
   2  13  -7 3.05907 2.97245   1
  -2 -13   7 -0.0072  2.5388   2
   1  13  -7 486.672  22.544   1
  -1 -13   7 464.080  21.382   2
   0  13  -7 223.428  13.650   1
   0 -13   7 213.667  13.046   2
   1 -13   7 0.82108 3.17354   2
  12  12  -7 122.517  11.223   1
 -12 -12   7 152.876  11.261   2
  11  12  -7 67.2521  7.7838   1
 -11 -12   7 64.5435  7.1970   2
  10  12  -7 4.68012 3.28226   1
 -10 -12   7 0.39379 2.30662   2
   9  12  -7 103.286   9.285   1
  -9 -12   7 89.7819  8.3151   2
   8  12  -7 100.812   9.032   1
  -8 -12   7 97.2810  8.3834   2
   7  12  -7 3.33824 2.99164   1
  -7 -12   7 5.91313 3.24578   2
   6  12  -7 118.407   9.591   1
  -6 -12   7 115.948   8.883   2
   5  12  -7 70.0541  7.0388   1
  -5 -12   7 60.3622  6.3979   2
   4  12  -7 5.44824 2.87014   1
  -4 -12   7 3.99663 2.86739   2
   3  12  -7 10.2286  3.2848   1
  -3 -12   7 5.47778 2.86601   2
   2  12  -7 72.4778  7.4384   1
  -2 -12   7 76.2208  6.9817   2
   1  12  -7 1.32943 2.53669   1
  -1 -12   7 -0.3042  2.3488   2
   0  12  -7 119.727   9.342   1
   0 -12   7 104.556   8.409   2
  -1  12  -7 83.4090  7.5933   1
   1 -12   7 89.7962  7.6341   2
  -2  12  -7 19.1667  4.6217   1
   2 -12   7 23.1598  4.9053   2
  12  11  -7 43.4880  7.5779   1
 -12 -11   7 48.2230  6.5598   2
  11  11  -7 9.70258 4.42891   1
 -11 -11   7 7.54495 3.40750   2
  10  11  -7 87.5153  8.7700   1
 -10 -11   7 109.090   8.911   2
   9  11  -7 168.559  11.926   1
  -9 -11   7 147.475  10.556   2
   8  11  -7 8.91998 4.03385   1
  -8 -11   7 2.42440 2.44221   2
   7  11  -7 120.099   9.607   1
  -7 -11   7 114.609   8.660   2
   6  11  -7 179.557  11.945   1
  -6 -11   7 183.266  11.158   2
   5  11  -7 -0.2095  2.1827   1
  -5 -11   7 0.72628 2.03979   2
   4  11  -7 248.202  14.099   1
  -4 -11   7 226.636  12.708   2
   3  11  -7 297.142  15.782   1
  -3 -11   7 297.059  14.722   2
   2  11  -7 39.7173  5.2217   1
  -2 -11   7 34.3939  4.6990   2
   1  11  -7 149.857  10.269   1
  -1 -11   7 132.065   9.102   2
   0  11  -7 268.738  14.801   1
   0 -11   7 272.786  13.790   2
  -1  11  -7 4.32303 3.09438   1
   1 -11   7 2.00395 2.35336   2
  -2  11  -7 136.477   9.820   1
   2 -11   7 139.216   9.377   2
  -3  11  -7 308.608  16.043   1
  13  10  -7 11.6957  4.7968   1
 -13 -10   7 18.1719  5.0106   2
 -12 -10   7 16.9503  4.6070   2
  11  10  -7 174.330  12.864   1
 -11 -10   7 194.721  12.454   2
  10  10  -7 29.0018  5.9293   1
 -10 -10   7 26.4352  5.2332   2
   9  10  -7 11.3327  3.8487   1
  -9 -10   7 23.6544  4.5863   2
   8  10  -7 247.460  14.076   1
  -8 -10   7 205.472  12.364   2
   7  10  -7 67.7899  7.0752   1
  -7 -10   7 71.5425  6.6264   2
   6  10  -7 45.0158  5.6150   1
  -6 -10   7 32.2003  4.5369   2
   5  10  -7 48.3379  5.8969   1
  -5 -10   7 42.9268  5.1206   2
   4  10  -7 38.2370  5.1933   1
  -4 -10   7 41.8605  4.9095   2
   3  10  -7 48.3193  5.7202   1
  -3 -10   7 45.0602  5.0385   2
   2  10  -7 137.627   9.482   1
  -2 -10   7 112.029   8.010   2
   1  10  -7 108.850   8.469   1
  -1 -10   7 112.100   7.761   2
   0  10  -7 4.20080 2.56899   1
   0 -10   7 8.09950 3.05347   2
  -1  10  -7 13.4022  3.7647   1
   1 -10   7 12.8592  3.6139   2
  -2  10  -7 12.6847  3.3654   1
   2 -10   7 5.09755 3.04252   2
  -3  10  -7 10.6297  3.6383   1
   3 -10   7 15.3975  3.8849   2
  -4  10  -7 4.08224 2.87590   1
  -5  10  -7 18.3351  4.6172   1
  13   9  -7 24.5207  6.1670   1
 -13  -9   7 49.5458  6.6316   2
  12   9  -7 48.1948  7.5531   1
 -12  -9   7 45.3138  6.2155   2
  11   9  -7 -0.7083  2.7814   1
 -11  -9   7 1.16473 3.05336   2
  10   9  -7 61.3715  7.1439   1
 -10  -9   7 52.9275  6.3187   2
   9   9  -7 51.7753  6.3604   1
  -9  -9   7 49.9303  5.6528   2
   8   9  -7 -0.4548  2.1022   1
  -8  -9   7 1.82426 2.14681   2
   7   9  -7 97.7275  8.3179   1
  -7  -9   7 104.252   7.814   2
   6   9  -7 249.760  13.786   1
  -6  -9   7 249.513  12.957   2
   5   9  -7 185.937  10.993   1
  -5  -9   7 121.710   8.598   2
   4   9  -7 134.291   9.641   1
  -4  -9   7 172.444   9.615   2
   3   9  -7 770.975  30.632   1
  -3  -9   7 792.015  28.757   2
   2   9  -7 229.913  12.959   1
  -2  -9   7 254.835  10.854   3
  -2  -9   7 234.156  11.989   2
   1   9  -7 11.8646  3.4541   1
  -1  -9   7 10.1508  2.9016   2
  -1  -9   7 8.53895 2.41704   3
   0   9  -7 238.846  13.060   1
   0  -9   7 230.939  11.610   2
  -1   9  -7 97.1666  7.8217   1
   1  -9   7 113.595   7.414   2
  -2   9  -7 7.14736 2.65485   1
   2  -9   7 2.67374 2.22030   2
  -3   9  -7 340.224  16.904   1
   3  -9   7 349.222  15.211   2
  -4   9  -7 468.108  20.947   1
  -5   9  -7 9.96274 3.18682   1
  -6   9  -7 97.6597  8.4333   1
  13   8  -7 41.9163  7.0179   1
 -13  -8   7 39.5646  6.6533   2
  12   8  -7 -1.3307  2.7493   1
 -12  -8   7 3.19429 3.16224   2
  11   8  -7 178.052  12.363   1
 -11  -8   7 172.845  11.677   2
  10   8  -7 207.752  13.187   1
 -10  -8   7 209.510  12.601   2
   9   8  -7 2.66565 2.72447   1
  -9  -8   7 4.89944 2.74475   2
   8   8  -7 390.339  18.362   1
  -8  -8   7 346.530  16.849   2
   7   8  -7 347.119  17.435   1
  -7  -8   7 380.891  16.835   2
   6   8  -7 56.9934  6.2333   1
  -6  -8   7 59.3092  5.6852   2
   5   8  -7 91.1711  7.4708   1
  -5  -8   7 98.8421  7.1356   2
   4   8  -7 135.080   9.231   1
  -4  -8   7 136.620   8.417   2
   3   8  -7 61.5146  6.0318   1
  -3  -8   7 65.5754  5.5192   2
   2   8  -7 117.160   8.261   1
  -2  -8   7 91.4445  6.6916   2
  -2  -8   7 106.181   6.011   3
   1   8  -7 167.899  10.561   1
  -1  -8   7 182.137   9.003   3
  -1  -8   7 199.946   9.929   2
   0   8  -7 170.427  10.310   1
   0  -8   7 154.752   8.532   3
   0  -8   7 150.257   8.464   2
  -1   8  -7 3.57310 2.22474   1
   1  -8   7 1.67235 2.00735   2
  -2   8  -7 74.0666  6.4475   1
   2  -8   7 50.8474  4.8745   2
  -3   8  -7 44.5835  5.3159   1
   3  -8   7 53.2376  4.8273   2
  -4   8  -7 4.49298 2.74102   1
  -5   8  -7 70.5986  6.8091   1
  -6   8  -7 31.6140  5.2638   1
  -7   8  -7 12.6827  3.8813   1
  13   7  -7 0.22339 3.43109   1
 -13  -7   7 10.2934  3.8991   2
  12   7  -7 23.7964  5.4920   1
 -12  -7   7 30.7841  6.0111   2
  11   7  -7 24.6571  5.3963   1
 -11  -7   7 27.4164  5.4482   2
  10   7  -7 3.20907 2.81971   1
 -10  -7   7 1.33537 2.76060   2
   9   7  -7 460.386  20.459   1
  -9  -7   7 394.118  18.978   2
   8   7  -7 569.991  23.908   1
  -8  -7   7 536.134  22.602   2
   7   7  -7 25.7250  4.7358   1
  -7  -7   7 41.8470  4.7988   2
   6   7  -7 252.753  13.633   1
  -6  -7   7 264.724  12.900   2
   5   7  -7 405.768  18.290   1
  -5  -7   7 400.905  17.077   2
   4   7  -7 5.69285 2.71097   1
  -4  -7   7 5.17396 2.30195   2
   3   7  -7 312.599  15.097   1
  -3  -7   7 295.008  13.547   2
  -3  -7   7 323.607  11.514   3
   2   7  -7 435.402  19.219   1
  -2  -7   7 445.511  17.539   2
  -2  -7   7 449.423  16.271   3
   1   7  -7 3.34435 2.00569   1
  -1  -7   7 -0.9761  1.3153   3
  -1  -7   7 -1.3003  1.5974   2
   0   7  -7 353.429  17.017   1
   0  -7   7 394.048  15.418   2
   0  -7   7 385.472  15.448   3
  -1   7  -7 334.174  15.628   1
   1  -7   7 315.274  13.884   3
   1  -7   7 298.254  12.946   2
  -2   7  -7 130.798   8.888   1
   2  -7   7 145.063   8.469   3
   2  -7   7 124.749   7.212   2
  -3   7  -7 189.111  11.011   1
   3  -7   7 176.755   8.915   2
  -4   7  -7 520.168  22.092   1
   4  -7   7 523.822  19.413   2
  -5   7  -7 200.898  11.636   1
  -6   7  -7 22.5761  4.4717   1
  -7   7  -7 230.289  13.320   1
  -8   7  -7 89.5464  8.1568   1
  13   6  -7 186.692  13.398   1
 -13  -6   7 221.004  13.963   2
  12   6  -7 23.9135  5.4474   1
 -12  -6   7 33.8856  6.1956   2
  11   6  -7 37.6909  6.0997   1
 -11  -6   7 37.5569  5.4411   2
  10   6  -7 292.406  15.837   1
 -10  -6   7 300.147  15.627   2
   9   6  -7 11.1576  3.7450   1
  -9  -6   7 11.1884  3.5288   2
   8   6  -7 135.551   9.535   1
  -8  -6   7 142.140   9.461   2
   7   6  -7 514.341  21.856   1
  -7  -6   7 512.631  21.009   2
   6   6  -7 176.211  10.545   1
  -6  -6   7 167.447   9.666   2
   5   6  -7 27.4022  4.4123   1
  -5  -6   7 30.9059  3.8457   2
   4   6  -7 446.246  19.119   1
  -4  -6   7 429.574  17.546   2
   3   6  -7 40.2702  4.7320   1
  -3  -6   7 31.7218  3.7374   2
   2   6  -7 90.8415  6.7401   1
  -2  -6   7 79.3045  4.4566   3
  -2  -6   7 71.0048  5.3109   2
   1   6  -7 154.775   9.284   1
  -1  -6   7 145.473   7.785   2
  -1  -6   7 156.584   7.373   3
   0   6  -7 220.360  11.812   1
   0  -6   7 220.999  10.180   3
   0  -6   7 229.979  10.251   2
  -1   6  -7 43.0443  4.7476   1
   1  -6   7 39.5484  3.7039   2
   1  -6   7 34.7652  3.7611   3
  -2   6  -7 174.151  10.159   1
   2  -6   7 172.321   8.241   2
   2  -6   7 166.813   9.252   3
  -3   6  -7 229.883  12.373   1
   3  -6   7 225.332  11.804   3
   3  -6   7 239.840  10.203   2
  -4   6  -7 28.7895  4.0955   1
   4  -6   7 25.1601  4.3059   3
   4  -6   7 28.8063  3.2914   2
  -5   6  -7 34.4764  4.6808   1
   5  -6   7 35.6880  4.8182   3
  -6   6  -7 120.327   8.817   1
   6  -6   7 119.936   9.073   3
  -7   6  -7 63.4230  6.4165   1
   7  -6   7 56.6593  6.6710   3
  -8   6  -7 19.3019  4.4139   1
   8  -6   7 9.96470 3.81564   3
  -9   6  -7 10.2046  3.9105   1
   9  -6   7 9.39321 3.94569   3
  13   5  -7 3.00074 3.94776   1
 -13  -5   7 4.88101 4.28022   2
  12   5  -7 83.8395  8.3957   1
 -12  -5   7 94.0314  8.8583   2
  11   5  -7 75.1853  7.5988   1
 -11  -5   7 77.8615  7.6918   2
  10   5  -7 13.8943  3.9731   1
 -10  -5   7 11.4886  3.5302   2
   9   5  -7 196.600  11.905   1
  -9  -5   7 200.240  11.820   2
   8   5  -7 519.305  22.028   1
  -8  -5   7 519.101  21.735   2
   7   5  -7 53.6428  5.6381   1
  -7  -5   7 61.3815  5.7309   2
   6   5  -7 16.8719  3.5843   1
  -6  -5   7 19.3356  3.7045   2
   5   5  -7 290.592  14.127   1
  -5  -5   7 292.434  13.379   2
   4   5  -7 123.049   8.182   1
  -4  -5   7 133.070   7.740   2
   3   5  -7 83.5005  6.5724   1
  -3  -5   7 87.1794  4.2025   3
  -3  -5   7 86.3288  5.8438   2
   2   5  -7 399.586  17.308   1
  -2  -5   7 394.202  14.180   3
  -2  -5   7 398.146  15.545   2
   1   5  -7 446.072  19.120   1
  -1  -5   7 477.774  17.448   2
  -1  -5   7 471.891  16.998   3
   0   5  -7 128.295   8.155   1
   0  -5   7 116.288   6.397   3
   0  -5   7 123.049   6.560   2
  -1   5  -7 1396.58   46.96   1
   1  -5   7 1347.92   43.01   2
   1  -5   7 1343.43   45.12   3
  -2   5  -7 307.893  14.468   1
   2  -5   7 322.793  12.103   2
   2  -5   7 280.430  13.136   3
  -3   5  -7 1.96273 1.89933   1
   3  -5   7 -0.4065  1.4434   3
  -4   5  -7 380.697  17.127   1
   4  -5   7 376.377  16.715   3
   4  -5   7 367.149  13.830   2
  -5   5  -7 316.705  15.101   1
   5  -5   7 302.042  15.111   3
  -6   5  -7 -0.3162  1.6317   1
   6  -5   7 0.97139 2.04755   3
  -7   5  -7 120.483   8.686   1
   7  -5   7 108.024   8.870   3
  -8   5  -7 508.924  22.886   1
   8  -5   7 554.367  24.768   3
  -9   5  -7 7.81355 3.46719   1
   9  -5   7 9.15380 3.89634   3
 -10   5  -7 122.416   9.809   1
  10  -5   7 109.731  10.299   3
  12   4  -7 41.4434  6.1530   1
 -12  -4   7 48.6043  6.5514   2
  11   4  -7 9.63975 3.59648   1
 -11  -4   7 13.1176  4.4313   2
  10   4  -7 314.739  16.237   1
 -10  -4   7 337.985  16.856   2
   9   4  -7 85.1601  7.4345   1
  -9  -4   7 96.8212  7.8909   2
   8   4  -7 31.6306  4.4676   1
  -8  -4   7 33.1099  4.4179   2
   7   4  -7 11.5424  3.1353   1
  -7  -4   7 11.2921  3.2270   2
   6   4  -7 193.658  10.498   1
  -6  -4   7 174.966   9.936   2
   5   4  -7 25.8185  4.0648   1
  -5  -4   7 22.6951  3.7348   2
   4   4  -7 236.951  11.989   1
  -4  -4   7 235.680  11.338   2
  -4  -4   7 255.928   9.404   3
   3   4  -7 504.857  19.942   1
  -3  -4   7 476.119  18.367   2
  -3  -4   7 481.815  16.668   3
   2   4  -7 180.778   9.978   1
  -2  -4   7 188.249   8.947   2
  -2  -4   7 188.297   7.710   3
   1   4  -7 250.226  12.075   1
  -1  -4   7 240.025   9.916   3
  -1  -4   7 249.993  10.547   2
   0   4  -7 617.293  24.843   1
   0  -4   7 656.614  22.601   2
   0  -4   7 709.821  23.444   3
  -1   4  -7 168.796   9.686   1
   1  -4   7 178.368   7.860   2
   1  -4   7 177.667   8.519   3
  -2   4  -7 9.95413 2.71558   1
   2  -4   7 8.43808 1.86934   2
   2  -4   7 7.16348 2.22950   3
  -3   4  -7 206.544  10.966   1
   3  -4   7 184.999   9.932   3
   3  -4   7 210.297   8.403   2
  -4   4  -7 40.5041  4.5176   1
   4  -4   7 47.9546  4.7465   3
   4  -4   7 40.5954  3.0968   2
  -5   4  -7 23.9116  4.0379   1
   5  -4   7 13.5139  3.4816   3
  -6   4  -7 151.165   9.535   1
   6  -4   7 134.212   9.284   3
  -7   4  -7 28.2055  4.7002   1
   7  -4   7 20.1334  4.2901   3
  -8   4  -7 3.54529 2.67201   1
   8  -4   7 -1.1319  2.2829   3
  -9   4  -7 63.3098  6.8171   1
   9  -4   7 62.7749  7.3632   3
 -10   4  -7 14.9191  4.1483   1
  10  -4   7 16.6865  5.1492   3
 -11   4  -7 0.06153 3.38982   1
  11  -4   7 1.36405 3.04803   3
  12   3  -7 2.39641 3.19439   1
 -12  -3   7 15.4897  5.2082   2
  11   3  -7 65.1700  6.9212   1
 -11  -3   7 73.4327  7.7964   2
  10   3  -7 99.9867  8.1440   1
 -10  -3   7 94.8464  8.2859   2
   9   3  -7 28.4937  4.7931   1
  -9  -3   7 25.3200  4.8044   2
   8   3  -7 93.5671  7.1918   1
  -8  -3   7 82.7436  7.0228   2
   7   3  -7 16.1445  3.5809   1
  -7  -3   7 10.2726  3.1685   2
  -7  -3   7 13.1929  2.6027   3
   6   3  -7 6.78314 2.39097   1
  -6  -3   7 6.51949 2.44210   2
  -6  -3   7 11.2527  2.1790   3
   5   3  -7 259.291  12.816   1
  -5  -3   7 268.617  12.693   2
  -5  -3   7 279.952  10.962   3
   4   3  -7 532.645  20.787   1
  -4  -3   7 512.241  19.930   2
  -4  -3   7 532.402  18.449   3
   3   3  -7 12.0120  2.8531   1
  -3  -3   7 12.1091  2.6591   2
  -3  -3   7 13.0575  1.8189   3
   2   3  -7 2030.55   66.64   1
  -2  -3   7 2091.47   64.57   3
  -2  -3   7 2066.03   64.10   2
   1   3  -7 1450.39   48.28   1
  -1  -3   7 1449.12   45.70   2
  -1  -3   7 1446.59   46.24   3
   0   3  -7 949.362  33.110   1
   0  -3   7 920.820  31.250   3
   0  -3   7 942.792  30.417   2
  -1   3  -7 460.920  18.905   1
   1  -3   7 478.258  16.411   2
   1  -3   7 468.579  17.593   3
  -2   3  -7 1456.65   47.38   1
   2  -3   7 1408.08   43.18   2
   2  -3   7 1342.27   46.13   3
  -3   3  -7 135.961   8.366   1
   3  -3   7 139.046   7.937   3
   3  -3   7 144.127   6.120   2
  -4   3  -7 341.592  15.398   1
   4  -3   7 354.677  12.038   2
   4  -3   7 337.438  15.141   3
  -5   3  -7 880.229  31.451   1
   5  -3   7 822.267  31.211   3
  -6   3  -7 169.393  10.146   1
   6  -3   7 172.565  10.268   3
  -7   3  -7 355.429  16.570   1
   7  -3   7 341.738  16.856   3
  -8   3  -7 267.798  13.862   1
   8  -3   7 243.268  14.092   3
  -9   3  -7 287.603  15.171   1
   9  -3   7 281.634  15.871   3
 -10   3  -7 96.0173  8.2685   1
  10  -3   7 86.9496  8.6414   3
 -11   3  -7 262.660  15.180   1
  11  -3   7 245.074  15.833   3
 -12   3  -7 58.9621  7.3120   1
  12  -3   7 37.4006  7.1514   3
 -12  -2   7 209.632  13.965   2
 -11  -2   7 21.9108  5.2755   2
  10   2  -7 88.2701  7.6011   1
 -10  -2   7 131.632   9.675   2
   9   2  -7 331.655  15.558   1
  -9  -2   7 304.985  16.184   2
   8   2  -7 55.4883  5.5772   1
  -8  -2   7 62.3866  6.3832   2
  -8  -2   7 66.2696  5.4045   3
   7   2  -7 18.1284  3.5149   1
  -7  -2   7 14.0226  2.8226   3
  -7  -2   7 14.5846  3.5993   2
   6   2  -7 315.913  14.493   1
  -6  -2   7 330.317  13.649   3
  -6  -2   7 337.692  15.200   2
   5   2  -7 214.253  10.813   1
  -5  -2   7 229.031   9.880   3
  -5  -2   7 197.039  10.677   2
   4   2  -7 146.071   8.254   1
  -4  -2   7 147.240   7.132   3
  -4  -2   7 135.117   8.003   2
   3   2  -7 523.520  20.620   1
  -3  -2   7 560.111  19.263   3
  -3  -2   7 531.743  19.978   2
   2   2  -7 251.671  11.768   1
  -2  -2   7 262.133  10.337   3
  -2  -2   7 258.678  11.124   2
   1   2  -7 30.0740  3.5505   1
  -1  -2   7 39.9186  3.4064   2
  -1  -2   7 33.6314  2.8509   3
   0   2  -7 632.099  22.813   1
   0  -2   7 603.354  20.683   2
   0  -2   7 592.298  21.270   3
  -1   2  -7 185.973   9.611   1
   1  -2   7 185.613   7.763   2
   1  -2   7 191.675   8.688   3
  -2   2  -7 129.779   7.739   1
   2  -2   7 134.013   5.757   2
   2  -2   7 125.343   7.013   3
  -3   2  -7 112.684   7.349   1
   3  -2   7 122.189   5.216   2
   3  -2   7 134.220   7.336   3
  -4   2  -7 366.571  16.341   1
   4  -2   7 406.271  16.354   3
  -5   2  -7 43.1572  4.5806   1
   5  -2   7 47.5075  4.7952   3
  -6   2  -7 191.918  10.894   1
   6  -2   7 199.886  10.980   3
  -7   2  -7 74.8543  6.4706   1
   7  -2   7 80.5937  6.8864   3
  -8   2  -7 1.59333 2.11127   1
   8  -2   7 1.75477 2.12829   3
  -9   2  -7 29.7527  4.8812   1
   9  -2   7 27.0306  5.1130   3
 -10   2  -7 27.2918  5.1090   1
  10  -2   7 21.4712  5.0522   3
 -11   2  -7 3.47360 3.24554   1
  11  -2   7 2.97125 2.88086   3
 -12   2  -7 11.8208  4.5213   1
  12  -2   7 12.2527  4.8500   3
 -11  -1   7 24.4398  5.6583   2
 -10  -1   7 234.131  14.196   2
   9   1  -7 15.3993  3.7283   1
  -9  -1   7 18.2631  4.0704   3
  -9  -1   7 15.2272  4.3008   2
   8   1  -7 64.5424  5.8835   1
  -8  -1   7 62.3975  6.3039   2
  -8  -1   7 58.0083  5.6296   3
   7   1  -7 53.8490  5.0191   1
  -7  -1   7 46.1187  4.8060   3
  -7  -1   7 51.0001  5.3720   2
   6   1  -7 2.07304 1.57564   1
  -6  -1   7 4.28210 1.96140   3
  -6  -1   7 0.10675 2.05042   2
   5   1  -7 104.074   6.916   1
  -5  -1   7 102.634   7.228   2
  -5  -1   7 113.384   6.678   3
   4   1  -7 449.141  17.645   1
  -4  -1   7 440.605  17.874   2
  -4  -1   7 446.804  17.115   3
   3   1  -7 29.4792  3.4955   1
  -3  -1   7 30.9006  3.5895   2
  -3  -1   7 34.9959  3.1260   3
   2   1  -7 2.84450 1.72015   1
  -2  -1   7 3.64957 1.38763   3
  -2  -1   7 3.86816 1.78801   2
   1   1  -7 224.008  10.455   1
  -1  -1   7 243.365  10.023   2
  -1  -1   7 224.906   9.682   3
   0   1  -7 8.46714 2.17918   1
   0  -1   7 10.8219  2.0204   2
   0  -1   7 12.9684  1.9297   3
  -1   1  -7 39.5345  3.7699   1
   1  -1   7 43.6528  3.5279   3
   1  -1   7 40.9791  2.9954   2
  -2   1  -7 1137.79   38.57   1
   2  -1   7 1126.06   38.07   3
   2  -1   7 1152.07   35.14   2
  -3   1  -7 364.517  15.465   1
   3  -1   7 379.080  12.216   2
   3  -1   7 353.017  14.855   3
  -4   1  -7 26.4216  3.5048   1
   4  -1   7 36.0149  3.6689   3
  -5   1  -7 816.419  29.631   1
   5  -1   7 811.841  29.629   3
  -6   1  -7 599.315  23.394   1
   6  -1   7 593.947  23.445   3
  -7   1  -7 0.89157 1.96081   1
   7  -1   7 2.40793 1.83346   3
  -8   1  -7 366.664  16.499   1
   8  -1   7 320.666  16.303   3
  -9   1  -7 418.439  19.084   1
   9  -1   7 411.369  19.518   3
 -10   1  -7 119.896   9.008   1
  10  -1   7 99.9503  8.7473   3
 -11   1  -7 158.898  10.876   1
  11  -1   7 135.329  10.813   3
 -12   1  -7 288.031  16.703   1
  12  -1   7 306.602  17.545   3
 -13   1  -7 8.68878 4.05356   1
  13  -1   7 3.22950 3.71742   3
 -11   0   7 103.809   9.356   2
 -10   0   7 8.88744 3.48772   2
  -9   0   7 223.910  13.376   2
  -9   0   7 214.269  12.564   3
   8   0  -7 80.5617  6.2139   1
  -8   0   7 64.2678  6.8437   2
  -8   0   7 70.8416  6.4969   3
   7   0  -7 6.83529 2.50209   1
  -7   0   7 3.04915 2.21746   3
  -7   0   7 5.01134 2.85182   2
   6   0  -7 294.307  13.280   1
  -6   0   7 305.748  14.135   3
  -6   0   7 317.418  14.934   2
   5   0  -7 452.742  17.675   1
  -5   0   7 435.703  18.608   2
  -5   0   7 455.506  18.346   3
   4   0  -7 19.9366  3.0456   1
  -4   0   7 22.9523  3.7965   2
  -4   0   7 23.3647  3.0680   3
   3   0  -7 186.330   8.939   1
  -3   0   7 189.452   9.054   3
  -3   0   7 180.733   9.504   2
   2   0  -7 654.461  23.626   1
  -2   0   7 681.760  23.719   2
  -2   0   7 669.066  23.798   3
   1   0  -7 322.720  13.390   1
  -1   0   7 325.759  13.110   2
  -1   0   7 353.904  13.480   3
   0   0  -7 106.331   6.060   1
   0   0   7 99.8923  5.6805   3
   0   0   7 94.5639  5.3533   2
  -1   0  -7 803.353  27.488   1
   1   0   7 765.475  27.102   3
   1   0   7 794.979  25.547   2
  -2   0  -7 78.7824  5.3007   1
   2   0   7 73.0713  3.9454   2
   2   0   7 75.4960  5.0107   3
  -3   0  -7 393.585  16.102   1
   3   0   7 397.004  15.851   3
   3   0   7 401.352  13.124   2
  -4   0  -7 523.864  19.770   1
   4   0   7 488.886  19.424   3
  -5   0  -7 77.7904  5.9847   1
   5   0   7 97.6170  6.3725   3
  -6   0  -7 2.42387 1.98736   1
   6   0   7 3.31954 1.85535   3
  -7   0  -7 175.106   9.962   1
   7   0   7 169.512   9.905   3
  -8   0  -7 12.5603  3.3319   1
   8   0   7 16.4552  3.7965   3
  -9   0  -7 31.2668  4.5848   1
   9   0   7 26.7988  4.7289   3
 -10   0  -7 99.1988  8.1308   1
  10   0   7 105.951   8.594   3
 -11   0  -7 28.2202  5.1350   1
  11   0   7 12.7140  4.0688   3
 -12   0  -7 2.25105 2.97257   1
  12   0   7 3.98984 3.06422   3
 -13   0  -7 17.1478  4.7764   1
  13   0   7 6.97788 3.97544   3
 -10   1   7 3.31142 3.22328   2
  -9   1   7 125.079   9.688   3
  -9   1   7 109.761   9.465   2
  -8   1   7 12.1300  3.8125   2
  -8   1   7 22.9420  4.6955   3
  -7   1   7 77.1511  6.9811   2
  -7   1   7 74.5128  6.5882   3
   6  -1  -7 141.289   7.855   1
  -6   1   7 139.982   9.022   3
  -6   1   7 133.274   9.005   2
   5  -1  -7 -1.0323  1.3935   1
  -5   1   7 1.03181 1.80170   3
  -5   1   7 0.19902 1.93513   2
   4  -1  -7 517.206  19.407   1
  -4   1   7 550.975  21.184   2
  -4   1   7 522.280  20.859   3
   3  -1  -7 125.993   6.687   1
  -3   1   7 133.745   7.814   2
  -3   1   7 127.760   7.468   3
   2  -1  -7 10.2475  2.1582   1
  -2   1   7 9.35122 2.35473   3
  -2   1   7 8.73730 2.47306   2
   1  -1  -7 41.8023  3.4814   1
  -1   1   7 42.6947  3.8740   2
  -1   1   7 49.2890  4.0053   3
   0  -1  -7 588.280  20.965   1
   0   1   7 556.765  21.358   3
   0   1   7 626.310  20.709   2
  -1  -1  -7 11.9248  2.1382   1
   1   1   7 12.0221  2.2072   3
   1   1   7 9.16730 1.84167   2
  -2  -1  -7 739.645  25.469   1
   2   1   7 699.599  25.532   3
   2   1   7 730.484  23.386   2
  -3  -1  -7 1384.49   45.40   1
   3   1   7 1386.63   45.93   3
  -4  -1  -7 1.72285 1.47409   1
   4   1   7 0.08582 1.28974   3
  -5  -1  -7 781.275  27.733   1
   5   1   7 751.146  27.697   3
  -6  -1  -7 729.323  27.191   1
   6   1   7 738.156  27.436   3
  -7  -1  -7 441.832  18.498   1
   7   1   7 435.316  18.511   3
  -8  -1  -7 204.536  11.029   1
   8   1   7 187.774  10.919   3
  -9  -1  -7 215.126  12.035   1
   9   1   7 210.563  12.105   3
 -10  -1  -7 103.194   8.243   1
  10   1   7 120.345   8.740   3
 -11  -1  -7 66.1004  6.7137   1
  11   1   7 53.2270  6.1564   3
 -12  -1  -7 176.973  12.176   1
  12   1   7 188.517  12.380   3
 -13  -1  -7 109.708   9.698   1
  13   1   7 109.164   9.533   3
 -14  -1  -7 4.67295 3.38324   1
  14   1   7 1.62283 2.95845   3
  10  -2  -7 12.4268  4.1966   2
 -10   2   7 13.8270  4.8769   3
   9  -2  -7 163.119  11.702   2
  -9   2   7 164.117  11.807   3
  -8   2   7 314.634  16.693   3
  -7   2   7 53.9539  6.0313   3
  -7   2   7 58.7502  6.3869   2
  -6   2   7 141.440   9.362   2
  -6   2   7 129.393   9.072   3
  -5   2   7 639.058  25.530   2
  -5   2   7 666.573  25.912   3
   4  -2  -7 211.046   9.297   1
  -4   2   7 219.113  11.416   2
  -4   2   7 209.118  11.207   3
   3  -2  -7 218.882   9.252   1
  -3   2   7 218.541  11.010   2
  -3   2   7 213.621  10.931   3
   2  -2  -7 622.893  21.185   1
  -2   2   7 614.628  23.197   3
  -2   2   7 604.449  22.593   2
   1  -2  -7 884.396  29.192   1
  -1   2   7 904.053  31.250   3
  -1   2   7 860.763  29.955   2
   0  -2  -7 16.7007  2.0991   1
   0   2   7 18.3367  2.8194   2
   0   2   7 16.2356  2.8552   3
  -1  -2  -7 738.321  25.194   1
   1   2   7 738.395  26.483   3
  -2  -2  -7 1003.26   32.80   1
  -2  -2  -7 983.382  31.330   2
   2   2   7 957.891  33.607   3
  -3  -2  -7 80.3612  5.1961   1
  -3  -2  -7 78.8938  4.1577   2
   3   2   7 84.0082  5.5605   3
  -4  -2  -7 123.360   7.178   1
  -4  -2  -7 136.851   5.383   2
   4   2   7 131.476   7.591   3
  -5  -2  -7 78.9936  5.6527   1
   5   2   7 86.3591  5.9440   3
  -6  -2  -7 55.0422  4.7601   1
   6   2   7 37.6419  4.2316   3
  -7  -2  -7 72.9950  5.9722   1
   7   2   7 68.4943  5.7859   3
  -8  -2  -7 41.6370  4.7726   1
   8   2   7 35.3965  4.4883   3
  -9  -2  -7 1.41982 1.76424   1
   9   2   7 5.10986 2.63341   3
 -10  -2  -7 73.6883  6.7365   1
  10   2   7 53.0651  5.7981   3
 -11  -2  -7 185.470  11.746   1
  11   2   7 178.032  11.485   3
 -12  -2  -7 2.56444 2.42719   1
  12   2   7 2.23078 2.46744   3
 -13  -2  -7 28.6517  5.7660   1
  13   2   7 16.3255  4.6620   3
 -14  -2  -7 11.3838  3.9225   1
  14   2   7 14.4116  4.5251   3
   9  -3  -7 12.4366  4.4391   2
  -9   3   7 20.9373  5.7098   3
   8  -3  -7 21.3174  5.3135   2
  -8   3   7 33.5465  6.0912   3
   7  -3  -7 57.5211  6.4218   2
  -7   3   7 54.1039  6.2992   3
   6  -3  -7 34.1499  5.0059   2
  -6   3   7 32.5949  4.8315   3
   5  -3  -7 4.54771 2.39689   2
  -5   3   7 6.85796 2.89153   3
   4  -3  -7 41.3417  4.7809   2
  -4   3   7 51.1437  5.1970   3
   3  -3  -7 600.181  20.217   1
  -3   3   7 593.314  23.762   3
   2  -3  -7 18.8923  3.2796   2
   2  -3  -7 20.6553  2.1650   1
  -2   3   7 16.8916  3.3967   3
   1  -3  -7 68.8006  3.9230   1
   1  -3  -7 69.7686  5.2851   2
  -1   3   7 59.3889  5.1871   3
   0  -3  -7 939.864  32.225   2
   0  -3  -7 995.824  31.417   1
   0   3   7 952.123  33.848   3
  -1  -3  -7 222.953   9.262   1
  -1  -3  -7 222.135   9.734   2
   1   3   7 222.755  10.706   3
  -2  -3  -7 46.8681  3.6028   1
  -2  -3  -7 45.1447  3.3981   2
   2   3   7 36.9688  3.9585   3
  -3  -3  -7 1420.24   45.92   1
  -3  -3  -7 1393.69   43.89   2
   3   3   7 1444.19   47.39   3
  -4  -3  -7 530.227  17.272   2
  -4  -3  -7 502.026  19.156   1
   4   3   7 515.894  20.011   3
  -5  -3  -7 36.5191  3.7024   1
  -5  -3  -7 35.0938  2.3187   2
   5   3   7 34.0189  3.8122   3
  -6  -3  -7 147.393   8.365   1
   6   3   7 144.893   8.449   3
  -7  -3  -7 99.0895  6.8533   1
   7   3   7 93.2942  6.7483   3
  -8  -3  -7 0.73780 1.82680   1
   8   3   7 2.68250 1.71513   3
  -9  -3  -7 511.446  21.470   1
   9   3   7 509.407  21.452   3
 -10  -3  -7 52.4052  5.8651   1
  10   3   7 52.7686  5.7506   3
 -11  -3  -7 11.5118  3.7265   1
  11   3   7 5.64338 2.74425   3
 -12  -3  -7 134.688  10.094   1
  12   3   7 131.683   9.626   3
 -13  -3  -7 228.888  13.877   1
  13   3   7 184.784  12.382   3
 -14  -3  -7 18.9142  5.4871   1
  14   3   7 25.2878  5.4979   3
   9  -4  -7 -0.1529  2.4042   2
  -9   4   7 4.28048 3.99423   3
   8  -4  -7 280.967  16.336   2
  -8   4   7 297.443  17.233   3
   7  -4  -7 126.749   9.909   2
  -7   4   7 137.961  10.553   3
   6  -4  -7 1.02866 2.43291   2
  -6   4   7 3.63565 2.74060   3
   5  -4  -7 322.656  15.920   2
  -5   4   7 308.785  16.084   3
   4  -4  -7 304.520  14.929   2
  -4   4   7 300.388  15.234   3
   3  -4  -7 9.46968 2.73211   2
  -3   4   7 7.88593 2.85787   3
   2  -4  -7 392.978  16.560   2
  -2   4   7 369.239  16.885   3
   1  -4  -7 765.239  27.288   2
  -1   4   7 746.598  28.295   3
   0  -4  -7 4.05216 1.88134   2
   0  -4  -7 6.99499 1.58360   1
   0   4   7 5.75043 2.26446   3
  -1  -4  -7 1245.82   38.35   1
  -1  -4  -7 1155.46   38.91   2
   1   4   7 1198.56   41.44   3
  -2  -4  -7 681.218  23.420   2
  -2  -4  -7 690.976  23.165   1
   2   4   7 666.502  25.310   3
  -3  -4  -7 155.084   7.402   1
  -3  -4  -7 146.919   6.962   2
   3   4   7 135.432   8.092   3
  -4  -4  -7 402.925  15.583   1
  -4  -4  -7 395.679  14.352   2
   4   4   7 411.301  16.810   3
  -5  -4  -7 472.149  15.894   2
  -5  -4  -7 469.498  18.003   1
   5   4   7 453.004  18.705   3
  -6  -4  -7 450.012  18.303   1
  -6  -4  -7 469.728  15.357   2
   6   4   7 470.678  18.981   3
  -7  -4  -7 18.9824  3.3724   1
   7   4   7 14.4228  3.1435   3
  -8  -4  -7 304.273  14.375   1
   8   4   7 311.677  14.592   3
  -9  -4  -7 1.15827 2.07966   1
   9   4   7 -1.4532  1.4821   3
 -10  -4  -7 6.29321 2.94604   1
  10   4   7 7.38815 2.83511   3
 -11  -4  -7 75.7505  7.1780   1
  11   4   7 70.7622  6.7776   3
 -12  -4  -7 102.913   8.683   1
  12   4   7 109.327   8.539   3
 -13  -4  -7 2.01110 3.00126   1
  13   4   7 4.28277 2.96040   3
 -14  -4  -7 26.2393  5.8054   1
  14   4   7 15.8842  4.7611   3
 -15  -4  -7 15.1317  5.1227   1
  15   4   7 19.3085  5.3183   3
   8  -5  -7 10.8126  3.8866   2
  -8   5   7 12.2780  4.9402   3
   7  -5  -7 9.95147 3.74345   2
  -7   5   7 12.3185  4.4763   3
   6  -5  -7 10.1148  3.7746   2
  -6   5   7 16.9648  4.4530   3
   5  -5  -7 33.8774  4.9749   2
  -5   5   7 42.9599  5.7637   3
   4  -5  -7 3.79442 2.25330   2
  -4   5   7 5.18376 2.75148   3
   3  -5  -7 39.5023  4.6577   2
  -3   5   7 44.8447  5.3588   3
   2  -5  -7 115.586   7.776   2
  -2   5   7 122.015   8.517   3
   1  -5  -7 118.913   7.540   2
  -1   5   7 115.920   8.034   3
   0  -5  -7 250.315  11.777   2
   0   5   7 252.122  12.649   3
  -1  -5  -7 74.9214  5.4017   2
  -1  -5  -7 76.0228  4.0626   1
   1   5   7 70.1429  5.8458   3
  -2  -5  -7 3.19621 1.51613   2
  -2  -5  -7 3.89722 1.44601   1
   2   5   7 0.98641 1.56805   3
  -3  -5  -7 115.353   6.027   1
  -3  -5  -7 109.205   6.189   2
   3   5   7 119.013   7.570   3
  -4  -5  -7 1121.51   36.74   2
  -4  -5  -7 1172.22   37.91   1
   4   5   7 1151.01   40.01   3
  -5  -5  -7 106.072   5.541   2
  -5  -5  -7 106.193   6.381   1
   5   5   7 110.243   7.246   3
  -6  -5  -7 65.0555  3.8491   2
  -6  -5  -7 56.8201  4.8877   1
   6   5   7 70.5790  5.7930   3
  -7  -5  -7 396.722  13.775   2
  -7  -5  -7 407.038  16.866   1
   7   5   7 393.007  17.212   3
  -8  -5  -7 64.2148  5.6273   1
   8   5   7 56.9337  5.4952   3
  -9  -5  -7 292.138  14.398   1
   9   5   7 295.337  14.428   3
 -10  -5  -7 324.654  16.140   1
  10   5   7 346.659  16.294   3
 -11  -5  -7 94.3398  7.9808   1
  11   5   7 97.5765  7.7714   3
 -12  -5  -7 0.00189 2.30570   1
  12   5   7 3.22832 2.56252   3
 -13  -5  -7 190.732  12.855   1
  13   5   7 201.442  12.324   3
 -14  -5  -7 110.956  10.046   1
  14   5   7 125.067   9.775   3
 -15  -5  -7 2.19100 3.10016   1
  15   5   7 2.72107 3.34954   3
   7  -6  -7 362.490  18.989   2
  -7   6   7 354.175  20.060   3
   6  -6  -7 17.6853  4.6394   2
  -6   6   7 27.4838  5.8459   3
   5  -6  -7 128.133   9.812   2
  -5   6   7 146.907  10.870   3
   4  -6  -7 335.415  16.962   2
  -4   6   7 369.972  18.353   3
   3  -6  -7 50.2823  5.6469   2
  -3   6   7 59.6916  6.2418   3
   2  -6  -7 300.172  14.552   2
  -2   6   7 301.255  15.454   3
   1  -6  -7 499.552  20.116   2
  -1   6   7 466.872  20.830   3
   0  -6  -7 310.608  14.170   2
   0   6   7 322.065  15.391   3
  -1  -6  -7 20.7581  3.3584   2
   1   6   7 20.2989  3.7959   3
  -2  -6  -7 207.441  10.158   2
  -2  -6  -7 220.804   8.496   1
   2   6   7 200.653  11.201   3
  -3  -6  -7 185.250   9.306   2
  -3  -6  -7 205.779   8.572   1
   3   6   7 203.862  10.935   3
  -4  -6  -7 22.9121  2.8415   1
  -4  -6  -7 22.8950  2.8108   2
   4   6   7 22.6349  3.8845   3
  -5  -6  -7 537.308  20.246   1
  -5  -6  -7 542.771  19.584   2
   5   6   7 573.912  22.279   3
  -6  -6  -7 925.870  30.211   2
  -6  -6  -7 942.559  32.295   1
   6   6   7 901.459  33.533   3
  -7  -6  -7 0.29538 1.03882   2
  -7  -6  -7 -0.7147  1.6057   1
   7   6   7 0.88363 1.73966   3
  -8  -6  -7 351.960  13.187   2
  -8  -6  -7 371.255  16.230   1
   8   6   7 382.830  16.776   3
  -9  -6  -7 308.896  14.911   1
   9   6   7 316.530  15.066   3
 -10  -6  -7 10.3650  3.4043   1
  10   6   7 16.9012  3.8072   3
 -11  -6  -7 70.8340  7.0082   1
  11   6   7 79.5920  6.9776   3
 -12  -6  -7 353.096  17.877   1
  12   6   7 337.254  16.975   3
 -13  -6  -7 42.3820  6.6981   1
  13   6   7 44.6137  5.9647   3
 -14  -6  -7 21.3827  5.4243   1
  14   6   7 21.4295  5.0115   3
 -15  -6  -7 19.7206  5.0902   1
  15   6   7 14.4145  4.3692   3
  -6   7   7 41.9764  7.0921   3
   5  -7  -7 15.2077  4.3428   2
  -5   7   7 17.7645  4.9379   3
   4  -7  -7 0.49846 2.42048   2
  -4   7   7 -0.5652  2.6588   3
   3  -7  -7 170.969  11.010   2
  -3   7   7 177.296  11.790   3
   2  -7  -7 329.422  15.795   2
  -2   7   7 322.348  16.871   3
   1  -7  -7 4.25144 2.16454   2
  -1   7   7 2.91381 2.15204   3
   0  -7  -7 116.751   8.016   2
   0   7   7 131.882   9.133   3
  -1  -7  -7 267.036  12.596   2
   1   7   7 247.504  13.406   3
  -2  -7  -7 50.2499  4.6813   2
   2   7   7 47.2255  5.2416   3
  -3  -7  -7 105.153   5.361   1
  -3  -7  -7 101.304   6.598   2
   3   7   7 103.151   7.622   3
  -4  -7  -7 313.459  12.546   1
  -4  -7  -7 322.035  13.564   2
   4   7   7 331.069  15.347   3
  -5  -7  -7 139.890   7.646   1
  -5  -7  -7 172.195   8.301   2
   5   7   7 155.093   9.458   3
  -6  -7  -7 2.33368 1.74431   1
  -6  -7  -7 2.90566 1.49181   2
   6   7   7 1.82677 2.05204   3
  -7  -7  -7 187.334   9.948   1
  -7  -7  -7 192.301   8.816   2
   7   7   7 200.051  11.056   3
  -8  -7  -7 376.978  16.410   1
  -8  -7  -7 374.606  14.108   2
   8   7   7 364.589  16.936   3
  -9  -7  -7 -0.5388  1.4988   2
  -9  -7  -7 1.41349 2.11853   1
   9   7   7 2.32125 2.12443   3
 -10  -7  -7 273.383  15.004   1
  10   7   7 371.027  16.291   3
 -11  -7  -7 332.676  16.746   1
  11   7   7 330.512  16.205   3
 -12  -7  -7 66.9806  7.0644   1
  12   7   7 62.8548  6.6184   3
 -13  -7  -7 144.251  10.925   1
  13   7   7 144.116  10.291   3
 -14  -7  -7 194.748  13.392   1
  14   7   7 192.437  12.409   3
 -15  -7  -7 3.91730 3.31557   1
  15   7   7 -1.0676  3.0318   3
   5  -8  -7 9.14911 4.08608   2
  -5   8   7 19.4530  5.2946   3
   4  -8  -7 207.977  13.231   2
  -4   8   7 217.676  14.273   3
   3  -8  -7 241.581  13.887   2
  -3   8   7 219.824  14.224   3
   2  -8  -7 4.24513 2.99978   2
  -2   8   7 5.72356 3.03612   3
   1  -8  -7 509.914  21.774   2
  -1   8   7 520.248  23.303   3
   0  -8  -7 303.958  14.660   2
   0   8   7 294.128  15.657   3
  -1  -8  -7 50.2421  5.1697   2
   1   8   7 53.2979  5.9466   3
  -2  -8  -7 150.378   8.949   2
   2   8   7 145.568   9.761   3
  -3  -8  -7 297.458  13.821   2
   3   8   7 327.755  15.745   3
  -4  -8  -7 20.5567  2.7949   1
  -4  -8  -7 20.4178  3.5009   2
   4   8   7 25.0927  4.4831   3
  -5  -8  -7 221.224  11.019   2
  -5  -8  -7 244.136  10.480   1
   5   8   7 249.284  12.922   3
  -6  -8  -7 202.526   9.723   1
  -6  -8  -7 186.549   9.548   2
   6   8   7 205.465  11.433   3
  -7  -8  -7 23.5594  2.9790   2
  -7  -8  -7 21.4842  3.5586   1
   7   8   7 27.2708  4.5835   3
  -8  -8  -7 492.091  19.949   1
  -8  -8  -7 480.097  18.198   2
   8   8   7 500.319  21.152   3
  -9  -8  -7 143.926   9.196   1
  -9  -8  -7 148.700   7.571   2
   9   8   7 154.063   9.697   3
 -10  -8  -7 111.645   8.548   1
  10   8   7 140.650   9.386   3
 -11  -8  -7 58.3725  6.3513   1
  11   8   7 64.5479  6.4526   3
 -12  -8  -7 241.421  14.274   1
  12   8   7 257.007  13.965   3
 -13  -8  -7 19.7046  5.0365   1
  13   8   7 25.0178  4.9746   3
 -14  -8  -7 0.56461 2.83408   1
  14   8   7 4.51159 3.31594   3
 -15  -8  -7 28.7537  6.3922   1
  15   8   7 35.9521  6.1529   3
   4  -9  -7 13.5426  4.6420   2
  -4   9   7 15.0159  4.5935   3
   3  -9  -7 22.6070  5.2006   2
  -3   9   7 32.0675  6.1468   3
   2  -9  -7 74.0699  7.2768   2
  -2   9   7 70.8436  7.7919   3
   1  -9  -7 42.0838  5.2470   2
  -1   9   7 29.6920  5.6506   3
   0  -9  -7 9.25957 3.27886   2
   0   9   7 7.01893 3.44095   3
  -1  -9  -7 95.5993  7.4647   2
   1   9   7 97.4086  8.3514   3
  -2  -9  -7 216.035  11.748   2
   2   9   7 231.209  13.203   3
  -3  -9  -7 -1.0511  1.5851   2
   3   9   7 0.22836 2.23409   3
  -4  -9  -7 192.411  10.331   2
   4   9   7 186.961  11.466   3
  -5  -9  -7 76.5855  5.0158   1
  -5  -9  -7 63.0051  5.5413   2
   5   9   7 79.8246  6.9535   3
  -6  -9  -7 2.88054 1.80442   1
  -6  -9  -7 3.69980 1.88126   2
   6   9   7 3.26987 2.34597   3
  -7  -9  -7 117.169   7.126   2
  -7  -9  -7 110.086   7.195   1
   7   9   7 113.074   8.320   3
  -8  -9  -7 314.985  13.641   2
  -8  -9  -7 346.076  14.903   1
   8   9   7 291.865  15.378   3
  -9  -9  -7 84.2685  5.7883   2
  -9  -9  -7 77.8805  6.6368   1
   9   9   7 80.2478  7.0343   3
 -10  -9  -7 138.707   9.848   1
 -10  -9  -7 179.483   8.842   2
  10   9   7 168.782  10.657   3
 -11  -9  -7 274.295  14.769   1
  11   9   7 278.250  14.752   3
 -12  -9  -7 82.3788  7.9346   1
  12   9   7 84.8255  7.6584   3
 -13  -9  -7 80.2580  8.3051   1
  13   9   7 70.3320  7.1496   3
 -14  -9  -7 226.675  14.770   1
  14   9   7 234.342  13.852   3
 -15  -9  -7 110.267  10.368   1
  15   9   7 117.558   9.797   3
   3 -10  -7 142.217  11.184   2
  -3  10   7 171.281  12.822   3
   2 -10  -7 98.5758  8.8595   2
  -2  10   7 109.978   9.917   3
   1 -10  -7 39.9003  5.5187   2
  -1  10   7 41.3796  6.8206   3
   0 -10  -7 295.059  15.393   2
   0  10   7 282.238  16.416   3
  -1 -10  -7 22.7735  4.2773   2
   1  10   7 26.6057  5.5621   3
  -2 -10  -7 9.26611 2.83458   2
   2  10   7 4.58149 3.16403   3
  -3 -10  -7 184.213  10.797   2
   3  10   7 190.726  12.027   3
  -4 -10  -7 165.202   9.941   2
   4  10   7 170.086  11.059   3
  -5 -10  -7 9.24331 2.71148   2
   5  10   7 5.62485 3.06301   3
  -6 -10  -7 407.497  17.597   2
   6  10   7 425.526  19.447   3
  -7 -10  -7 421.903  17.023   1
  -7 -10  -7 407.473  17.314   2
   7  10   7 414.021  19.134   3
  -8 -10  -7 33.8070  4.3268   1
  -8 -10  -7 28.8489  3.8239   2
   8  10   7 22.6172  4.6121   3
  -9 -10  -7 119.374   8.087   1
  -9 -10  -7 96.6421  6.8640   2
   9  10   7 98.6535  8.1296   3
 -10 -10  -7 233.370  11.217   2
 -10 -10  -7 223.726  12.550   1
  10  10   7 236.207  13.318   3
 -11 -10  -7 44.3719  5.6999   1
  11  10   7 53.2747  6.1676   3
 -12 -10  -7 115.510   9.235   1
  12  10   7 108.710   8.866   3
 -13 -10  -7 18.5044  4.9747   1
  13  10   7 31.7489  5.6069   3
 -14 -10  -7 6.78621 4.44896   1
  14  10   7 8.99445 3.98958   3
 -15 -10  -7 23.3332  6.1178   1
  15  10   7 25.3774  5.7625   3
   2 -11  -7 5.27620 3.35739   2
  -2  11   7 1.74599 3.69966   3
   1 -11  -7 7.36880 3.15949   2
  -1  11   7 11.2584  4.5279   3
   0 -11  -7 0.61083 2.20017   2
   0  11   7 -1.6989  2.5427   3
  -1 -11  -7 13.9205  3.8939   2
   1  11   7 15.9267  4.7398   3
  -2 -11  -7 63.3669  6.4181   2
   2  11   7 64.0096  7.3104   3
  -3 -11  -7 11.3834  3.6125   2
   3  11   7 7.48248 3.65629   3
  -4 -11  -7 22.8941  4.4431   2
   4  11   7 21.7798  4.8808   3
  -5 -11  -7 104.205   7.725   2
   5  11   7 93.8454  8.3280   3
  -6 -11  -7 56.5482  5.4187   2
   6  11   7 43.8848  5.7260   3
  -7 -11  -7 17.3378  3.6916   2
   7  11   7 17.1730  4.3628   3
  -8 -11  -7 157.010   9.338   2
  -8 -11  -7 142.954   8.796   1
   8  11   7 143.284  10.231   3
  -9 -11  -7 124.332   8.651   1
  -9 -11  -7 147.894   8.737   2
   9  11   7 126.328   9.492   3
 -10 -11  -7 4.12417 2.55412   2
 -10 -11  -7 4.00657 2.94140   1
  10  11   7 0.11566 2.68141   3
 -11 -11  -7 157.584   9.278   2
 -11 -11  -7 146.875  10.470   1
  11  11   7 165.431  11.128   3
 -12 -11  -7 133.284  10.175   1
  12  11   7 139.826  10.051   3
 -13 -11  -7 -0.8055  3.1839   1
  13  11   7 -0.9947  2.7111   3
 -14 -11  -7 219.526  14.789   1
  14  11   7 256.316  14.699   3
 -15 -11  -7 149.274  12.234   1
  15  11   7 155.323  11.523   3
   0 -12  -7 86.5509  8.4218   2
   0  12   7 89.8655  9.2112   3
  -1 -12  -7 113.935   9.165   2
   1  12   7 93.6841  9.4662   3
  -2 -12  -7 1.11856 2.28116   2
   2  12   7 -1.1580  2.8149   3
  -3 -12  -7 120.660   9.206   2
   3  12   7 118.052  10.093   3
  -4 -12  -7 309.908  15.729   2
   4  12   7 289.685  16.562   3
  -5 -12  -7 49.6102  5.6797   2
   5  12   7 45.6423  6.2333   3
  -6 -12  -7 85.2230  7.1907   2
   6  12   7 68.9554  7.3460   3
  -7 -12  -7 246.715  13.024   2
   7  12   7 229.302  13.932   3
  -8 -12  -7 59.2561  6.1495   2
   8  12   7 59.7637  6.7832   3
  -9 -12  -7 81.3230  6.8119   1
  -9 -12  -7 74.9696  6.6593   2
   9  12   7 74.7147  7.5349   3
 -10 -12  -7 220.992  12.301   1
 -10 -12  -7 203.547  11.452   2
  10  12   7 196.912  12.560   3
 -11 -12  -7 46.2908  5.3328   2
 -11 -12  -7 45.1870  5.9325   1
  11  12   7 40.8939  5.8439   3
 -12 -12  -7 24.0680  5.2732   1
  12  12   7 26.9730  5.2128   3
 -13 -12  -7 55.6236  7.1395   1
  13  12   7 52.3454  6.8793   3
 -14 -12  -7 2.44639 3.82026   1
  14  12   7 2.26552 3.50409   3
  -1 -13  -7 1.32390 2.56780   2
   1  13   7 -0.2261  3.1026   3
  -2 -13  -7 25.3637  5.1687   2
   2  13   7 18.9113  5.5435   3
  -3 -13  -7 67.6585  7.2404   2
   3  13   7 60.7276  7.6595   3
  -4 -13  -7 29.5307  5.3244   2
   4  13   7 21.6616  5.3841   3
  -5 -13  -7 5.50385 3.22849   2
   5  13   7 4.08030 3.57843   3
  -6 -13  -7 47.7532  5.9582   2
   6  13   7 47.8832  6.3893   3
  -7 -13  -7 20.6934  4.4559   2
   7  13   7 14.8439  4.4933   3
  -8 -13  -7 91.6288  7.7083   2
   8  13   7 96.2582  8.4754   3
  -9 -13  -7 145.060   9.719   2
   9  13   7 118.949   9.849   3
 -10 -13  -7 38.3175  5.2400   2
  10  13   7 47.0882  6.2714   3
 -11 -13  -7 45.5117  6.1101   1
 -11 -13  -7 47.9985  5.8261   2
  11  13   7 33.7818  6.0288   3
  12  13   7 94.4219  8.7733   3
 -13 -13  -7 42.1780  6.8945   1
  13  13   7 40.0626  6.5940   3
  -3 -14  -7 27.4317  5.6405   2
  -4 -14  -7 254.487  15.106   2
   4  14   7 243.670  15.683   3
  -5 -14  -7 120.406   9.797   2
   5  14   7 126.272  10.649   3
  -6 -14  -7 1.94857 3.03227   2
   6  14   7 0.68608 2.95021   3
  -7 -14  -7 93.2738  8.3808   2
   7  14   7 85.7698  8.6100   3
  -8 -14  -7 65.2301  6.9910   2
   8  14   7 60.9785  7.2899   3
  -9 -14  -7 6.65448 3.14543   2
   9  14   7 -2.2162  3.1229   3
 -10 -14  -7 166.747  11.079   2
  10  14   7 162.715  11.797   3
 -11 -14  -7 171.686  11.322   2
  11  14   7 166.062  11.861   3
 -12 -14  -7 10.6691  4.5383   1
  12  14   7 18.1892  5.0183   3
  -7 -15  -7 13.9902  4.2381   2
   7  15   7 7.77650 4.18638   3
  -8 -15  -7 3.82377 3.61767   2
   8  15   7 0.40067 3.43028   3
  -9 -15  -7 115.129   9.621   2
   9  15   7 120.097  10.367   3
 -10 -15  -7 113.030   9.497   2
   8  14  -8 67.4938  8.1047   1
  -8 -14   8 56.9820  6.9820   2
   7  14  -8 135.935  11.159   1
  -7 -14   8 144.884  10.987   2
   6  14  -8 25.0344  5.4275   1
  -6 -14   8 21.2483  5.0922   2
   5  14  -8 34.7723  6.4280   1
  -5 -14   8 41.1750  5.9087   2
   4  14  -8 87.5585  8.7565   1
  -4 -14   8 67.8233  7.5108   2
   3  14  -8 92.3177  9.0492   1
  -3 -14   8 78.5744  8.0052   2
  10  13  -8 12.2886  4.5942   1
 -10 -13   8 0.84390 3.05075   2
   9  13  -8 57.1834  6.9114   1
  -9 -13   8 48.6343  6.3379   2
   8  13  -8 50.6816  6.8866   1
  -8 -13   8 38.6245  6.4627   2
   7  13  -8 5.66463 3.13448   1
  -7 -13   8 5.18424 3.10480   2
   6  13  -8 199.641  13.582   1
  -6 -13   8 210.503  13.000   2
   5  13  -8 136.722  10.932   1
  -5 -13   8 124.128   9.794   2
   4  13  -8 4.96262 3.03775   1
  -4 -13   8 -0.3486  2.7103   2
   3  13  -8 4.17699 3.22489   1
  -3 -13   8 4.81146 2.88691   2
   2  13  -8 149.496  11.201   1
  -2 -13   8 128.255   9.731   2
   1  13  -8 -1.7464  2.8294   1
  -1 -13   8 0.45137 2.56447   2
   0  13  -8 78.0373  8.2345   1
   0 -13   8 85.2083  7.9218   2
  11  12  -8 -2.0909  2.8905   1
 -11 -12   8 7.64785 3.76486   2
  10  12  -8 93.3974  9.3279   1
 -10 -12   8 93.6134  8.6063   2
   9  12  -8 43.0412  6.2502   1
  -9 -12   8 30.3717  5.7907   2
   8  12  -8 66.0135  7.6228   1
  -8 -12   8 65.0303  7.0782   2
   7  12  -8 180.015  12.697   1
  -7 -12   8 180.008  11.732   2
   6  12  -8 145.803  11.127   1
  -6 -12   8 157.032  10.693   2
   5  12  -8 2.89285 2.94643   1
  -5 -12   8 -0.7732  1.9571   2
   4  12  -8 197.432  13.008   1
  -4 -12   8 209.288  12.194   2
   3  12  -8 39.0184  6.2565   1
  -3 -12   8 36.4430  5.2043   2
   2  12  -8 35.9470  5.9669   1
  -2 -12   8 43.7005  5.5750   2
   1  12  -8 259.852  15.056   1
  -1 -12   8 239.299  13.361   2
   0  12  -8 107.393   9.107   1
   0 -12   8 105.007   8.188   2
  -1  12  -8 11.3378  3.8874   1
   1 -12   8 17.6306  4.4472   2
  -2  12  -8 158.498  11.448   1
  11  11  -8 123.573  11.023   1
 -11 -11   8 150.658  11.127   2
  10  11  -8 10.5028  4.4630   1
 -10 -11   8 9.53797 3.69470   2
   9  11  -8 102.773   9.696   1
  -9 -11   8 111.961   9.097   2
   8  11  -8 122.142  10.263   1
  -8 -11   8 126.079   9.556   2
   7  11  -8 35.8305  6.0485   1
  -7 -11   8 33.0842  5.3831   2
   6  11  -8 121.149   9.744   1
  -6 -11   8 113.883   8.687   2
   5  11  -8 155.440  10.821   1
  -5 -11   8 137.499   9.584   2
   4  11  -8 7.35134 2.96931   1
  -4 -11   8 5.39668 2.63281   2
   3  11  -8 26.6614  5.0534   1
  -3 -11   8 29.4313  4.9295   2
   2  11  -8 145.428  10.447   1
  -2 -11   8 114.419   8.553   2
   1  11  -8 36.4030  5.4669   1
  -1 -11   8 33.6063  4.6652   2
   0  11  -8 117.819   9.355   1
   0 -11   8 114.113   8.233   2
  -1  11  -8 94.7766  8.3303   1
   1 -11   8 90.3510  7.5062   3
   1 -11   8 79.8631  7.0041   2
  -2  11  -8 18.8248  4.5647   1
  -3  11  -8 14.8758  4.5799   1
  12  10  -8 15.5194  5.2166   1
 -12 -10   8 30.0080  6.0583   2
  11  10  -8 13.4201  4.5461   1
 -11 -10   8 10.7413  4.2489   2
  10  10  -8 38.3434  6.7053   1
 -10 -10   8 44.4560  6.0054   2
   9  10  -8 119.739  10.088   1
  -9 -10   8 106.219   8.793   2
   8  10  -8 5.61257 3.36378   1
  -8 -10   8 4.02519 2.55377   2
   7  10  -8 139.057  10.505   1
  -7 -10   8 144.093   9.756   2
   6  10  -8 136.311  10.356   1
  -6 -10   8 138.223   9.409   2
   5  10  -8 24.2460  4.8565   1
  -5 -10   8 24.5285  4.4550   2
   4  10  -8 194.494  12.281   1
  -4 -10   8 190.124  10.998   2
   3  10  -8 213.380  13.050   1
  -3 -10   8 226.444  12.069   2
   2  10  -8 4.28386 2.64563   1
  -2 -10   8 0.45020 2.17722   2
   1  10  -8 35.2724  5.6249   1
  -1 -10   8 43.9471  5.0124   2
   0  10  -8 562.664  23.958   1
   0 -10   8 460.870  20.626   2
   0 -10   8 551.460  21.466   3
  -1  10  -8 133.553   9.745   1
   1 -10   8 98.1826  7.5322   2
   1 -10   8 123.006   8.516   3
  -2  10  -8 13.8559  3.8712   1
[truncated: 220,497 more chars]
