# Supplementary material for: Crystal structure of bis­{μ-(E)-2-[(2-oxido­phenyl­imino)­meth­yl]quinolin-8-olato-κ4 O,N,N′,O′}bis­[di­butyl­tin(IV)]
Source: Acta Crystallogr E Crystallogr Commun. 2017 Jan 1;73(Pt 1):4–7. doi: 10.1107/S2056989016018867 (PMC5209758; doi:10.1107/S2056989016018867)
Supplement: Supplementary file 2 [file e-73-00004-Isup2.hkl]

data_I                                                                          
_shelx_title ' Compound_I'                                                      
_shelx_refln_list_code          4                                               
_shelx_F_calc_maximum      340.87                                               
_exptl_crystal_F_000      1008.00                                               
_reflns_d_resolution_high  0.8274                                               
                                                                                
loop_                                                                           
 _space_group_symop_operation_xyz                                               
 'x, y, z'                                                                      
 '-x, -y, -z'                                                                   
                                                                                
_cell_length_a    13.4874                                                       
_cell_length_b    13.7517                                                       
_cell_length_c    13.8397                                                       
_cell_angle_alpha  89.480                                                       
_cell_angle_beta   80.345                                                       
_cell_angle_gamma  60.858                                                       
                                                                                
_shelx_F_squared_multiplier     1.000                                           
                                                                                
loop_                                                                           
 _refln_index_h                                                                 
 _refln_index_k                                                                 
 _refln_index_l                                                                 
 _refln_F_squared_calc                                                          
 _refln_F_squared_meas                                                          
 _refln_F_squared_sigma                                                         
 _refln_observed_status                                                         
   2   0   0       7804.22       7927.71       173.82 o                         
   3   0   0      19364.22      20209.95       433.37 o                         
   4   0   0      10996.21      11282.74       251.56 o                         
   5   0   0       2551.61       2679.63        75.36 o                         
   6   0   0      13074.71      13574.88       308.10 o                         
   7   0   0       6407.67       6353.49       161.78 o                         
   8   0   0        334.91        278.11        23.96 o                         
   9   0   0       5923.56       5927.25       160.69 o                         
  10   0   0       1983.23       2087.29        79.09 o                         
  11   0   0        163.99        179.07        38.02 o                         
  12   0   0       2376.96       2372.40        92.71 o                         
  13   0   0       2146.92       2567.08       150.89 o                         
 -12   1   0        270.85        299.29        55.94 o                         
 -11   1   0        931.79       1060.64        56.43 o                         
 -10   1   0        143.93        191.25        26.87 o                         
  -9   1   0        467.66        476.12        33.06 o                         
  -8   1   0          3.14         21.06        21.73 o                         
  -7   1   0        150.55        143.26        26.78 o                         
  -6   1   0         93.14        138.40        17.44 o                         
  -5   1   0       7614.68       8117.54       191.68 o                         
  -4   1   0       1331.47       1327.51        50.89 o                         
  -3   1   0        742.48        686.45        27.71 o                         
  -2   1   0       5838.22       5867.69       245.11 o                         
  -1   1   0        211.32        186.20        18.30 o                         
   0   1   0       1534.78       1433.52        49.96 o                         
   1   1   0        264.16        188.31        12.06 o                         
   2   1   0       1223.57       1334.28        36.15 o                         
   3   1   0       1800.13       1820.38        50.18 o                         
   4   1   0         12.49         15.31         6.95 o                         
   5   1   0       3511.35       3586.32       164.92 o                         
   6   1   0       1636.66       1848.37        59.91 o                         
   7   1   0       1251.96       1271.34        49.31 o                         
   8   1   0         44.21         51.24        30.84 o                         
   9   1   0         31.10         49.48        17.57 o                         
  10   1   0        226.19        198.35        27.05 o                         
  11   1   0        430.96        450.02        35.78 o                         
  12   1   0        768.53        799.79       101.96 o                         
  13   1   0          6.03         -1.00        29.73 o                         
  14   1   0         99.92        107.67        45.09 o                         
 -11   2   0        916.22        955.03        64.48 o                         
 -10   2   0       1880.95       1772.89        72.76 o                         
  -9   2   0       2470.58       2684.34       143.16 o                         
  -8   2   0       3099.97       3200.11        99.98 o                         
  -7   2   0       3810.59       3984.33       121.03 o                         
  -6   2   0       9668.62      10098.47       239.06 o                         
  -5   2   0       3416.90       3402.34        93.95 o                         
  -4   2   0       4199.67       4510.30        95.81 o                         
  -3   2   0      21233.93      21411.39       391.66 o                         
  -2   2   0      17790.55      18639.71       569.82 o                         
  -1   2   0          1.01         -4.25         4.25 o                         
   0   2   0      26101.23      25416.77       442.93 o                         
   1   2   0      22286.76      23384.89       407.07 o                         
   2   2   0       9049.15       9605.10       172.62 o                         
   3   2   0         52.31         45.62         6.41 o                         
   4   2   0      16174.67      17388.52       310.11 o                         
   5   2   0       2742.93       2724.47       104.04 o                         
   6   2   0      29252.92      31541.79       680.22 o                         
   7   2   0      14815.35      14555.90       331.74 o                         
   8   2   0       2379.00       2599.96        82.76 o                         
   9   2   0       2418.13       2445.65        82.72 o                         
  10   2   0       7159.04       7309.98       193.54 o                         
  11   2   0       2479.23       2497.43        91.14 o                         
  12   2   0        592.85        622.37        45.85 o                         
  13   2   0       2485.50       2466.21        80.14 o                         
  14   2   0        841.11        905.37        62.75 o                         
 -11   3   0        362.88        299.63        51.98 o                         
 -10   3   0        808.80        532.43        59.16 o                         
  -9   3   0        602.17        520.44        47.77 o                         
  -8   3   0         74.90        114.92        20.30 o                         
  -7   3   0        191.29        263.14        25.65 o                         
  -6   3   0          2.16         13.72         9.92 o                         
  -5   3   0        189.18        172.60        17.79 o                         
  -4   3   0        385.67        309.34        24.77 o                         
  -3   3   0        405.43        405.78        25.97 o                         
  -2   3   0       1478.98       1492.77        49.12 o                         
  -1   3   0        576.65        579.13        24.28 o                         
   0   3   0       7305.64       7592.14       140.56 o                         
   1   3   0         16.59          0.46         7.59 o                         
   2   3   0       9196.02       9917.08       179.35 o                         
   3   3   0        427.96        397.60        15.41 o                         
   4   3   0         67.31         66.28         7.75 o                         
   5   3   0       1064.29       1041.74        30.50 o                         
   7   3   0          0.03          0.93         6.88 o                         
   8   3   0         13.95         18.82         9.52 o                         
   9   3   0         43.67         46.07        11.49 o                         
  10   3   0          3.88         11.33        11.94 o                         
  11   3   0        714.17        700.22        36.03 o                         
  12   3   0        362.29        417.71        30.42 o                         
  13   3   0        214.01        185.48        27.17 o                         
  14   3   0        338.37        299.39        41.27 o                         
  15   3   0        364.93        447.50        74.16 o                         
 -10   4   0        220.39        228.28        46.15 o                         
  -9   4   0       1572.30       1502.96        96.24 o                         
  -8   4   0       2194.13       2417.16        93.05 o                         
  -7   4   0          4.77         -3.47        15.58 o                         
  -6   4   0       8569.94       8686.41       213.37 o                         
  -5   4   0       8338.84       8525.63       206.54 o                         
  -4   4   0        699.46        691.13        33.74 o                         
  -3   4   0       6596.44       6276.81       177.29 o                         
  -2   4   0      31571.61      32928.59       652.42 o                         
  -1   4   0       2435.24       2263.56        95.86 o                         
   0   4   0       1756.22       1564.64        54.05 o                         
   1   4   0       8409.34       8120.71       152.16 o                         
   2   4   0        227.92        216.05        24.00 o                         
   3   4   0        270.30        310.55        48.59 o                         
   4   4   0      34569.65      37113.46       648.88 o                         
   5   4   0       8369.58       8795.51       166.61 o                         
   6   4   0       9139.70      10392.64       196.96 o                         
   7   4   0      19619.22      21301.82       387.03 o                         
   8   4   0       3286.59       3204.32        78.07 o                         
   9   4   0        114.35        136.97        16.79 o                         
  10   4   0       3799.59       3923.73        97.15 o                         
  11   4   0       5862.96       5787.12       134.01 o                         
  12   4   0         22.65         29.37        15.53 o                         
  13   4   0       5062.64       5035.62       127.25 o                         
  14   4   0       2340.61       2533.19       149.94 o                         
  15   4   0         61.77         59.31        45.44 o                         
 -10   5   0        843.78        788.12        74.95 o                         
  -9   5   0        187.48        219.75        46.37 o                         
  -8   5   0        598.47        406.99        52.38 o                         
  -7   5   0       2390.96       2592.45       130.94 o                         
  -6   5   0        856.70        922.94        43.86 o                         
  -5   5   0         77.99         67.69        14.08 o                         
  -4   5   0       1275.82       1313.11        43.10 o                         
  -3   5   0        189.58        196.43        16.16 o                         
  -2   5   0       2345.64       2428.66        60.49 o                         
  -1   5   0         81.58         83.44        10.29 o                         
   0   5   0       2185.38       2199.32        53.16 o                         
   1   5   0       1875.47       1978.15        48.50 o                         
   2   5   0        874.36        749.70        29.21 o                         
   3   5   0        679.24        665.49        33.11 o                         
   4   5   0        168.67        133.73        12.98 o                         
   5   5   0       1028.62       1075.81        31.96 o                         
   6   5   0        832.81        891.40        29.88 o                         
   7   5   0          9.15          6.06         6.71 o                         
   8   5   0          1.08         13.13         9.09 o                         
   9   5   0       1153.22       1149.35        43.88 o                         
  10   5   0        440.56        469.32        35.38 o                         
  11   5   0         61.38         48.62        15.78 o                         
  12   5   0        146.01        210.42        24.93 o                         
  13   5   0        106.25        104.20        23.91 o                         
  14   5   0         91.57         81.19        27.78 o                         
  15   5   0        221.94        188.90        54.55 o                         
  -9   6   0        448.16        556.21        66.58 o                         
  -8   6   0       4661.36       5014.80       216.56 o                         
  -7   6   0       2112.75       1677.03       104.51 o                         
  -6   6   0       1773.02       1720.82       102.39 o                         
  -5   6   0       7363.91       7195.69       410.22 o                         
  -4   6   0       3158.18       3167.09        86.92 o                         
  -3   6   0       1551.84       1555.50        65.55 o                         
  -2   6   0      14091.76      14270.52       290.07 o                         
  -1   6   0      13373.00      14028.43       327.63 o                         
   0   6   0       1724.90       1649.50        45.40 o                         
   1   6   0      13780.99      13551.35       251.80 o                         
   2   6   0      20787.54      21249.81       382.42 o                         
   3   6   0         93.87         97.79        11.32 o                         
   4   6   0       7396.77       7220.79       148.94 o                         
   5   6   0      18635.97      19590.72       354.94 o                         
   6   6   0       1927.78       1936.79        50.78 o                         
   7   6   0       1830.71       1573.31        45.30 o                         
   8   6   0       2675.20       2330.85        61.65 o                         
   9   6   0        564.01        538.04        36.31 o                         
  10   6   0       1988.98       2097.39        62.38 o                         
  11   6   0       5701.48       5557.81       266.62 o                         
  12   6   0       2238.37       2360.96        72.58 o                         
  13   6   0        979.29        978.02       141.41 o                         
  14   6   0       3938.97       4153.97       142.76 o                         
  15   6   0       1267.63       1161.97       108.43 o                         
  -9   7   0        384.82        404.27        65.35 o                         
  -8   7   0         85.98        134.37        44.72 o                         
  -7   7   0        736.87        754.55        73.35 o                         
  -6   7   0       1868.68       1743.26       107.87 o                         
  -5   7   0        527.07        540.80        57.61 o                         
  -4   7   0        339.17        313.69        33.05 o                         
  -3   7   0        806.14        838.05        43.66 o                         
  -2   7   0          1.75         -0.54         8.66 o                         
  -1   7   0          6.40         13.33         7.96 o                         
   0   7   0        389.53        352.53        19.69 o                         
   1   7   0        143.72        104.88        12.78 o                         
   2   7   0       1028.78       1109.07        36.16 o                         
   3   7   0       3089.05       3297.03        76.67 o                         
   4   7   0         89.28         98.31        12.30 o                         
   5   7   0        399.04        374.90        28.84 o                         
   6   7   0       1384.77       1438.21        42.64 o                         
   7   7   0        426.10        399.89        24.39 o                         
   8   7   0         76.98         77.72        12.65 o                         
   9   7   0         18.55         20.72        10.24 o                         
  10   7   0         80.87        115.33        16.57 o                         
  11   7   0         10.94         29.13        12.74 o                         
  12   7   0         70.93         93.09        24.10 o                         
  13   7   0        996.73       1003.35        60.64 o                         
  14   7   0         72.90         55.64        24.58 o                         
  15   7   0         84.16         93.85        29.05 o                         
  -8   8   0       1867.29       1942.09       127.17 o                         
  -7   8   0       1317.56       1258.89        97.87 o                         
  -6   8   0         17.91         46.57        30.18 o                         
  -5   8   0       2017.67       1792.33       112.28 o                         
  -4   8   0       3995.91       3938.87       132.96 o                         
  -3   8   0        835.04        772.13        70.68 o                         
  -2   8   0       3213.05       3189.69       109.26 o                         
  -1   8   0       7805.05       7801.64       207.31 o                         
   0   8   0       1235.76       1181.32        40.52 o                         
   1   8   0       3082.16       2942.43        73.90 o                         
   2   8   0       9080.31       8717.00       174.66 o                         
   3   8   0       1583.09       1390.72        65.73 o                         
   4   8   0       2132.73       2037.69        56.03 o                         
   5   8   0      13483.91      13828.60       261.95 o                         
   6   8   0       5519.33       5516.57       235.75 o                         
   7   8   0        802.72        731.56        30.06 o                         
   8   8   0       9966.69      10788.30       222.08 o                         
   9   8   0       7496.03       7344.08       253.00 o                         
  10   8   0        910.00        972.73        52.49 o                         
  11   8   0       5551.46       5444.13       172.84 o                         
  12   8   0       4518.82       4613.74       147.46 o                         
  13   8   0          6.10         40.26        27.41 o                         
  14   8   0       1815.16       1932.60        89.87 o                         
  15   8   0       1966.13       2185.25        99.89 o                         
  -7   9   0        152.57        133.24        49.81 o                         
  -6   9   0        430.59        402.53        62.36 o                         
  -5   9   0        590.70        471.50        60.11 o                         
  -4   9   0         47.04         39.26        29.71 o                         
  -3   9   0         20.62          6.01        16.66 o                         
  -2   9   0         37.08         37.63        18.24 o                         
  -1   9   0        198.26        231.30        31.76 o                         
   0   9   0       2392.97       2464.22        68.17 o                         
   1   9   0        411.45        355.19        22.51 o                         
   2   9   0        218.22        205.15        19.68 o                         
   3   9   0          4.85         21.01         9.99 o                         
   4   9   0        555.33        511.55        33.68 o                         
   5   9   0        121.01        183.68        17.95 o                         
   6   9   0        656.95        616.64        28.97 o                         
   7   9   0        723.43        696.43        30.76 o                         
   8   9   0         50.48         70.06        14.39 o                         
   9   9   0        310.10        341.99        22.64 o                         
  10   9   0        349.04        405.93        35.73 o                         
  11   9   0          6.61         -4.41        20.81 o                         
  12   9   0          5.06         26.96        25.65 o                         
  13   9   0        270.53        262.74        48.60 o                         
  14   9   0         90.65        129.03        39.60 o                         
  15   9   0         10.36         70.50        41.98 o                         
  -6  10   0        188.12        219.10        56.11 o                         
  -5  10   0        501.62        530.94        69.13 o                         
  -4  10   0       3679.57       4242.92       204.12 o                         
  -3  10   0        659.78        653.25        50.90 o                         
  -2  10   0       2563.74       2622.85       104.52 o                         
  -1  10   0       6971.79       6951.63       275.83 o                         
   0  10   0       1704.87       1648.46        74.63 o                         
   1  10   0        371.43        370.48        24.80 o                         
   2  10   0       2593.42       2442.19        69.42 o                         
   3  10   0       5274.50       5281.35       120.98 o                         
   4  10   0        504.27        532.27        28.62 o                         
   5  10   0       6858.24       6966.88       150.05 o                         
   6  10   0      11791.59      12225.81       240.80 o                         
   7  10   0         82.90         93.48        15.06 o                         
   8  10   0       6952.46       6931.09       149.25 o                         
   9  10   0       7083.62       6913.80       413.53 o                         
  10  10   0       1241.04       1167.93        60.58 o                         
  11  10   0       5477.40       4682.65       399.92 o                         
  12  10   0       4571.79       4551.50       147.61 o                         
  13  10   0        763.02        676.19        50.99 o                         
  14  10   0        598.88        525.97        49.57 o                         
  15  10   0       1154.20       1139.66       143.99 o                         
  -5  11   0        606.85        580.10        75.62 o                         
  -4  11   0         12.83         33.80        37.08 o                         
  -3  11   0        588.60        560.05        51.50 o                         
  -2  11   0        528.94        600.88        61.88 o                         
  -1  11   0        310.28        263.67        38.06 o                         
   0  11   0        129.46        144.03        30.55 o                         
   1  11   0       1667.93       1527.26        73.44 o                         
   2  11   0         37.22         57.89        21.30 o                         
   3  11   0         40.35         16.33        11.78 o                         
   4  11   0         66.15         53.74        22.88 o                         
   5  11   0        374.13        364.86        26.38 o                         
   6  11   0        318.04        389.50        26.35 o                         
   7  11   0         93.82        115.37        18.10 o                         
   8  11   0        566.51        631.53        43.02 o                         
   9  11   0        693.93        639.31        44.91 o                         
  10  11   0        291.18        296.91        36.36 o                         
  11  11   0       1222.24       1180.18        79.36 o                         
  12  11   0          3.05         26.29        21.42 o                         
  13  11   0          5.73         29.88        23.55 o                         
  14  11   0         62.81         70.40        26.22 o                         
  15  11   0         15.71         35.60        31.10 o                         
  -3  12   0       1531.96       1395.32       113.36 o                         
  -2  12   0          4.82         11.85        21.83 o                         
  -1  12   0       1104.42       1053.12        66.87 o                         
   0  12   0       2818.11       2832.15       113.13 o                         
   1  12   0        192.92        216.86        35.01 o                         
   2  12   0       1838.65       1761.89        81.10 o                         
   3  12   0       5115.01       5166.04       159.20 o                         
   4  12   0        893.85        847.12        40.89 o                         
   5  12   0       1187.97       1239.10        49.38 o                         
   6  12   0       4803.49       4636.24       114.75 o                         
   7  12   0        867.03        825.03        51.29 o                         
   8  12   0        559.42        603.59        45.38 o                         
   9  12   0       3392.60       3214.33       140.22 o                         
  10  12   0       2801.34       2747.43       104.84 o                         
  11  12   0          3.20         -3.80        16.54 o                         
  12  12   0       4754.83       4829.32       157.98 o                         
  13  12   0       2537.22       2632.25       134.51 o                         
  14  12   0         33.35         59.79        25.54 o                         
  15  12   0        833.31        886.12        63.81 o                         
  -2  13   0        430.87        430.64        53.28 o                         
  -1  13   0        637.92        560.30        53.47 o                         
   0  13   0          2.38         -6.43        21.57 o                         
   1  13   0        491.77        483.73        47.36 o                         
   2  13   0        536.87        503.42        70.85 o                         
   3  13   0         97.92         68.68        25.66 o                         
   4  13   0        194.25        214.39        35.00 o                         
   5  13   0        113.08        139.14        22.44 o                         
   6  13   0         78.63        101.55        19.40 o                         
   7  13   0        613.92        714.27        49.75 o                         
   8  13   0        418.23        465.41        73.25 o                         
   9  13   0        358.98        345.72        39.66 o                         
  10  13   0        252.83        318.09        56.86 o                         
  11  13   0         60.66         65.73        23.47 o                         
  12  13   0         93.48        141.80        31.70 o                         
  13  13   0          3.91         44.92        24.34 o                         
  14  13   0          0.03         40.63        23.89 o                         
   0  14   0       1044.69        967.96        68.85 o                         
   1  14   0       1629.70       1589.88        86.99 o                         
   2  14   0         63.49         95.10        31.04 o                         
   3  14   0       2544.61       2849.32       115.27 o                         
   4  14   0       1494.66       1449.30        94.57 o                         
   5  14   0        812.62        809.68        98.75 o                         
   6  14   0       3239.06       2986.43       167.00 o                         
   7  14   0       3477.12       3423.97       123.36 o                         
   8  14   0        284.53        410.87        42.48 o                         
   9  14   0       2964.16       3082.68       117.09 o                         
  10  14   0       3000.35       3191.99       121.12 o                         
  11  14   0        323.22        366.39        44.53 o                         
  12  14   0       2594.63       2524.24       107.93 o                         
  13  14   0       1944.28       1903.19       162.36 o                         
  14  14   0        358.31        447.73        47.67 o                         
   2  15   0        230.06        265.23        45.25 o                         
   3  15   0         36.45         37.31        27.49 o                         
   4  15   0        216.55        196.53        40.73 o                         
   5  15   0        231.36        219.28        58.33 o                         
   6  15   0         67.89         80.87        43.52 o                         
   7  15   0        115.87         85.34        41.92 o                         
   8  15   0        315.26        409.69        43.75 o                         
   9  15   0          7.99         18.83        21.89 o                         
  10  15   0         18.12         27.64        21.69 o                         
  11  15   0          1.90         35.76        22.08 o                         
  12  15   0         50.24         69.03        27.67 o                         
  13  15   0        365.39        408.36        49.17 o                         
   4  16   0       2271.39       2270.72       154.55 o                         
   5  16   0        160.30        246.47        64.32 o                         
   6  16   0        678.62        542.13        76.15 o                         
   7  16   0       1940.56       2028.19       142.41 o                         
   8  16   0       1026.93       1350.59       114.03 o                         
   9  16   0        237.00        346.51       128.10 o                         
  10  16   0       2349.98       2405.05       180.03 o                         
  11  16   0        263.30        391.02        59.39 o                         
 -11 -16   1          5.14        -17.45        36.32 o                         
 -10 -16   1          1.27         18.40        24.41 o                         
  -9 -16   1         34.94        104.80        30.82 o                         
  -8 -16   1         67.47         45.76        50.46 o                         
  -7 -16   1         27.84         21.12        41.33 o                         
  -6 -16   1        134.10         93.60        44.43 o                         
  -5 -16   1        121.20         74.51        43.65 o                         
  -4 -16   1          6.58          7.20        37.13 o                         
 -12 -15   1         82.79        100.02        50.50 o                         
 -11 -15   1        388.47        499.69        75.99 o                         
 -10 -15   1       2184.66       2257.50       102.09 o                         
  -9 -15   1        664.56        670.60        52.53 o                         
  -8 -15   1        401.37        557.74        49.23 o                         
  -7 -15   1       2760.00       2990.66       118.24 o                         
  -6 -15   1       1422.15       1208.65       106.32 o                         
  -5 -15   1          1.24         25.96        33.65 o                         
  -4 -15   1       2069.90       1881.55       134.95 o                         
  -3 -15   1       1365.71       1367.51       105.16 o                         
  -2 -15   1         24.20         56.15        36.17 o                         
 -13 -14   1         86.92        109.14        30.98 o                         
 -12 -14   1         24.86         64.52        28.08 o                         
 -11 -14   1        194.79        200.19        36.05 o                         
 -10 -14   1        532.89        599.79        50.36 o                         
  -9 -14   1          3.58         18.04        19.21 o                         
  -8 -14   1         43.87         64.39        23.06 o                         
  -7 -14   1        111.20        121.71        28.09 o                         
  -6 -14   1        159.17        154.01        30.91 o                         
  -5 -14   1         11.56         30.64        32.50 o                         
  -4 -14   1        365.59        384.44        45.66 o                         
  -3 -14   1         31.84         20.13        23.43 o                         
  -2 -14   1         50.69         70.19        29.14 o                         
  -1 -14   1        403.29        351.38        47.78 o                         
   0 -14   1          2.58         24.99        24.96 o                         
 -14 -13   1        215.67        300.30        64.38 o                         
 -13 -13   1       2929.32       2881.22       266.28 o                         
 -12 -13   1       2603.22       2532.67       107.26 o                         
 -11 -13   1        386.38        463.24        45.00 o                         
 -10 -13   1       2422.36       2521.21       104.03 o                         
  -9 -13   1       5697.94       5336.94       167.29 o                         
  -8 -13   1        146.63        167.69        37.29 o                         
  -7 -13   1       3181.74       3322.40       118.89 o                         
  -6 -13   1       3459.11       3515.59       123.00 o                         
  -5 -13   1        216.51        251.39        33.14 o                         
  -4 -13   1       3314.33       3335.60        95.11 o                         
  -3 -13   1       3340.06       3583.63       227.47 o                         
  -2 -13   1        642.88        671.36        51.79 o                         
  -1 -13   1       2475.47       2544.17       152.06 o                         
   0 -13   1       3783.53       3965.96       144.15 o                         
   1 -13   1        456.45        586.05        74.30 o                         
   2 -13   1        119.30        134.04        52.87 o                         
 -15 -12   1        233.37        228.99        70.01 o                         
 -14 -12   1        177.01        196.95        37.07 o                         
 -13 -12   1         18.45         53.57        26.17 o                         
 -12 -12   1        527.63        626.58        49.39 o                         
 -11 -12   1        171.37        151.94        30.55 o                         
 -10 -12   1          1.65         33.43        19.48 o                         
  -9 -12   1        204.97        212.49        40.97 o                         
  -8 -12   1         29.55         29.09        26.00 o                         
  -7 -12   1          0.45         33.94        18.53 o                         
  -6 -12   1         30.32         34.29        34.81 o                         
  -5 -12   1        388.84        361.78        28.86 o                         
  -4 -12   1        442.31        441.08        55.73 o                         
  -3 -12   1         84.95         92.72        19.22 o                         
  -2 -12   1        357.89        419.49        40.62 o                         
  -1 -12   1        598.28        603.73        48.07 o                         
   0 -12   1        198.11        116.46        29.73 o                         
   1 -12   1        590.31        513.88        48.88 o                         
   2 -12   1        276.58        378.07        66.52 o                         
   3 -12   1        252.70        253.15        59.12 o                         
   4 -12   1         19.23         -9.43        35.37 o                         
 -15 -11   1       1038.29       1011.31       124.27 o                         
 -14 -11   1        134.96        142.79        33.27 o                         
 -13 -11   1       1444.27       1442.49        76.88 o                         
 -12 -11   1       6948.51       6569.13       338.77 o                         
 -11 -11   1        617.75        571.68        82.59 o                         
 -10 -11   1       1367.42       1306.87        66.66 o                         
  -9 -11   1       5747.70       5681.38       293.26 o                         
  -8 -11   1       1801.33       1784.76        77.94 o                         
  -7 -11   1       2747.62       2665.36       108.73 o                         
  -6 -11   1       9764.47      10376.94       212.11 o                         
  -5 -11   1       2104.17       2107.15        64.81 o                         
  -4 -11   1        153.96        171.78        23.08 o                         
  -3 -11   1       5959.97       6088.43       227.67 o                         
  -2 -11   1       3357.20       3360.89        99.31 o                         
  -1 -11   1        424.78        425.02        60.08 o                         
   0 -11   1       6908.86       6710.28       271.55 o                         
   1 -11   1       3422.73       3550.34       126.99 o                         
   2 -11   1         82.64         77.41        26.60 o                         
   3 -11   1       1620.53       1658.10       116.33 o                         
   4 -11   1       2039.22       2092.34       134.94 o                         
   5 -11   1         10.45         16.05        33.91 o                         
 -15 -10   1          1.57         10.22        28.17 o                         
 -14 -10   1         24.80         40.41        26.70 o                         
 -13 -10   1         15.86         22.05        27.65 o                         
 -12 -10   1          1.65          0.38        33.29 o                         
 -11 -10   1        845.56        875.97        54.88 o                         
 -10 -10   1         91.08        144.33        27.26 o                         
  -9 -10   1         39.14         43.50        31.39 o                         
  -8 -10   1          0.92          8.15        13.08 o                         
  -7 -10   1        127.49        159.41        18.12 o                         
  -6 -10   1        393.26        379.18        34.39 o                         
  -5 -10   1          1.00          2.42        11.85 o                         
  -4 -10   1          9.95         13.33        11.08 o                         
  -3 -10   1        104.44        113.05        21.42 o                         
  -2 -10   1         71.13         87.00        16.45 o                         
  -1 -10   1       1194.33       1146.35        54.74 o                         
   0 -10   1         52.02         58.29        14.75 o                         
   1 -10   1        163.40        171.59        38.85 o                         
   2 -10   1        308.02        324.41        40.35 o                         
   3 -10   1        367.08        379.66        55.33 o                         
   4 -10   1          9.75          1.59        31.01 o                         
   5 -10   1        440.08        476.34        64.19 o                         
   6 -10   1        533.50        542.95        72.82 o                         
 -15  -9   1       1982.71       2263.91       104.16 o                         
 -14  -9   1        298.73        322.78        43.36 o                         
 -13  -9   1        688.38        608.03        61.72 o                         
 -12  -9   1       3334.78       3398.84       157.89 o                         
 -11  -9   1       6390.54       6471.75       186.69 o                         
 -10  -9   1        822.54        825.23        50.09 o                         
  -9  -9   1       4286.79       4087.44       128.84 o                         
  -8  -9   1       7114.71       7196.09       193.53 o                         
  -7  -9   1        133.01        153.46        16.54 o                         
  -6  -9   1      10765.28      11275.06       221.25 o                         
  -5  -9   1      10172.87      10310.36       204.68 o                         
  -4  -9   1        278.82        269.71        20.11 o                         
  -3  -9   1       6781.42       6905.30       164.82 o                         
  -2  -9   1      13587.05      13835.32       267.20 o                         
  -1  -9   1        273.01        264.87        21.77 o                         
   0  -9   1       2844.36       2784.82        75.37 o                         
   1  -9   1       3042.04       2993.11        80.29 o                         
   2  -9   1         29.40         48.48        19.88 o                         
   3  -9   1       1687.95       1410.37       163.31 o                         
   4  -9   1       4212.42       4328.73       196.58 o                         
   5  -9   1        820.01        877.62        79.78 o                         
   6  -9   1        398.46        450.85        63.79 o                         
   7  -9   1        784.37        914.53        88.04 o                         
 -15  -8   1          2.79         37.22        36.80 o                         
 -14  -8   1         30.40         46.13        74.04 o                         
 -13  -8   1        583.09        622.01        75.79 o                         
 -12  -8   1         78.38         44.70        23.91 o                         
 -11  -8   1        307.01        339.58        36.35 o                         
 -10  -8   1        848.46        772.10        47.47 o                         
  -9  -8   1         67.08         80.42        30.32 o                         
  -8  -8   1         11.11         21.59        14.09 o                         
  -7  -8   1        537.51        593.78        32.17 o                         
  -6  -8   1         55.20         58.20        11.14 o                         
  -5  -8   1       1150.43       1243.43        40.26 o                         
  -4  -8   1       2117.16       2233.21        59.60 o                         
  -3  -8   1       1129.62       1211.86        70.69 o                         
  -2  -8   1          3.78         15.18         8.83 o                         
  -1  -8   1         94.98         97.07        14.15 o                         
   0  -8   1        335.98        329.65        21.31 o                         
   1  -8   1        272.28        276.35        32.16 o                         
   2  -8   1         84.20        127.34        17.09 o                         
   3  -8   1        174.39        156.90        27.90 o                         
   4  -8   1          4.39          7.48        21.52 o                         
   5  -8   1       2140.75       2171.67       123.28 o                         
   6  -8   1        338.43        345.05        56.34 o                         
   7  -8   1         22.95          7.29        31.38 o                         
   8  -8   1         65.08         43.11        38.28 o                         
 -15  -7   1       1517.13       1898.26       124.26 o                         
 -14  -7   1       1627.36       1714.01       111.48 o                         
 -13  -7   1          0.84         29.17        29.96 o                         
 -12  -7   1       2402.99       2454.22       131.33 o                         
 -11  -7   1       2815.69       2772.14       102.13 o                         
 -10  -7   1       1344.37       1325.12        83.60 o                         
  -9  -7   1       5755.06       5691.04       146.23 o                         
  -8  -7   1       9898.90      10247.38       200.97 o                         
  -7  -7   1       1210.36       1146.06        51.12 o                         
  -6  -7   1       4970.04       5065.99       107.59 o                         
  -5  -7   1      19112.16      19827.94       487.82 o                         
  -4  -7   1       3548.59       3239.95        75.17 o                         
  -3  -7   1         41.22         89.23        11.88 o                         
  -2  -7   1       8279.87       7972.10       159.22 o                         
  -1  -7   1       6889.38       6383.11       132.15 o                         
   0  -7   1       1011.55        929.68        36.14 o                         
   1  -7   1       9030.24       9225.35       184.56 o                         
   2  -7   1      13198.75      14079.08       270.71 o                         
   3  -7   1       2520.45       2604.38        71.54 o                         
   4  -7   1       3871.92       3932.90       114.87 o                         
   5  -7   1       6156.83       6287.44       246.59 o                         
   6  -7   1        392.87        383.89        50.85 o                         
   7  -7   1       1343.04       1189.31        89.76 o                         
   8  -7   1       2160.76       2319.00       133.27 o                         
 -15  -6   1         84.40        175.28        48.86 o                         
 -14  -6   1         22.93         78.93        39.99 o                         
 -13  -6   1        952.71       1012.88       112.54 o                         
 -12  -6   1       1057.70        914.12        88.83 o                         
 -11  -6   1          2.76         39.76        17.81 o                         
 -10  -6   1       2085.92       2148.55        63.43 o                         
  -9  -6   1        897.70        878.86        62.88 o                         
  -8  -6   1          1.42         -1.68         7.88 o                         
  -7  -6   1       1723.75       1767.78        48.04 o                         
  -6  -6   1        482.70        494.03        20.83 o                         
  -5  -6   1         12.83         34.90         7.95 o                         
  -4  -6   1        159.68        161.40        14.36 o                         
  -3  -6   1        192.30        204.56        15.27 o                         
  -2  -6   1        835.85        823.48        28.77 o                         
  -1  -6   1        190.18        179.74        19.13 o                         
   0  -6   1        241.60        237.14        17.76 o                         
   1  -6   1        177.55        156.48        14.58 o                         
   2  -6   1       1515.98       1446.86        45.18 o                         
   3  -6   1         47.77         50.01        12.22 o                         
   4  -6   1        342.02        337.10        26.24 o                         
   5  -6   1          8.07         26.05        11.79 o                         
   6  -6   1       1154.84       1362.83        86.94 o                         
   7  -6   1        508.07        467.56        54.88 o                         
   8  -6   1        438.22        511.37        59.13 o                         
   9  -6   1         94.18        141.10        42.92 o                         
 -15  -5   1        552.07        586.67        51.72 o                         
 -14  -5   1       2106.45       2226.22        98.91 o                         
 -13  -5   1       2964.33       2989.74       234.88 o                         
 -12  -5   1        248.95        289.92        36.09 o                         
 -11  -5   1       4560.89       4650.63       255.73 o                         
 -10  -5   1       3911.27       4124.87       100.84 o                         
  -9  -5   1        260.73        288.64        35.66 o                         
  -8  -5   1      11331.10      11709.61       259.00 o                         
  -7  -5   1      16907.54      18412.39       338.16 o                         
  -6  -5   1         31.16         53.88        10.13 o                         
  -5  -5   1      13501.84      14154.00       259.41 o                         
  -4  -5   1      19414.15      20543.92       451.89 o                         
  -3  -5   1        274.40        293.69        19.69 o                         
  -2  -5   1       8918.90       8969.25       169.14 o                         
  -1  -5   1       8564.16       8022.91       154.15 o                         
   0  -5   1        686.07        599.96        39.49 o                         
   1  -5   1       7562.08       7662.29       151.00 o                         
   2  -5   1      20578.90      21768.03       395.41 o                         
   3  -5   1       5031.97       5150.50       112.00 o                         
   4  -5   1       2685.76       2654.37        81.47 o                         
   5  -5   1       8517.22       8934.10       218.38 o                         
   6  -5   1       2134.64       2246.16        77.30 o                         
   7  -5   1        549.04        602.73        37.92 o                         
   8  -5   1       6030.33       6720.88       259.06 o                         
   9  -5   1       1846.17       2118.50       118.84 o                         
 -15  -4   1        318.08        260.82        60.51 o                         
 -14  -4   1          0.74         72.28        66.70 o                         
 -13  -4   1        670.83        603.41        46.95 o                         
 -12  -4   1        816.20        770.91        40.02 o                         
 -11  -4   1        101.31        106.49        18.61 o                         
 -10  -4   1        810.46        721.64        34.59 o                         
  -9  -4   1       1878.39       1772.65        54.53 o                         
  -8  -4   1         37.76         51.15        11.59 o                         
  -7  -4   1        302.93        391.33        20.69 o                         
  -6  -4   1       1201.30       1543.65        70.18 o                         
  -5  -4   1       1050.63       1144.58        32.01 o                         
  -4  -4   1        734.40        765.14        32.60 o                         
  -3  -4   1        525.04        487.71        24.01 o                         
  -2  -4   1        126.73        163.46        10.45 o                         
  -1  -4   1        580.28        498.41        29.58 o                         
   0  -4   1         66.57         49.80         7.55 o                         
   1  -4   1        364.19        387.38        17.60 o                         
   2  -4   1       2876.36       3339.71        74.80 o                         
   3  -4   1        554.52        640.04        25.92 o                         
   4  -4   1          8.54         24.74        10.41 o                         
   5  -4   1         31.91         37.10        12.98 o                         
   6  -4   1        231.21        208.14        23.14 o                         
   7  -4   1        735.30        669.87        62.70 o                         
   8  -4   1       1147.09       1230.82        56.58 o                         
   9  -4   1         29.75         10.41        25.46 o                         
  10  -4   1        810.91        792.28        71.40 o                         
 -14  -3   1       1100.03       1292.14       157.27 o                         
 -13  -3   1       2368.29       2400.84        88.77 o                         
 -12  -3   1        117.13        143.51        22.89 o                         
 -11  -3   1       8321.73       8718.55       230.09 o                         
 -10  -3   1       7908.04       8184.46       214.32 o                         
  -9  -3   1        227.11        201.32        25.23 o                         
  -8  -3   1       6620.55       6738.45       174.92 o                         
  -7  -3   1       6800.00       6530.72       166.66 o                         
  -6  -3   1       3506.88       3600.79       100.21 o                         
  -5  -3   1       5114.59       5372.92       107.85 o                         
  -4  -3   1      20931.13      22406.41       397.05 o                         
  -3  -3   1       2529.50       2415.16        66.21 o                         
  -2  -3   1       4106.99       3741.36        97.34 o                         
  -1  -3   1      13523.34      14370.78       256.33 o                         
   0  -3   1       2602.11       2492.61        78.40 o                         
   1  -3   1        662.57        663.08        21.81 o                         
   2  -3   1      19199.11      20008.90       358.24 o                         
   3  -3   1      10586.88      10725.30       242.81 o                         
   4  -3   1        904.15        994.01        54.85 o                         
   5  -3   1      11006.13      10861.23       252.86 o                         
   6  -3   1       9740.25      10242.90       243.84 o                         
   7  -3   1          8.79         27.76        12.79 o                         
   8  -3   1       4731.86       4997.34       140.65 o                         
   9  -3   1       7688.90       7984.53       208.49 o                         
  10  -3   1         63.84         65.07        21.82 o                         
 -14  -2   1        416.38        492.00        38.11 o                         
 -13  -2   1        225.64        243.07        44.09 o                         
 -12  -2   1       1325.55       1276.34        65.52 o                         
 -11  -2   1        425.56        545.35        40.67 o                         
 -10  -2   1         17.55         22.90        17.56 o                         
  -9  -2   1        809.26        804.93        43.73 o                         
  -8  -2   1       1077.38       1017.52        49.88 o                         
  -7  -2   1         56.51         85.25        15.75 o                         
  -6  -2   1        581.09        572.35        29.88 o                         
  -5  -2   1       1329.35       1378.04        47.71 o                         
  -4  -2   1       2239.59       2467.64        68.95 o                         
  -3  -2   1       1323.27       1375.68        69.18 o                         
  -2  -2   1        385.03        443.06        19.49 o                         
  -1  -2   1         12.10         17.10         5.37 o                         
   0  -2   1         11.73         10.64         3.69 o                         
   1  -2   1        476.18        438.84        15.95 o                         
   2  -2   1       1000.72        920.84        30.60 o                         
   3  -2   1       2586.79       2916.63       101.15 o                         
   4  -2   1       1167.34       1244.00        43.15 o                         
   5  -2   1       1138.25       1246.87        45.36 o                         
   6  -2   1        127.03        138.87        17.27 o                         
   7  -2   1        471.13        442.68        62.12 o                         
   8  -2   1         67.27         53.32        20.38 o                         
   9  -2   1        160.68        168.90        23.62 o                         
  10  -2   1       1139.40       1176.84        57.19 o                         
  11  -2   1        769.46        716.05        69.41 o                         
 -14  -1   1        635.21        752.10        83.58 o                         
 -13  -1   1       2141.17       2493.37       181.48 o                         
 -12  -1   1        510.85        576.66        44.57 o                         
 -11  -1   1       1584.74       1523.83        69.16 o                         
 -10  -1   1       2391.21       2170.64        82.30 o                         
  -9  -1   1       2054.90       2061.27       138.09 o                         
  -8  -1   1        592.25        623.75        36.50 o                         
  -7  -1   1       6066.10       5622.68       236.16 o                         
  -6  -1   1      15245.94      16438.94       368.72 o                         
  -5  -1   1       1734.44       1914.74        59.37 o                         
  -4  -1   1      10621.70      10792.75       242.87 o                         
  -3  -1   1      36432.78      38043.23       805.16 o                         
  -2  -1   1        906.63        943.12        27.76 o                         
  -1  -1   1      35495.00      36987.29       777.39 o                         
   0  -1   1      60807.22      56865.12      3609.14 o                         
   1  -1   1       3433.16       3296.05        75.88 o                         
   2  -1   1      28443.04      30334.27       919.94 o                         
   3  -1   1      17269.87      19064.76       410.75 o                         
   4  -1   1       7754.84       8265.58       403.97 o                         
   5  -1   1       4571.55       4587.53       116.68 o                         
   6  -1   1      15296.59      15595.41       351.18 o                         
   7  -1   1       5411.15       5869.98       162.82 o                         
   8  -1   1       3500.08       3790.22       110.78 o                         
   9  -1   1       2679.44       2667.45       169.14 o                         
  10  -1   1       1323.81       1414.24        92.40 o                         
  11  -1   1       1347.69       1426.04        66.47 o                         
  12  -1   1       2033.65       2261.30       133.48 o                         
  13  -1   1       1121.99       1230.48       100.98 o                         
 -13   0   1        156.49        233.69        36.12 o                         
 -12   0   1       1055.71       1034.09        61.81 o                         
 -11   0   1       1482.14       1649.63        73.20 o                         
 -10   0   1          7.90          7.56        19.87 o                         
  -9   0   1         36.47         51.18        15.98 o                         
  -8   0   1        335.83        285.06        25.41 o                         
  -7   0   1        533.40        505.17        30.27 o                         
  -6   0   1        493.73        609.39        31.22 o                         
  -5   0   1       7968.43       8998.89       209.67 o                         
  -4   0   1        888.02        913.34        28.09 o                         
  -3   0   1       1160.58       1267.37        32.25 o                         
  -2   0   1       4994.90       4838.83        91.58 o                         
  -1   0   1       3848.85       4042.08        82.19 o                         
   1   0   1       1007.27        892.32        40.90 o                         
   2   0   1          1.84         13.74         7.34 o                         
   3   0   1         13.13         -5.20         5.20 o                         
   4   0   1        660.80        585.69        24.01 o                         
   5   0   1        797.09        792.94        32.05 o                         
   6   0   1        713.23        819.77        35.10 o                         
   7   0   1          0.20          1.68         7.33 o                         
   8   0   1         15.04         50.66        13.89 o                         
   9   0   1        157.27        167.48        25.69 o                         
  10   0   1         26.67          2.06        20.56 o                         
  11   0   1        974.08       1014.66        53.21 o                         
  12   0   1        241.78        229.14        47.44 o                         
  13   0   1         60.98         94.65        43.01 o                         
  14   0   1        128.38        150.01        52.55 o                         
 -12   1   1       2494.59       2730.34       146.45 o                         
 -11   1   1         60.24         76.55        21.27 o                         
 -10   1   1       3297.41       3359.39       159.80 o                         
  -9   1   1       3949.87       3925.17       168.28 o                         
  -8   1   1        691.45        604.55        50.22 o                         
  -7   1   1       5092.26       5247.75       210.02 o                         
  -6   1   1       8458.13       7653.09       187.14 o                         
  -5   1   1       1307.08       1154.90        36.45 o                         
  -4   1   1      10241.42      11048.51       206.77 o                         
  -3   1   1       6403.05       6125.96       118.76 o                         
  -2   1   1       2052.91       2036.40        44.44 o                         
  -1   1   1        471.34        451.55        26.79 o                         
   0   1   1      88525.68      72569.43      2785.22 o                         
   1   1   1      12358.21      13947.02       380.65 o                         
   2   1   1       2954.31       3039.34        74.13 o                         
   3   1   1      24898.56      26537.98       463.78 o                         
   4   1   1      18679.05      19403.14       418.46 o                         
   5   1   1        865.53        933.38        34.43 o                         
   6   1   1      16126.06      16618.71       368.91 o                         
   7   1   1      14114.56      15175.93       343.77 o                         
   8   1   1         73.37         69.06        14.71 o                         
   9   1   1       6042.97       6148.92       162.82 o                         
  10   1   1       3003.84       3104.38       226.62 o                         
  11   1   1        532.45        490.73        54.57 o                         
  12   1   1       2195.70       2178.37       131.33 o                         
  13   1   1       1938.57       1913.89        90.46 o                         
  14   1   1        202.46        324.07        60.00 o                         
 -12   2   1         41.31         53.00        34.38 o                         
 -11   2   1       1212.84       1176.96        88.20 o                         
 -10   2   1        665.76        659.63       136.66 o                         
  -9   2   1        262.83        275.02        29.66 o                         
  -8   2   1         71.38        103.55        31.65 o                         
  -7   2   1        200.81        207.24        23.49 o                         
  -6   2   1         58.89         70.93        14.26 o                         
  -5   2   1       4112.44       4294.09        95.45 o                         
  -4   2   1       1080.70       1039.73        35.83 o                         
  -3   2   1       2403.49       2516.83        57.79 o                         
  -2   2   1         51.24         41.10         6.13 o                         
  -1   2   1      10507.79      11229.27       250.70 o                         
   0   2   1       6602.58       6560.06       207.29 o                         
   1   2   1       3502.16       3662.10        69.54 o                         
   2   2   1       5909.54       6029.81       111.07 o                         
   3   2   1       4034.53       4224.01        82.19 o                         
   4   2   1        242.86        209.30        13.44 o                         
   5   2   1        119.43         99.96        12.34 o                         
   6   2   1        255.32        292.18        29.15 o                         
   7   2   1        102.65         92.66        12.43 o                         
   8   2   1          2.55         15.04        11.45 o                         
   9   2   1         16.16         19.48        25.38 o                         
  10   2   1        258.14        262.79        22.84 o                         
  11   2   1        771.41        841.45        39.64 o                         
  12   2   1        926.73        909.39        44.32 o                         
  13   2   1          9.36          3.89        19.96 o                         
  14   2   1         47.60         53.78        27.71 o                         
 -11   3   1        990.89       1142.78        90.01 o                         
 -10   3   1        631.91        631.53        63.60 o                         
  -9   3   1       3963.84       4051.43       179.29 o                         
  -8   3   1       1768.34       1650.53       110.57 o                         
  -7   3   1        904.62        974.33        45.42 o                         
  -6   3   1       6238.81       6222.22       134.58 o                         
  -5   3   1       8016.30       8099.59       163.80 o                         
  -4   3   1          7.55          5.22        10.97 o                         
  -3   3   1      15443.79      15791.18       288.89 o                         
  -2   3   1      10882.63      11202.68       207.04 o                         
  -1   3   1         35.31         25.85         8.75 o                         
   0   3   1      30546.93      31360.46       671.79 o                         
   1   3   1     116192.58     108128.79      2271.31 o                         
   2   3   1       1355.25       1290.62        31.30 o                         
   3   3   1      10976.38      11236.14       203.04 o                         
   4   3   1      15563.36      15875.92       284.79 o                         
   5   3   1       2762.66       2935.62        64.82 o                         
   6   3   1      25646.56      28731.47       510.43 o                         
   7   3   1      13722.52      13975.15       261.56 o                         
   8   3   1       9411.12      10246.46       200.89 o                         
   9   3   1        533.86        543.01        27.65 o                         
  10   3   1       6503.98       6731.42       146.58 o                         
  11   3   1       4257.91       4280.13       106.69 o                         
  12   3   1        907.41        907.96        42.64 o                         
  13   3   1       3797.60       3959.21       137.64 o                         
  14   3   1       1600.28       1694.44       127.58 o                         
  15   3   1         32.12         17.70        26.12 o                         
 -11   4   1        335.76        330.03        58.70 o                         
 -10   4   1        704.53        760.00        73.03 o                         
  -9   4   1         71.41         76.59        34.53 o                         
  -8   4   1        481.57        461.20        53.07 o                         
  -7   4   1       1012.41       1012.84       102.25 o                         
  -6   4   1         40.10         54.06        14.88 o                         
  -5   4   1        425.46        383.81        22.13 o                         
  -4   4   1       5154.50       4966.57       151.02 o                         
  -3   4   1       1137.93       1036.59        32.99 o                         
  -2   4   1       1554.51       1775.27        61.82 o                         
  -1   4   1       1726.46       1639.36        55.58 o                         
   0   4   1       6239.52       6402.77       155.43 o                         
   1   4   1       3732.41       3981.69        81.74 o                         
   2   4   1       3810.83       4109.21       102.60 o                         
   3   4   1        603.54        613.31        20.61 o                         
   4   4   1       1692.12       1533.93        38.95 o                         
   5   4   1         96.71         79.98         9.44 o                         
   6   4   1        486.38        550.05        22.56 o                         
   7   4   1         41.12         51.07        10.09 o                         
   8   4   1        111.03        117.15        14.01 o                         
   9   4   1          0.24         16.57         8.97 o                         
  10   4   1        518.19        529.28        34.86 o                         
  11   4   1        296.89        289.11        26.15 o                         
  12   4   1        197.52        165.76        23.30 o                         
  13   4   1        297.03        306.70        31.46 o                         
  14   4   1         71.60         46.21        29.46 o                         
  15   4   1         72.30         67.29        42.81 o                         
 -10   5   1        266.49        298.51        58.18 o                         
  -9   5   1        636.52        843.73        75.29 o                         
  -8   5   1       1415.67       1250.19        89.13 o                         
  -7   5   1         10.85          5.45        19.73 o                         
  -6   5   1       4452.06       4225.84       323.73 o                         
  -5   5   1       6209.52       5903.84       129.72 o                         
  -4   5   1       1982.84       2076.34        57.15 o                         
  -3   5   1       4800.72       4806.94       104.40 o                         
  -2   5   1      22141.17      23003.18       515.84 o                         
  -1   5   1       8716.60       8861.89       215.62 o                         
   0   5   1       3296.67       3289.35        71.81 o                         
   1   5   1      47100.65      49141.80       856.06 o                         
   2   5   1       3620.80       3386.31        72.63 o                         
   3   5   1       3092.94       3325.68        88.48 o                         
   4   5   1      27599.21      28579.85       505.43 o                         
   5   5   1      13178.72      13639.77       251.39 o                         
   6   5   1       1085.93       1145.76        35.49 o                         
   7   5   1      17547.00      18342.19       336.51 o                         
   8   5   1       2091.63       1670.11        69.25 o                         
   9   5   1         38.13         61.92        11.96 o                         
  10   5   1       3318.24       3278.68       126.24 o                         
  11   5   1       4184.60       4321.23       106.37 o                         
  12   5   1        516.01        463.32        30.79 o                         
  13   5   1       4020.13       3987.02       106.96 o                         
  14   5   1       2839.84       2927.54       114.15 o                         
  15   5   1        419.86        352.15        71.31 o                         
  -9   6   1        751.04        731.05        75.84 o                         
  -8   6   1          0.44         17.14        26.89 o                         
  -7   6   1       1039.37       1025.90        81.33 o                         
  -6   6   1       1346.60       1215.64        70.49 o                         
  -5   6   1         98.88         80.97        30.01 o                         
  -4   6   1       2363.61       2325.01        87.71 o                         
  -3   6   1       1562.01       1641.76        68.43 o                         
  -2   6   1         35.19         60.22        16.66 o                         
  -1   6   1         64.92         80.35        17.22 o                         
   0   6   1        923.82        833.93        28.12 o                         
   1   6   1        856.75        842.92        28.74 o                         
   2   6   1       1335.14       1306.00        37.68 o                         
   3   6   1        923.78        932.21        32.92 o                         
   4   6   1        459.48        554.35        43.16 o                         
   5   6   1        380.88        406.10        19.77 o                         
   6   6   1        244.42        213.03        15.27 o                         
   7   6   1          8.89         16.95         9.59 o                         
   8   6   1        464.87        497.96        24.87 o                         
   9   6   1         16.47         12.54         8.81 o                         
  10   6   1          5.61         13.79        17.45 o                         
  11   6   1         24.02         16.75        12.81 o                         
  12   6   1          1.06         17.92        13.33 o                         
  13   6   1          3.24         13.71        14.14 o                         
  14   6   1         14.18        -26.90        29.71 o                         
  15   6   1        117.25         79.39        44.69 o                         
  -9   7   1         10.34         16.60        33.46 o                         
  -8   7   1       1272.89       1428.04       103.69 o                         
  -7   7   1       1464.45       1368.37        99.28 o                         
  -6   7   1        385.03        404.71        53.29 o                         
  -4   7   1       1921.08       1846.97       170.29 o                         
  -3   7   1        671.38        640.44        43.43 o                         
  -2   7   1       7186.80       6976.41       189.01 o                         
  -1   7   1       5580.28       5594.83       188.84 o                         
   0   7   1        637.14        628.22        37.74 o                         
   1   7   1       7425.97       7314.20       147.58 o                         
   2   7   1       9130.08       8812.42       173.02 o                         
   3   7   1        521.81        659.92        26.60 o                         
   4   7   1       5231.55       4921.52       105.13 o                         
   5   7   1      24821.86      26406.00       579.14 o                         
   6   7   1       4928.98       4923.13       106.63 o                         
   7   7   1       5074.72       5225.69       113.04 o                         
   8   7   1       6392.91       6251.66       132.99 o                         
   9   7   1       1689.64       1733.61        52.73 o                         
  10   7   1       2539.53       2698.91        73.62 o                         
  11   7   1       6338.66       6523.63       210.48 o                         
  12   7   1       3039.02       2943.30        83.45 o                         
  13   7   1        114.65        147.36        29.22 o                         
  14   7   1       5176.38       5125.49       309.92 o                         
  15   7   1       1462.47       1545.92       126.28 o                         
  16   7   1          2.33         -8.78        29.75 o                         
  -8   8   1          0.63        -14.80        33.50 o                         
  -7   8   1       1161.84       1195.06        96.78 o                         
  -6   8   1       1497.17       1471.77       104.94 o                         
  -5   8   1        883.10        781.13        69.27 o                         
  -4   8   1          4.96          1.78        17.08 o                         
  -3   8   1        506.77        481.09        40.64 o                         
  -2   8   1          1.33         -0.10        14.50 o                         
  -1   8   1        119.44        121.15        22.82 o                         
   0   8   1       1505.97       1491.64        54.75 o                         
   1   8   1       1818.32       1885.03        53.06 o                         
   2   8   1         83.87        116.65        14.56 o                         
   3   8   1        400.50        364.38        27.14 o                         
   4   8   1        569.49        557.14        47.52 o                         
   5   8   1        249.57        224.69        21.35 o                         
   6   8   1        115.06        110.95        14.27 o                         
   7   8   1        169.73        196.85        17.72 o                         
   8   8   1         27.06          8.88         9.07 o                         
   9   8   1         36.91         30.26        14.61 o                         
  10   8   1         14.17         34.18        12.35 o                         
  11   8   1          3.68         -7.07        11.43 o                         
  12   8   1          3.12          2.94        16.70 o                         
  13   8   1        126.59        108.36        27.06 o                         
  14   8   1        206.34        242.74        36.49 o                         
  15   8   1         25.96         33.90        31.24 o                         
  16   8   1        157.30        246.71        65.63 o                         
  -7   9   1       2925.49       3320.04       181.13 o                         
  -6   9   1        118.38        110.47        43.15 o                         
  -5   9   1       1678.09       1424.78        78.92 o                         
  -4   9   1       2376.04       2190.01        96.49 o                         
  -3   9   1        285.33        276.47        38.13 o                         
  -2   9   1       2497.93       2537.92        99.43 o                         
  -1   9   1       6466.30       6162.62       178.65 o                         
   0   9   1        952.07        991.37        54.18 o                         
   1   9   1        637.67        635.61        28.64 o                         
   2   9   1       9545.90       9776.71       196.09 o                         
   3   9   1       8017.42       8770.21       201.78 o                         
   4   9   1        364.57        364.05        27.26 o                         
   5   9   1      12163.29      12374.73       240.06 o                         
   6   9   1       8130.52       7899.36       177.34 o                         
   7   9   1        244.91        284.94        20.75 o                         
   8   9   1       7427.43       8026.87       227.44 o                         
   9   9   1       4472.75       4448.16       105.75 o                         
  10   9   1         70.17         84.32        15.65 o                         
  11   9   1       7052.51       7111.55       198.03 o                         
  12   9   1       4266.57       4127.67       162.28 o                         
  13   9   1          0.86          4.76        27.09 o                         
  14   9   1       3064.54       2930.91       114.28 o                         
  15   9   1       2591.33       2785.58       211.21 o                         
  16   9   1        190.55        138.39        52.35 o                         
  -6  10   1        718.12        605.01        74.25 o                         
  -5  10   1        444.53        409.74        66.22 o                         
  -4  10   1         11.84         30.18        21.47 o                         
  -3  10   1        900.31        883.53        59.70 o                         
  -2  10   1       1266.90       1236.78       133.11 o                         
  -1  10   1        163.66        175.36        43.94 o                         
   0  10   1        661.39        670.39       123.48 o                         
   1  10   1       1986.45       1978.02        94.21 o                         
   2  10   1        557.38        587.36        30.82 o                         
   3  10   1          4.73         12.22        10.31 o                         
   4  10   1        325.70        306.17        23.07 o                         
   5  10   1          7.72         12.10        11.02 o                         
   6  10   1       1315.24       1291.59        45.81 o                         
   7  10   1        790.58        753.94        34.08 o                         
   8  10   1        825.51        762.39        34.53 o                         
   9  10   1       1941.37       1869.62        58.56 o                         
  10  10   1          1.11         14.66        21.83 o                         
  11  10   1          3.86         26.37        21.78 o                         
  12  10   1          0.10         -9.95        17.66 o                         
  13  10   1         24.95         32.06        19.82 o                         
  14  10   1         63.70         90.49        28.80 o                         
  15  10   1         12.91         34.89        28.54 o                         
  -5  11   1        187.56        249.03        59.60 o                         
  -4  11   1       1406.60       1337.70        80.91 o                         
  -3  11   1       1351.24       1302.77        79.63 o                         
  -2  11   1        283.14        250.75        39.40 o                         
  -1  11   1       6089.49       6139.63       261.31 o                         
   0  11   1       3817.11       3637.04       128.43 o                         
   1  11   1        504.62        430.17        39.74 o                         
   2  11   1       2071.64       1977.82        83.86 o                         
   3  11   1       3508.20       3480.20        90.71 o                         
   4  11   1         35.59         40.53        13.32 o                         
   5  11   1       1649.63       1733.14        57.24 o                         
   6  11   1       3438.86       3443.23        90.04 o                         
   7  11   1        285.75        306.28        26.40 o                         
   8  11   1       1212.58       1148.15        44.94 o                         
   9  11   1       3095.42       3153.46       109.99 o                         
  10  11   1       1448.97       1356.39       140.65 o                         
  11  11   1       1612.28       1418.01        69.89 o                         
  12  11   1       5558.61       5647.76       172.69 o                         
  13  11   1       1793.79       1765.06        83.40 o                         
  14  11   1        211.76        241.34        62.86 o                         
  15  11   1       1319.12       1108.91        69.71 o                         
  -3  12   1        444.24        417.13        97.32 o                         
  -2  12   1        612.47        653.93        56.23 o                         
  -1  12   1        184.02        235.23        40.93 o                         
   0  12   1        113.06        130.46        31.33 o                         
   1  12   1       1084.43        981.05        61.63 o                         
   2  12   1        234.97        232.96        35.32 o                         
   3  12   1          5.07         -1.81        25.48 o                         
   4  12   1        124.60        148.59        26.70 o                         
   5  12   1        698.53        665.60        35.80 o                         
   6  12   1         52.70         46.95        14.89 o                         
   7  12   1        853.92        792.61        46.14 o                         
   8  12   1       1292.56       1129.34        60.53 o                         
   9  12   1        356.94        329.14        35.67 o                         
  10  12   1         11.92         48.69        25.56 o                         
  11  12   1         47.35         21.61        22.74 o                         
  12  12   1          0.77          2.15        19.94 o                         
  13  12   1        116.99         92.56        27.20 o                         
  14  12   1          7.52         31.70        43.77 o                         
  15  12   1         20.11         20.77        23.37 o                         
  -2  13   1         10.44          2.68        38.74 o                         
  -1  13   1        593.48        544.07        52.78 o                         
   0  13   1       2025.28       1955.66        95.71 o                         
   1  13   1        722.04        761.34        57.77 o                         
   2  13   1        599.15        484.91        65.76 o                         
   3  13   1       2566.33       2499.47       118.33 o                         
   4  13   1       1754.66       1916.95        86.23 o                         
   5  13   1        168.30        183.01        31.18 o                         
   6  13   1       5025.29       5093.29       126.42 o                         
   7  13   1       2662.31       2825.25        88.28 o                         
   8  13   1        189.91        196.64        41.64 o                         
   9  13   1       5864.40       5697.55       172.78 o                         
  10  13   1       3408.33       3334.24       120.09 o                         
  11  13   1          6.78         34.49        21.45 o                         
  12  13   1       3590.43       3625.12       131.14 o                         
  13  13   1       1968.09       1993.75       215.63 o                         
  14  13   1         98.34        125.71        41.96 o                         
  15  13   1        511.60        486.71        66.92 o                         
   0  14   1          6.70          1.19        24.45 o                         
   1  14   1        343.96        388.75        49.87 o                         
   2  14   1        338.23        343.74        45.27 o                         
   3  14   1         63.79         45.52        29.41 o                         
   4  14   1       1152.33       1095.50        66.76 o                         
   5  14   1       1060.16       1105.08        65.35 o                         
   6  14   1          0.43         39.17        22.35 o                         
   7  14   1       1047.92       1056.89        61.68 o                         
   8  14   1        217.37        282.55        37.49 o                         
   9  14   1          0.47         14.81        20.40 o                         
  10  14   1         96.98        123.76        40.09 o                         
  11  14   1        301.89        343.93        64.29 o                         
  12  14   1        152.75        203.86        37.41 o                         
  13  14   1         52.85         32.15        24.57 o                         
  14  14   1          3.77         54.54        24.88 o                         
   2  15   1          3.52        -14.01        25.03 o                         
   3  15   1       1196.21       1208.58        75.54 o                         
   4  15   1       1910.50       1796.62        90.64 o                         
   5  15   1         13.83          5.89        36.24 o                         
   6  15   1       1489.89       1629.70       123.05 o                         
   7  15   1       3217.21       3274.02       182.83 o                         
   8  15   1        402.37        397.46        70.51 o                         
   9  15   1       1110.72       1272.29        95.66 o                         
  10  15   1       2857.54       3012.09       151.89 o                         
  11  15   1        718.03        788.84        58.12 o                         
  12  15   1       1142.74       1205.81        72.70 o                         
  13  15   1       1994.82       1950.22        95.42 o                         
   5  16   1        228.01        158.45        57.02 o                         
   6  16   1         21.65         52.18        38.44 o                         
   7  16   1        170.12        159.03        53.82 o                         
   8  16   1        330.68        290.89        63.03 o                         
   9  16   1         28.79         52.21        34.04 o                         
  10  16   1         62.97         99.99        54.18 o                         
  11  16   1        148.60        174.51        36.52 o                         
 -10 -16   2       2172.34       2496.10       112.21 o                         
  -9 -16   2        205.21        250.29        42.59 o                         
  -8 -16   2       1015.93       1102.78        71.18 o                         
  -7 -16   2       2378.66       2277.50       155.32 o                         
  -6 -16   2        584.17        591.17        89.93 o                         
  -5 -16   2        768.45        613.78        81.60 o                         
 -12 -15   2         88.39         80.10        40.16 o                         
 -11 -15   2        114.33        143.63        37.82 o                         
 -10 -15   2         10.34         25.23        24.34 o                         
  -9 -15   2        214.23        278.23        41.23 o                         
  -8 -15   2          1.82         32.83        27.01 o                         
  -7 -15   2          0.15          5.49        36.49 o                         
  -6 -15   2         53.34         67.75        47.36 o                         
  -5 -15   2        202.43        124.48        47.34 o                         
  -4 -15   2        136.51        161.67        54.23 o                         
  -3 -15   2         17.30         29.93        38.31 o                         
  -2 -15   2         50.71         20.41        39.98 o                         
 -13 -14   2       2855.54       3173.01       128.47 o                         
 -12 -14   2        206.54        293.92        58.67 o                         
 -11 -14   2       1496.37       1442.80        80.01 o                         
 -10 -14   2       3860.18       3728.02       137.57 o                         
  -9 -14   2       2482.16       2414.89       103.22 o                         
  -8 -14   2        208.99        253.36        37.87 o                         
  -7 -14   2       4477.34       4445.12       196.12 o                         
  -6 -14   2       1534.91       1573.25       187.74 o                         
  -5 -14   2        409.40        378.16        41.94 o                         
  -4 -14   2       4167.34       3706.85       194.09 o                         
  -3 -14   2       2575.26       2522.41       154.56 o                         
  -2 -14   2         16.83         -6.08        26.61 o                         
  -1 -14   2       2618.61       3050.06       176.79 o                         
   0 -14   2       1497.14       1707.85       127.74 o                         
 -14 -13   2         73.64        119.88        31.20 o                         
 -13 -13   2         68.67         71.14        27.16 o                         
 -12 -13   2        343.14        383.51        65.09 o                         
 -11 -13   2          5.54          7.94        18.04 o                         
 -10 -13   2        814.03        807.16        56.34 o                         
  -9 -13   2        191.43        197.50        33.79 o                         
  -8 -13   2         33.56         56.89        23.30 o                         
  -7 -13   2          1.36         34.22        19.91 o                         
  -6 -13   2        394.80        382.77        39.45 o                         
  -5 -13   2          5.52         11.93        18.72 o                         
  -4 -13   2         14.90          8.27        19.57 o                         
  -3 -13   2         11.90         17.64        19.42 o                         
  -2 -13   2        279.64        298.23        39.53 o                         
  -1 -13   2        109.63        132.84        32.82 o                         
   0 -13   2          6.67         45.33        35.80 o                         
   1 -13   2         19.78          3.85        35.19 o                         
   2 -13   2        156.87        109.45        46.75 o                         
 -14 -12   2         88.56         92.68        30.80 o                         
 -13 -12   2       3174.06       3044.12       183.99 o                         
 -12 -12   2       4358.49       4554.52       155.90 o                         
 -11 -12   2        147.81        228.63        44.80 o                         
 -10 -12   2        362.56        442.46        96.45 o                         
  -9 -12   2       1672.83       1554.50        75.44 o                         
  -8 -12   2         50.15         66.40        22.21 o                         
  -7 -12   2       3172.17       3058.37       157.14 o                         
  -6 -12   2       3269.73       3195.18       113.52 o                         
  -5 -12   2        695.83        673.47        46.40 o                         
  -4 -12   2        999.90       1031.14        46.10 o                         
  -3 -12   2       3952.48       4018.25       112.08 o                         
  -2 -12   2       3233.83       3286.40       184.54 o                         
  -1 -12   2        912.99        769.16        58.73 o                         
   0 -12   2       5738.64       6337.01       268.31 o                         
   1 -12   2       1176.10       1326.60       102.79 o                         
   2 -12   2        321.73        376.96        64.96 o                         
   3 -12   2       2199.58       2196.60       139.73 o                         
   4 -12   2        747.46        805.41        88.66 o                         
 -15 -11   2         37.64         41.77        35.13 o                         
 -14 -11   2        191.93        178.39        55.05 o                         
 -13 -11   2         65.30         93.87        27.59 o                         
 -12 -11   2        206.04        199.04        34.38 o                         
 -11 -11   2        797.28        750.36        52.58 o                         
 -10 -11   2        133.36        158.08        29.55 o                         
  -9 -11   2         43.98         73.13        21.83 o                         
  -8 -11   2        103.37        169.79        53.09 o                         
  -7 -11   2          8.75          6.60        13.84 o                         
  -6 -11   2         12.21         -1.12        21.60 o                         
  -5 -11   2         42.32         36.80        13.10 o                         
  -4 -11   2        642.23        663.44        35.02 o                         
  -3 -11   2          8.74         18.42        12.99 o                         
  -2 -11   2          6.74         19.44        12.78 o                         
  -1 -11   2        237.88        274.13        26.32 o                         
   0 -11   2         19.46         19.65        19.66 o                         
   1 -11   2        382.31        373.07        54.31 o                         
   2 -11   2        172.59        206.10        50.35 o                         
   3 -11   2        211.33        219.27        51.96 o                         
   4 -11   2         20.20         29.82        32.69 o                         
   5 -11   2        543.66        669.52        77.88 o                         
 -15 -10   2       1754.29       1828.51       107.32 o                         
 -14 -10   2        590.17        593.68        52.90 o                         
 -13 -10   2        790.83        807.53        58.50 o                         
 -12 -10   2       4571.93       4596.34       151.71 o                         
 -11 -10   2       1820.32       1668.69        78.07 o                         
 -10 -10   2       1942.96       1875.04        81.49 o                         
  -9 -10   2       6556.39       5432.53       162.67 o                         
  -8 -10   2       5351.08       5519.74       162.63 o                         
  -7 -10   2        981.54       1030.31        73.08 o                         
  -6 -10   2      12729.32      13623.58       404.00 o                         
  -5 -10   2       5713.43       5883.16       130.74 o                         
  -4 -10   2         32.51         17.85        12.27 o                         
  -3 -10   2      10834.25      11583.72       232.41 o                         
  -2 -10   2       3940.61       4143.86       102.57 o                         
  -1 -10   2          1.90          9.37        11.66 o                         
   0 -10   2       7523.90       7941.50       215.47 o                         
   1 -10   2       1617.51       1552.48        65.73 o                         
   2 -10   2        165.96        139.42        40.91 o                         
   3 -10   2       2462.39       2458.62       136.69 o                         
   4 -10   2       3532.95       3642.13       179.93 o                         
   5 -10   2        144.16        182.52        48.83 o                         
   6 -10   2        941.90        977.52        90.78 o                         
 -15  -9   2          8.94         20.06        25.55 o                         
 -14  -9   2        443.74        543.34        52.52 o                         
 -13  -9   2        537.76        587.55        49.38 o                         
 -12  -9   2        131.34        137.18        30.46 o                         
 -11  -9   2        488.48        493.74        42.03 o                         
 -10  -9   2        429.25        433.93        37.91 o                         
  -9  -9   2          7.74         18.28        15.53 o                         
  -8  -9   2        418.36        423.30        34.76 o                         
  -7  -9   2        294.65        291.13        28.96 o                         
  -6  -9   2          0.05          0.26        10.03 o                         
  -5  -9   2        602.11        565.87        27.09 o                         
  -4  -9   2        855.57        909.15        35.90 o                         
  -3  -9   2         29.74         43.24        12.52 o                         
  -2  -9   2         30.42         11.86        10.35 o                         
  -1  -9   2         13.97         26.29        11.50 o                         
   0  -9   2        894.07        915.77        38.71 o                         
   1  -9   2         67.07         81.84        15.95 o                         
   2  -9   2        412.59        382.08        31.15 o                         
   3  -9   2         10.22         48.16        27.19 o                         
   4  -9   2        341.45        321.51        53.67 o                         
   5  -9   2        486.74        423.40        57.92 o                         
   6  -9   2        435.98        558.38        66.25 o                         
   7  -9   2        129.13        134.87        48.12 o                         
 -15  -8   2       2097.57       2377.74       184.87 o                         
 -14  -8   2        650.92        640.01        54.12 o                         
 -13  -8   2        307.06        275.82        49.43 o                         
 -12  -8   2       2628.73       2656.18       147.70 o                         
 -11  -8   2       6335.60       6283.83       709.16 o                         
 -10  -8   2        110.21        102.25        25.12 o                         
  -9  -8   2       5785.86       5868.54       168.07 o                         
  -8  -8   2       9034.56       8973.42       230.79 o                         
  -7  -8   2          1.15          9.00        11.76 o                         
  -6  -8   2      10082.43      10392.71       256.10 o                         
  -5  -8   2      12155.05      12653.72       241.52 o                         
  -4  -8   2       3750.94       3633.97        85.07 o                         
  -3  -8   2       2505.64       2358.02        62.88 o                         
  -2  -8   2      12340.20      12324.83       238.29 o                         
  -1  -8   2       2788.84       2808.93        72.84 o                         
   0  -8   2       1459.45       1456.75        47.99 o                         
   1  -8   2       9282.29       9163.32       220.60 o                         
   2  -8   2       2263.77       2075.82       116.90 o                         
   3  -8   2          2.65          9.14        12.96 o                         
   4  -8   2       4909.01       5372.34       219.86 o                         
   5  -8   2       3840.63       3839.80       175.53 o                         
   6  -8   2        496.05        524.61        60.00 o                         
   7  -8   2        860.28        944.33        82.72 o                         
 -15  -7   2         16.47         60.72        40.99 o                         
 -14  -7   2          1.27         28.55        23.05 o                         
 -13  -7   2        628.88        714.42        53.60 o                         
 -12  -7   2         81.58        116.73        28.61 o                         
 -11  -7   2        271.84        293.77        35.25 o                         
 -10  -7   2       1882.97       1970.39        80.71 o                         
  -9  -7   2        194.23        184.35        26.92 o                         
  -8  -7   2          0.27          0.18        11.22 o                         
  -7  -7   2       1311.44       1213.16        59.46 o                         
  -6  -7   2       1598.25       1728.88        65.95 o                         
  -5  -7   2          2.59         13.30        11.75 o                         
  -4  -7   2         53.78         47.33         9.78 o                         
  -3  -7   2          6.66          3.40         6.64 o                         
  -2  -7   2          0.00         -0.36         7.46 o                         
  -1  -7   2        102.71        106.21        14.15 o                         
   0  -7   2        109.19        147.69        16.01 o                         
   1  -7   2        323.05        319.96        20.95 o                         
   2  -7   2         26.45         38.17        15.96 o                         
   3  -7   2          7.70         23.97        13.34 o                         
   4  -7   2        249.03        275.80        32.27 o                         
   5  -7   2        135.05        148.10        24.04 o                         
   6  -7   2        743.33        866.21        70.58 o                         
   7  -7   2         41.43        102.56        37.75 o                         
   8  -7   2        251.04        235.54        49.54 o                         
 -15  -6   2        738.34        920.23       125.13 o                         
 -14  -6   2       1720.89       1764.87        86.98 o                         
 -13  -6   2        292.28        371.68        43.96 o                         
 -12  -6   2       1201.32       1254.60        67.24 o                         
 -11  -6   2       3742.57       3854.82       186.85 o                         
 -10  -6   2       3622.68       3606.44       118.50 o                         
  -9  -6   2       1407.08       1386.56        44.99 o                         
  -8  -6   2       7913.15       7688.23       211.22 o                         
  -7  -6   2       4425.91       4464.40       150.85 o                         
  -6  -6   2       4144.43       4323.92       121.63 o                         
  -5  -6   2      24658.30      25290.87       558.33 o                         
  -4  -6   2       4020.75       3548.69       185.83 o                         
  -3  -6   2        769.23        749.81        26.45 o                         
  -2  -6   2      14130.65      14384.52       266.11 o                         
  -1  -6   2      10517.30      10689.22       204.19 o                         
   0  -6   2         33.39         56.25        10.30 o                         
   1  -6   2      19745.29      20140.77       492.49 o                         
   2  -6   2      11665.42      12235.45       284.06 o                         
   3  -6   2       1736.05       1744.71        62.34 o                         
   4  -6   2       5572.17       5798.04       153.28 o                         
   5  -6   2       8600.15       9044.29       224.69 o                         
   6  -6   2        649.92        646.64        39.46 o                         
   7  -6   2       1461.01       1614.08        97.64 o                         
   8  -6   2       1524.01       1732.58       104.88 o                         
 -15  -5   2        124.37        154.28        37.55 o                         
 -14  -5   2        166.46        270.10        41.73 o                         
 -13  -5   2         79.39        123.95        39.12 o                         
 -12  -5   2        345.33        392.91        49.71 o                         
 -11  -5   2        366.77        350.31        48.36 o                         
 -10  -5   2       4078.34       4217.74       121.60 o                         
  -9  -5   2       1523.15       1538.60        57.59 o                         
  -8  -5   2         70.29         79.97        13.72 o                         
  -7  -5   2        423.22        358.51        27.38 o                         
  -6  -5   2        279.93        264.30        22.97 o                         
  -5  -5   2        313.50        368.95        47.68 o                         
  -4  -5   2        323.43        326.30        22.49 o                         
  -3  -5   2        402.16        399.39        24.01 o                         
  -2  -5   2        166.30        181.87        20.91 o                         
  -1  -5   2        105.92        123.14        11.69 o                         
   0  -5   2        326.59        309.94        16.97 o                         
   1  -5   2        546.36        563.84        53.36 o                         
   2  -5   2          0.00         10.51         8.91 o                         
   3  -5   2        260.50        297.38        22.55 o                         
   4  -5   2         32.68         46.21        15.44 o                         
   5  -5   2         42.64         62.27        15.68 o                         
   6  -5   2        845.61        894.67        45.03 o                         
   7  -5   2        561.81        605.00        39.17 o                         
   8  -5   2         14.48         19.27        24.23 o                         
 -15  -4   2        179.17        162.07        38.98 o                         
 -14  -4   2       1539.50       1870.91       122.70 o                         
 -13  -4   2       1173.37       1205.75        90.77 o                         
 -12  -4   2        452.93        489.50        41.66 o                         
 -11  -4   2       6083.16       6122.74       266.11 o                         
 -10  -4   2       2277.25       2288.07        87.99 o                         
  -9  -4   2        471.17        432.03        33.53 o                         
  -8  -4   2      10119.90      10520.18       207.47 o                         
  -7  -4   2      15632.97      17208.27       580.77 o                         
  -6  -4   2         12.32         26.43        29.39 o                         
  -5  -4   2      11156.21      11557.31       267.90 o                         
  -4  -4   2      24503.17      23779.76       706.99 o                         
  -3  -4   2        129.24        115.65        14.03 o                         
  -2  -4   2       5207.67       5062.80       125.32 o                         
  -1  -4   2      10152.98      10172.26       231.56 o                         
   0  -4   2       1830.75       1671.67        58.76 o                         
   1  -4   2       8622.75       8979.31       206.82 o                         
   2  -4   2      28958.97      30821.75       880.95 o                         
   3  -4   2       5632.80       5382.06       134.96 o                         
   4  -4   2        955.09        920.63        39.52 o                         
   5  -4   2      12706.59      13314.91       307.04 o                         
   6  -4   2       3628.06       3741.33       109.04 o                         
   7  -4   2        349.09        358.62        29.28 o                         
   8  -4   2       5442.38       5884.71       161.90 o                         
   9  -4   2       7080.88       7234.79       232.52 o                         
 -14  -3   2        109.07        118.10        45.00 o                         
 -13  -3   2        353.61        461.34        43.20 o                         
 -12  -3   2       3795.40       4048.22       135.54 o                         
 -11  -3   2       1522.39       1533.12        70.53 o                         
 -10  -3   2         58.74         81.77        39.61 o                         
  -9  -3   2       3906.28       3961.88       120.95 o                         
  -8  -3   2        911.20        874.49        86.04 o                         
  -7  -3   2        496.35        472.34        31.20 o                         
  -6  -3   2        207.66        150.73        25.41 o                         
  -5  -3   2        131.30        199.81        49.69 o                         
  -4  -3   2       3222.13       3523.38        94.98 o                         
  -3  -3   2       1667.00       1628.87        51.03 o                         
  -2  -3   2        136.19        123.04        12.08 o                         
  -1  -3   2       1238.03       1233.08        39.98 o                         
   0  -3   2        107.17        106.74        10.59 o                         
   1  -3   2        526.32        547.71        23.99 o                         
   2  -3   2        585.54        593.14        26.01 o                         
   3  -3   2        135.78        185.44        15.19 o                         
   4  -3   2        798.84        828.87        35.01 o                         
   5  -3   2        238.56        244.28        20.58 o                         
   6  -3   2        160.06        211.34        21.58 o                         
   7  -3   2        101.29        153.13        35.52 o                         
   8  -3   2       1083.46       1173.41        53.79 o                         
   9  -3   2         90.97         88.87        21.62 o                         
  10  -3   2         28.41         11.85        23.14 o                         
  11  -3   2         45.97         94.95        38.04 o                         
 -14  -2   2        717.04        778.15        81.02 o                         
 -13  -2   2       1160.62       1249.36        77.88 o                         
 -12  -2   2         53.35         62.95        19.95 o                         
 -11  -2   2       1076.03       1080.96        58.79 o                         
 -10  -2   2       3455.04       3448.21       114.52 o                         
  -9  -2   2       1137.75       1346.27        59.96 o                         
  -8  -2   2       2733.92       2681.17        88.89 o                         
  -7  -2   2       8808.20       9022.67       221.42 o                         
  -6  -2   2       4875.01       4932.69       161.80 o                         
  -5  -2   2       5570.26       5762.33       144.61 o                         
  -4  -2   2      20173.78      20321.70       443.79 o                         
  -3  -2   2       7066.70       7217.42       167.79 o                         
  -2  -2   2         37.25         20.22         7.41 o                         
  -1  -2   2      37676.92      39515.51       834.18 o                         
   0  -2   2        830.69        727.55        35.45 o                         
   1  -2   2       4210.39       4555.97       107.83 o                         
   2  -2   2       2588.57       2515.15        65.94 o                         
   3  -2   2      20155.80      21677.09       467.23 o                         
   4  -2   2       3378.09       3800.78        98.55 o                         
   5  -2   2       4922.18       4555.05       272.72 o                         
   6  -2   2      10493.54      10720.98       250.60 o                         
   7  -2   2        299.19        295.85        41.93 o                         
   8  -2   2       6777.76       7217.65       185.66 o                         
   9  -2   2       8797.48       9317.85       233.92 o                         
  10  -2   2        873.36        873.79        73.53 o                         
  11  -2   2       1763.07       1907.00       120.48 o                         
  12  -2   2       2121.75       2462.21       146.47 o                         
 -13  -1   2         43.95         39.21        30.06 o                         
 -12  -1   2       1595.70       1582.52        74.39 o                         
 -11  -1   2       1039.27       1126.61        60.08 o                         
 -10  -1   2        168.40        186.24        27.46 o                         
  -9  -1   2        156.36        170.63        25.68 o                         
  -8  -1   2       2049.31       1927.15        83.07 o                         
  -7  -1   2       1158.91       1290.06       139.87 o                         
  -6  -1   2        459.55        426.95        27.09 o                         
  -5  -1   2       1951.57       1624.42        44.34 o                         
  -4  -1   2         55.04         95.78         9.61 o                         
  -3  -1   2       8056.13       8216.52       153.10 o                         
  -2  -1   2       1529.24       1534.14        40.71 o                         
  -1  -1   2       5671.58       5972.38       135.57 o                         
   0  -1   2       3462.71       3613.19       124.42 o                         
   1  -1   2       2638.08       2685.32        77.84 o                         
   2  -1   2        188.18        167.82        15.18 o                         
   3  -1   2         11.66         -5.12         5.12 o                         
   4  -1   2        419.22        422.72        21.83 o                         
   5  -1   2          3.38        -11.26        12.39 o                         
   6  -1   2          6.68         14.75        14.74 o                         
   7  -1   2          0.42          7.89         9.45 o                         
   8  -1   2          5.66         37.67        13.73 o                         
   9  -1   2       1010.71       1061.26        49.59 o                         
  10  -1   2       1179.30       1149.85        54.74 o                         
  11  -1   2        958.96       1032.70        84.14 o                         
  12  -1   2         66.26        111.21        40.65 o                         
  13  -1   2         31.48         58.52        39.73 o                         
 -13   0   2       1493.41       1598.34       113.88 o                         
 -12   0   2       1203.69       1228.80        92.32 o                         
 -11   0   2        879.21        798.68        50.68 o                         
 -10   0   2       2434.51       2478.68        91.24 o                         
  -9   0   2       4583.55       4616.63       135.77 o                         
  -8   0   2        428.02        421.79        31.40 o                         
  -7   0   2       4816.46       4946.09       134.89 o                         
  -6   0   2       3447.12       3122.24        75.83 o                         
  -5   0   2         51.10         32.24         8.63 o                         
  -4   0   2       6484.12       6391.84       126.56 o                         
  -3   0   2      11726.23      11978.43       268.82 o                         
  -2   0   2        449.23        371.87        20.30 o                         
  -1   0   2       3756.60       3944.35       110.79 o                         
   0   0   2      45699.66      46696.96       806.21 o                         
   1   0   2          4.29          1.43         4.34 o                         
   2   0   2      11857.38      11991.91       411.80 o                         
   3   0   2      23045.20      23853.03       522.97 o                         
   4   0   2       5888.50       5940.42       206.61 o                         
   5   0   2       6283.96       6900.95       162.34 o                         
   6   0   2      18681.17      19649.38       432.37 o                         
   7   0   2       7319.62       7508.15       272.87 o                         
   8   0   2        759.69        884.99        64.85 o                         
   9   0   2       5596.86       5931.77       158.28 o                         
  10   0   2       1273.71       1198.74        69.31 o                         
  11   0   2        760.24        808.95        72.74 o                         
  12   0   2       1580.61       1927.93       125.39 o                         
  13   0   2       1875.76       1790.04        89.20 o                         
  14   0   2          1.05         27.37        23.71 o                         
 -13   1   2         87.78        122.89        42.08 o                         
 -12   1   2       1472.87       1645.28       111.34 o                         
 -11   1   2       1356.02       1546.12       103.34 o                         
 -10   1   2         52.97         79.65        22.98 o                         
  -9   1   2        460.28        527.68        52.34 o                         
  -8   1   2        766.11        722.06       117.93 o                         
  -7   1   2        595.25        628.13        35.65 o                         
  -6   1   2        410.45        452.23        23.58 o                         
  -5   1   2      10603.58      10930.88       209.80 o                         
  -4   1   2       7610.28       8078.42       157.17 o                         
  -3   1   2         14.29          6.83         5.00 o                         
  -2   1   2        497.27        401.01        24.26 o                         
  -1   1   2       3056.05       3189.58        63.57 o                         
   0   1   2          0.46         -3.20         3.20 o                         
   1   1   2       4174.10       4322.81        83.47 o                         
   2   1   2       3388.06       3530.29        86.92 o                         
   3   1   2        130.32         76.44        11.16 o                         
   4   1   2       4295.29       4280.25        85.12 o                         
   5   1   2        123.23        126.12        10.69 o                         
   6   1   2        166.55        163.83        13.25 o                         
   7   1   2          2.03          4.37         7.09 o                         
   8   1   2         65.37         85.26        14.75 o                         
   9   1   2        316.37        348.38        26.96 o                         
  10   1   2        566.48        586.61        53.22 o                         
  11   1   2       1794.31       1549.42        79.38 o                         
  12   1   2        283.86        312.23        39.89 o                         
  13   1   2         12.04         -5.67        20.75 o                         
  14   1   2         11.92         34.17        25.48 o                         
 -12   2   2       1452.78       1549.86       110.67 o                         
 -11   2   2          0.24        -13.90        25.13 o                         
 -10   2   2       3515.44       3195.38       159.10 o                         
  -9   2   2       2732.95       2628.58       103.12 o                         
  -8   2   2       1031.03       1078.51        50.89 o                         
  -7   2   2       3721.25       3878.41       113.31 o                         
  -6   2   2       6514.08       6532.79       139.44 o                         
  -5   2   2       9040.77      10147.71       243.42 o                         
  -4   2   2          4.74         20.84         8.98 o                         
  -3   2   2      15340.38      16266.44       477.45 o                         
  -2   2   2       3379.23       2910.09       117.70 o                         
  -1   2   2        555.51        594.06        31.49 o                         
   0   2   2      15228.25      16434.09       670.43 o                         
   1   2   2      22040.94      23844.11       505.52 o                         
   2   2   2         90.63         84.47         7.24 o                         
   3   2   2      24787.86      27184.01       475.64 o                         
   4   2   2       8630.19       8852.04       164.18 o                         
   5   2   2        540.97        499.11        21.39 o                         
   6   2   2      13315.11      13908.08       256.69 o                         
   7   2   2      16965.45      17256.29       317.61 o                         
   8   2   2       3324.61       3339.38        80.20 o                         
   9   2   2       4158.07       4272.47       100.17 o                         
  10   2   2       8716.81       9215.82       190.43 o                         
  11   2   2       1008.46        957.55        97.82 o                         
  12   2   2       1811.49       1807.67       237.75 o                         
  13   2   2       2270.54       2422.95       102.08 o                         
  14   2   2        633.36        573.17        52.27 o                         
  15   2   2        203.35        217.57        55.05 o                         
 -11   3   2       1363.89       1277.15        98.15 o                         
 -10   3   2        848.38        825.23        74.81 o                         
  -9   3   2          0.44         12.83        25.12 o                         
  -8   3   2       1325.97       1396.44        93.30 o                         
  -7   3   2        989.11        999.55        42.14 o                         
  -6   3   2         72.28        105.63        14.73 o                         
  -5   3   2       3168.89       3190.47        78.02 o                         
  -4   3   2       2315.06       2162.79        55.99 o                         
  -3   3   2        999.47       1178.08        34.51 o                         
  -2   3   2        245.20        226.48        18.97 o                         
  -1   3   2       1078.97        976.89        38.34 o                         
   0   3   2         72.14         44.50         9.15 o                         
   1   3   2      19753.84      21163.50       373.11 o                         
   2   3   2       5656.84       5913.34       112.47 o                         
   3   3   2       7426.28       8164.32       151.41 o                         
   4   3   2       1127.59       1183.66        31.98 o                         
   5   3   2       2349.53       2573.39        67.91 o                         
   6   3   2       1615.47       1888.84        90.68 o                         
   7   3   2         49.36         58.14        13.41 o                         
   8   3   2        503.84        581.73        26.31 o                         
   9   3   2         79.89         94.70        18.01 o                         
  10   3   2        460.43        481.94        33.72 o                         
  11   3   2       1205.88       1179.43        45.91 o                         
  12   3   2          6.63         36.41        20.28 o                         
  13   3   2        288.32        340.15        40.96 o                         
  14   3   2         26.16         40.12        51.63 o                         
  15   3   2         45.47         18.27        25.05 o                         
 -11   4   2        964.25        976.16        88.54 o                         
 -10   4   2        135.90        133.06        40.14 o                         
  -9   4   2       1621.44       1782.75       112.67 o                         
  -8   4   2       1062.28       1016.76        79.87 o                         
  -7   4   2        334.28        311.69        34.46 o                         
  -6   4   2       3699.95       3781.69        93.17 o                         
  -5   4   2       5256.46       5501.31       120.71 o                         
  -4   4   2        342.59        329.87        18.28 o                         
  -3   4   2       7355.05       7928.59       342.31 o                         
  -2   4   2      15768.23      15962.31       365.76 o                         
  -1   4   2          1.62          4.67        12.70 o                         
   0   4   2       6077.91       5801.56       156.67 o                         
   1   4   2     104128.71     102074.27      2152.04 o                         
   2   4   2       3603.52       3522.23        79.17 o                         
   3   4   2       6770.16       6782.93       129.79 o                         
   4   4   2      16511.71      17363.31       312.00 o                         
   5   4   2       4140.95       4385.02       104.76 o                         
   6   4   2      12562.59      13844.67       256.04 o                         
   7   4   2      16735.10      17649.32       324.52 o                         
   8   4   2       5363.07       5593.47       129.26 o                         
   9   4   2       1193.21       1177.71        41.23 o                         
  10   4   2       7386.88       7480.19       158.94 o                         
  11   4   2       4040.08       4035.76       100.97 o                         
  12   4   2        752.18        789.36        39.44 o                         
  13   4   2       4834.80       4631.64       392.98 o                         
  14   4   2       2083.01       2054.93       128.26 o                         
  15   4   2          4.77          5.03        24.80 o                         
 -10   5   2       1089.66        967.53        86.78 o                         
  -9   5   2        169.49        168.61        45.67 o                         
  -8   5   2        133.40        142.43        40.62 o                         
  -7   5   2       1618.24       1406.75        71.60 o                         
  -6   5   2        246.02        296.30        35.68 o                         
  -5   5   2        476.10        375.64        34.84 o                         
  -4   5   2       4923.66       4914.27       144.46 o                         
  -3   5   2        205.43        183.42        36.70 o                         
  -2   5   2        162.85        136.39        20.53 o                         
  -1   5   2       3164.29       3031.12        92.57 o                         
   0   5   2       6782.37       7197.54       179.16 o                         
   1   5   2      12560.19      12828.92       294.54 o                         
   2   5   2       6627.86       7148.45       173.10 o                         
   3   5   2          8.56         21.55         6.93 o                         
   4   5   2       3094.88       3430.80        87.89 o                         
   5   5   2        800.05        926.40        30.11 o                         
   6   5   2        634.01        764.06        27.98 o                         
   7   5   2        172.80        226.42        16.44 o                         
   8   5   2          2.35         -1.28         7.44 o                         
   9   5   2        210.38        200.45        18.22 o                         
  10   5   2          0.15          4.24        13.78 o                         
  11   5   2          0.24          4.57        11.10 o                         
  12   5   2         47.87         65.32        18.10 o                         
  13   5   2         43.65         58.72        24.29 o                         
  14   5   2          3.13        -12.56        18.94 o                         
  15   5   2          0.16         32.99        23.65 o                         
  -9   6   2        587.66        639.33        73.99 o                         
  -8   6   2       1167.32       1093.95        90.13 o                         
  -7   6   2        136.44        174.57        33.73 o                         
  -6   6   2       4343.73       4196.19       141.17 o                         
  -5   6   2       2993.12       2984.09       147.11 o                         
  -4   6   2        525.88        452.12        36.97 o                         
  -3   6   2       4786.11       4605.63       138.13 o                         
  -2   6   2       8350.79       8473.72       376.61 o                         
  -1   6   2       2186.63       2069.83        79.91 o                         
   0   6   2       2717.21       2883.84        90.68 o                         
   1   6   2      24495.40      24603.16       545.57 o                         
   2   6   2       3969.80       3669.89        83.25 o                         
   3   6   2       9853.16      10364.35       243.50 o                         
   4   6   2      13121.15      13772.56       255.51 o                         
   5   6   2      14330.80      15001.59       277.53 o                         
   6   6   2          2.68          2.58         7.12 o                         
   7   6   2      23263.11      24700.36       446.21 o                         
   8   6   2       9860.76      10023.58       197.53 o                         
   9   6   2        377.56        395.05        24.00 o                         
  10   6   2       2275.54       2232.77        64.64 o                         
  11   6   2       3944.85       3969.98       175.30 o                         
  12   6   2       1122.87       1029.50        54.95 o                         
  13   6   2       2332.47       2364.71        77.54 o                         
  14   6   2       3190.68       3428.00       126.17 o                         
  15   6   2        829.81        803.06        90.20 o                         
  16   6   2        460.00        528.53        84.99 o                         
  -8   7   2         95.22         76.44        38.62 o                         
  -7   7   2        204.49        233.94        50.67 o                         
  -6   7   2       1497.51       1433.73        75.24 o                         
  -5   7   2         89.49        120.14        40.80 o                         
  -4   7   2        725.10        708.89        48.61 o                         
  -3   7   2       1241.71       1257.64        62.13 o                         
  -2   7   2        140.42        128.23        23.65 o                         
  -1   7   2        466.05        411.55        35.03 o                         
   0   7   2       1877.66       1966.16        73.36 o                         
   1   7   2       5137.25       5083.36       140.81 o                         
   2   7   2       2067.55       2066.86        80.88 o                         
   3   7   2        429.23        461.89        30.57 o                         
   4   7   2        241.90        234.22        20.64 o                         
   5   7   2          8.52         14.84         7.71 o                         
   6   7   2       1034.85       1096.07        37.28 o                         
   7   7   2         84.95        133.88        19.69 o                         
   8   7   2          4.10         11.57        12.91 o                         
   9   7   2        165.83        191.47        18.88 o                         
  10   7   2        469.58        463.91        27.56 o                         
  11   7   2          8.13         -4.77        19.89 o                         
  12   7   2          7.57         -6.61        12.89 o                         
  13   7   2         25.15         19.40        15.18 o                         
  14   7   2         22.66         63.89        37.49 o                         
  15   7   2          0.60         21.27        35.20 o                         
  16   7   2         74.35         75.99        41.92 o                         
  -7   8   2        612.38        618.41        72.48 o                         
  -6   8   2          8.01         43.10        25.09 o                         
  -5   8   2       2261.42       2300.50       112.14 o                         
  -4   8   2       1852.97       1826.94        84.58 o                         
  -3   8   2       1044.16        897.42        97.87 o                         
  -2   8   2       1055.79       1007.66        56.20 o                         
  -1   8   2       4023.63       4106.00       129.83 o                         
   0   8   2         48.07         37.29        21.84 o                         
   1   8   2       4199.39       4082.28       268.54 o                         
   2   8   2      14088.77      14822.68       279.56 o                         
   3   8   2          8.18         67.07        35.90 o                         
   4   8   2       5167.13       5459.31       117.50 o                         
   5   8   2      17573.52      18445.56       341.80 o                         
   6   8   2       3431.58       3389.04        82.06 o                         
   7   8   2       4937.03       4962.30       110.95 o                         
   8   8   2       8596.81       8786.22       179.13 o                         
   9   8   2       1846.11       1800.94        55.71 o                         
  10   8   2        909.48        894.74        38.30 o                         
  11   8   2       4528.98       4567.98       111.15 o                         
  12   8   2       3230.33       3273.88        89.81 o                         
  13   8   2         60.71         87.84        25.12 o                         
  14   8   2       4563.12       4745.33       238.27 o                         
  15   8   2       1639.87       1550.19       125.40 o                         
  16   8   2         20.63         62.14        36.74 o                         
  -7   9   2        287.66        315.27        62.38 o                         
  -6   9   2       1521.12       1550.18        85.68 o                         
  -5   9   2        251.13        200.64        37.56 o                         
  -4   9   2        336.95        321.53        42.09 o                         
  -3   9   2       1792.24       1873.89       103.97 o                         
  -2   9   2       1507.15       1405.03        70.76 o                         
  -1   9   2        328.67        300.00        35.95 o                         
   0   9   2       3297.31       3448.18       182.09 o                         
   1   9   2       2273.10       2290.10        86.39 o                         
   2   9   2        291.08        304.74        20.05 o                         
   3   9   2       1151.16       1072.82        41.10 o                         
   4   9   2       1673.49       1838.63        54.61 o                         
   5   9   2         10.97         15.03        10.45 o                         
   6   9   2        856.31        894.10        36.00 o                         
   7   9   2        997.41       1053.22        48.17 o                         
   8   9   2         18.79         18.90        21.75 o                         
   9   9   2        287.18        258.82        22.66 o                         
  10   9   2         37.96         38.31        13.33 o                         
  11   9   2        165.68        170.65        22.12 o                         
  12   9   2        404.45        373.27        36.37 o                         
  13   9   2        711.00        705.59        49.95 o                         
  14   9   2         36.21         73.78        43.71 o                         
  15   9   2         47.40         17.84        36.03 o                         
  16   9   2         10.67         12.14        32.14 o                         
  -5  10   2        137.96        120.37        34.17 o                         
  -4  10   2       1620.07       1447.59       144.65 o                         
  -3  10   2        511.25        496.73        47.52 o                         
  -2  10   2       2516.68       2283.27        98.21 o                         
  -1  10   2       6660.10       6607.56       195.24 o                         
   0  10   2        361.19        275.15        36.06 o                         
   1  10   2       2745.10       2384.79       181.12 o                         
   2  10   2       3757.40       3562.82       117.96 o                         
   3  10   2       4298.40       4491.34       105.85 o                         
   4  10   2         36.98         46.29        12.19 o                         
   5  10   2       7723.57       7857.40       165.42 o                         
   6  10   2       6703.84       6588.20       143.39 o                         
   7  10   2         14.57         29.39        15.25 o                         
   8  10   2       2275.13       2331.89        68.04 o                         
   9  10   2       1088.39       1102.10        43.54 o                         
  10  10   2        195.96        194.32        22.60 o                         
  11  10   2       4808.73       4930.11       220.48 o                         
  12  10   2       5239.45       5251.55       334.87 o                         
  13  10   2        609.77        625.54       123.20 o                         
  14  10   2       1231.23       1205.20        90.46 o                         
  15  10   2       2759.74       2655.13       174.78 o                         
  16  10   2        492.73        323.46        71.56 o                         
  -4  11   2         42.13         32.51        53.76 o                         
  -3  11   2        927.42        890.83        64.61 o                         
  -2  11   2       1176.91       1165.31        71.60 o                         
  -1  11   2         14.66          6.37        19.24 o                         
   0  11   2       1200.67       1269.25        69.97 o                         
   1  11   2       2824.28       2703.18       104.65 o                         
   2  11   2        141.80        125.49        27.12 o                         
   3  11   2         55.93         77.76        22.80 o                         
   4  11   2        127.27        175.49        20.65 o                         
   5  11   2       1136.02       1153.34        61.25 o                         
   6  11   2          3.41         17.52        12.46 o                         
   7  11   2       1458.28       1582.31        54.12 o                         
   8  11   2        494.83        523.71        35.34 o                         
   9  11   2        154.75        162.66        35.46 o                         
  10  11   2        220.39        260.18        33.05 o                         
  11  11   2          3.93         65.11        31.62 o                         
  12  11   2          1.49         10.85        25.04 o                         
  13  11   2        214.78        249.37        77.99 o                         
  14  11   2         17.63         26.51        45.38 o                         
  15  11   2        383.50        327.98        72.17 o                         
  -3  12   2        557.33        472.07        53.15 o                         
  -2  12   2        107.77        111.28        34.84 o                         
  -1  12   2       3813.98       3714.71       161.48 o                         
   0  12   2       2973.34       2790.64       113.77 o                         
   1  12   2        115.55         78.56        26.96 o                         
   2  12   2       1151.62       1097.29        64.03 o                         
   3  12   2       4964.89       4054.29       215.29 o                         
   4  12   2       1484.91       1435.04        70.24 o                         
   5  12   2       1344.31       1341.20        51.31 o                         
   6  12   2       5541.48       5552.88       131.24 o                         
   7  12   2        657.05        654.07        35.33 o                         
   8  12   2       1888.05       1847.86        62.45 o                         
   9  12   2       5665.17       5953.04       139.44 o                         
  10  12   2       3458.14       3345.29       169.32 o                         
  11  12   2        477.02        465.52        42.21 o                         
  12  12   2       4501.12       4550.25       158.12 o                         
  13  12   2       1692.55       1533.69        77.51 o                         
  14  12   2        283.28        470.85        59.09 o                         
  15  12   2       2147.84       1978.70       122.54 o                         
  -2  13   2        792.97        821.21        90.62 o                         
  -1  13   2        153.99        233.87        42.88 o                         
   0  13   2        190.12        174.70        36.20 o                         
   1  13   2       1161.24       1312.14        75.82 o                         
   2  13   2        548.82        519.75        47.53 o                         
   3  13   2        106.65         95.47        28.46 o                         
   4  13   2       1038.83       1071.60        79.12 o                         
   5  13   2       1126.28       1156.82        64.36 o                         
   6  13   2        162.59        158.99        29.98 o                         
   7  13   2       1603.30       1614.86        59.28 o                         
   8  13   2        280.02        326.09        29.09 o                         
   9  13   2         59.70         70.38        23.21 o                         
  10  13   2        272.21        313.28        38.12 o                         
  11  13   2         68.85         90.25        25.10 o                         
  12  13   2          7.51         26.70        22.53 o                         
  13  13   2         93.13        132.15        29.88 o                         
  14  13   2         28.30         81.47        31.16 o                         
  15  13   2          2.63         28.28        25.00 o                         
   0  14   2       1569.12       1493.60        87.31 o                         
   1  14   2        541.63        526.85        52.67 o                         
   2  14   2        125.18         82.56        29.81 o                         
   3  14   2       1779.50       1942.08       106.09 o                         
   4  14   2        703.75        836.71        69.94 o                         
   5  14   2        216.96        187.23        34.09 o                         
   6  14   2       2439.12       2421.75       185.66 o                         
   7  14   2       1685.08       1901.78        85.50 o                         
   8  14   2         24.47         30.81        20.64 o                         
   9  14   2       2865.08       2879.29       110.73 o                         
  10  14   2       2723.81       2768.85       109.04 o                         
  11  14   2         56.83        106.66        39.03 o                         
  12  14   2       2623.94       2716.79       123.73 o                         
  13  14   2       1433.97       1531.59       162.53 o                         
  14  14   2        171.94        194.22        64.90 o                         
   2  15   2        449.40        426.40        53.70 o                         
   3  15   2        114.72         59.09        29.16 o                         
   4  15   2        141.88        105.06        31.68 o                         
   5  15   2        951.01        924.34        63.57 o                         
   6  15   2        109.96        107.19        28.94 o                         
   7  15   2        760.25        736.87        82.40 o                         
   8  15   2        478.41        602.11        73.43 o                         
   9  15   2          1.36         20.26        35.47 o                         
  10  15   2         39.02         90.86        27.71 o                         
  11  15   2        551.20        582.11        50.80 o                         
  12  15   2          1.92         36.28        23.35 o                         
  13  15   2        103.79        146.03        41.39 o                         
   5  16   2          0.82        -14.81        21.68 o                         
   6  16   2        683.47        632.74        78.27 o                         
   7  16   2       1997.76       2198.77       146.43 o                         
   8  16   2        522.49        669.75        81.14 o                         
   9  16   2        181.34        326.88        64.22 o                         
  10  16   2       1577.08       1677.33       127.28 o                         
  11  16   2        767.35        840.17        60.66 o                         
  -9 -16   3        148.94        204.20        40.68 o                         
  -8 -16   3         19.15         22.56        24.28 o                         
  -7 -16   3          5.94         42.90        28.04 o                         
  -6 -16   3         35.77         49.07        43.62 o                         
  -5 -16   3         64.12          1.72        32.44 o                         
 -12 -15   3         65.18        131.45        46.25 o                         
 -11 -15   3       2366.78       2482.03       111.69 o                         
 -10 -15   3       3708.66       3818.84       143.70 o                         
  -9 -15   3        411.74        559.19        79.81 o                         
  -8 -15   3        745.72        756.15        59.56 o                         
  -7 -15   3       3332.38       3514.70       133.75 o                         
  -6 -15   3        884.25        966.58        65.69 o                         
  -5 -15   3        775.62        798.04        87.64 o                         
  -4 -15   3       3057.58       3264.04       185.67 o                         
  -3 -15   3       1051.69       1219.70       108.36 o                         
  -2 -15   3         69.79         37.39        39.17 o                         
 -13 -14   3         12.95        -20.05        22.34 o                         
 -12 -14   3        100.96        190.70        37.57 o                         
 -11 -14   3          2.68         49.49        23.85 o                         
 -10 -14   3          9.92         12.11        40.09 o                         
  -9 -14   3          1.94         17.87        20.77 o                         
  -8 -14   3          0.75         36.37        22.28 o                         
  -7 -14   3          4.26         21.65        36.47 o                         
  -6 -14   3         14.03         29.07        23.13 o                         
  -5 -14   3         18.12         23.05        53.19 o                         
  -4 -14   3          0.90         19.39        31.35 o                         
  -3 -14   3         23.41         25.75        33.39 o                         
  -2 -14   3         12.27          4.87        29.85 o                         
  -1 -14   3          7.14        -18.75        35.13 o                         
   0 -14   3         38.92          4.15        38.15 o                         
 -13 -13   3       2895.81       2799.28       118.95 o                         
 -12 -13   3        217.41        293.47        66.24 o                         
 -11 -13   3       1725.64       1674.96        85.73 o                         
 -10 -13   3       2150.01       2375.80       129.55 o                         
  -9 -13   3        812.04        920.99        94.73 o                         
  -8 -13   3          0.32         22.35        17.55 o                         
  -7 -13   3       2265.27       2258.77        96.30 o                         
  -6 -13   3       1874.33       1976.50        88.08 o                         
  -5 -13   3         91.62        117.21        27.45 o                         
  -4 -13   3       3935.02       3907.32       133.62 o                         
  -3 -13   3       3077.96       3154.64       115.42 o                         
  -2 -13   3        501.99        548.80        68.69 o                         
  -1 -13   3       2458.49       2432.94       145.37 o                         
   0 -13   3       2974.26       3230.47       176.51 o                         
   1 -13   3        291.68        322.04        64.19 o                         
   2 -13   3        684.63        725.51        84.66 o                         
 -14 -12   3        363.82        365.36        48.62 o                         
 -13 -12   3         30.39         64.00        26.74 o                         
 -12 -12   3        751.00        700.86        54.36 o                         
 -11 -12   3          1.45          3.52        17.40 o                         
 -10 -12   3        125.09        135.78        31.44 o                         
  -9 -12   3        379.61        383.45        38.55 o                         
  -8 -12   3       1094.90       1060.21        61.06 o                         
  -7 -12   3        373.04        390.55        38.86 o                         
  -6 -12   3         67.01         47.13        51.14 o                         
  -5 -12   3        391.10        439.75        39.54 o                         
  -4 -12   3        210.42        202.81        29.67 o                         
  -3 -12   3        146.87        115.78        26.37 o                         
  -2 -12   3        168.27        218.12        36.75 o                         
  -1 -12   3         47.83         54.09        21.95 o                         
   0 -12   3         42.89         46.18        36.55 o                         
   1 -12   3        160.77        198.98        51.23 o                         
   2 -12   3        132.68        133.33        45.79 o                         
   3 -12   3        103.15        110.09        46.73 o                         
   4 -12   3          6.21          7.29        37.58 o                         
 -14 -11   3         83.87         80.80        41.12 o                         
 -13 -11   3       1228.04       1050.13        68.30 o                         
 -12 -11   3       5499.74       5298.17       172.70 o                         
 -11 -11   3        129.91        116.90        27.10 o                         
 -10 -11   3        825.39        808.34        53.95 o                         
  -9 -11   3       4563.54       4198.96       139.08 o                         
  -8 -11   3       1403.84       1385.61        69.08 o                         
  -7 -11   3       4402.06       4217.91       136.20 o                         
  -6 -11   3       9724.66       9708.29       270.57 o                         
  -5 -11   3        538.12        546.64        46.94 o                         
  -4 -11   3       2999.06       3008.04        99.59 o                         
  -3 -11   3       7213.91       6673.48       698.41 o                         
  -2 -11   3       2350.17       2417.12        90.92 o                         
  -1 -11   3        103.93        146.65        25.21 o                         
   0 -11   3       6374.63       6265.56       177.48 o                         
   1 -11   3       1633.09       1682.28       110.65 o                         
   2 -11   3         85.58         35.21        34.18 o                         
   3 -11   3       2181.91       2362.47       138.64 o                         
   4 -11   3       1658.33       1651.31       114.87 o                         
   5 -11   3        101.82         69.46        44.06 o                         
 -15 -10   3         80.89         78.63        46.57 o                         
 -14 -10   3        636.08        674.71       103.95 o                         
 -13 -10   3        424.74        460.65        48.36 o                         
 -12 -10   3        311.34        340.58        40.46 o                         
 -11 -10   3        777.37        715.20        51.94 o                         
 -10 -10   3        642.63        611.93        46.08 o                         
  -9 -10   3        614.91        604.51        50.00 o                         
  -8 -10   3        445.96        374.76        35.96 o                         
  -7 -10   3        783.56        752.87        64.93 o                         
  -6 -10   3          5.91         -5.21        20.97 o                         
  -5 -10   3          1.34          3.86        12.04 o                         
  -4 -10   3       1033.98       1037.88        41.03 o                         
  -3 -10   3          8.89         19.28        12.25 o                         
  -2 -10   3        124.52         96.50        22.04 o                         
  -1 -10   3        108.89         79.89        25.99 o                         
   0 -10   3        141.85        138.60        24.13 o                         
   1 -10   3        188.05        218.27        28.86 o                         
   2 -10   3        625.89        607.63        62.86 o                         
   3 -10   3          5.06          1.25        26.97 o                         
   4 -10   3          7.76         14.34        31.82 o                         
   5 -10   3         97.85         90.35        42.27 o                         
   6 -10   3         54.22         76.18        41.91 o                         
 -15  -9   3       1848.64       1901.20        97.42 o                         
 -14  -9   3        225.30        287.58       102.00 o                         
 -13  -9   3        783.35        718.75        55.54 o                         
 -12  -9   3       3242.10       3241.48       133.68 o                         
 -11  -9   3       3436.53       2885.61       109.54 o                         
 -10  -9   3       1594.83       1530.22        72.81 o                         
  -9  -9   3       3310.87       3089.21       225.69 o                         
  -8  -9   3       4672.96       4729.28       144.58 o                         
  -7  -9   3        516.98        448.89        35.61 o                         
  -6  -9   3      13472.08      13911.52       335.67 o                         
  -5  -9   3       5190.28       5035.60       161.88 o                         
  -4  -9   3       1894.42       2052.20        58.92 o                         
  -3  -9   3       3944.81       3832.62        93.43 o                         
  -2  -9   3       9286.85       9208.89       518.29 o                         
  -1  -9   3        435.48        402.03        31.72 o                         
   0  -9   3       6423.67       6363.67       171.57 o                         
   1  -9   3       6040.83       6114.06       166.78 o                         
   2  -9   3         16.65         21.76        15.41 o                         
   3  -9   3       2304.51       2535.78        90.42 o                         
   4  -9   3       3465.13       2921.03       147.28 o                         
   5  -9   3        342.06        427.94        56.49 o                         
   6  -9   3       1084.05       1195.01        94.51 o                         
 -15  -8   3          2.79         32.81        25.88 o                         
 -14  -8   3        587.16        668.27        89.11 o                         
 -13  -8   3        692.21        710.79       110.66 o                         
 -12  -8   3         40.18         54.65        23.46 o                         
 -11  -8   3       1210.27       1122.48        62.80 o                         
 -10  -8   3        472.68        446.35        38.47 o                         
  -9  -8   3       1031.40       1042.66        56.17 o                         
  -8  -8   3        209.86        182.62        39.02 o                         
  -7  -8   3        869.55        779.50        44.86 o                         
  -6  -8   3        301.76        247.42        28.47 o                         
  -5  -8   3        104.70        123.11        28.80 o                         
  -4  -8   3        532.22        516.72        34.20 o                         
  -3  -8   3        674.92        707.19        40.15 o                         
  -2  -8   3        237.53        212.24        23.64 o                         
  -1  -8   3        902.89        840.20        42.84 o                         
   0  -8   3         54.02         71.88        17.18 o                         
   1  -8   3        985.43        908.55        68.35 o                         
   2  -8   3         94.81        118.24        20.83 o                         
   3  -8   3        107.51        153.19        23.36 o                         
   4  -8   3         21.65         44.76        18.44 o                         
   5  -8   3        267.86        259.70        44.82 o                         
   6  -8   3        144.63        109.39        38.99 o                         
   7  -8   3        240.03        167.67        44.69 o                         
 -15  -7   3       1254.07       1372.99        82.64 o                         
 -14  -7   3       1474.93       1510.44        83.08 o                         
 -13  -7   3         57.79         82.59        42.40 o                         
 -12  -7   3       1546.29       1516.67        76.57 o                         
 -11  -7   3       4626.79       4552.61       147.14 o                         
 -10  -7   3         92.64         77.88        22.40 o                         
  -9  -7   3       4070.99       4146.14       129.92 o                         
  -8  -7   3       5908.42       5809.69       279.11 o                         
  -7  -7   3         13.65         -1.62        19.05 o                         
  -6  -7   3       8200.22       7994.48       205.25 o                         
  -5  -7   3      12789.15      12562.05       298.92 o                         
  -4  -7   3       2214.57       2048.23        72.32 o                         
  -3  -7   3        437.47        389.11        44.60 o                         
  -2  -7   3      23128.48      24040.81       534.21 o                         
  -1  -7   3       6955.15       7241.82       300.29 o                         
   0  -7   3       3044.25       2904.68        89.80 o                         
   1  -7   3      20319.24      20284.23       627.01 o                         
   2  -7   3       2226.42       2071.62        72.29 o                         
   3  -7   3        502.04        584.21        73.58 o                         
   4  -7   3       7113.43       7331.68       190.36 o                         
   5  -7   3       6560.75       6751.66       180.89 o                         
   6  -7   3        278.38        300.06        32.21 o                         
   7  -7   3       2764.82       3008.43       147.89 o                         
 -15  -6   3         79.23        141.97        37.81 o                         
 -14  -6   3         42.50         65.52        48.27 o                         
 -13  -6   3        607.59        654.25        76.49 o                         
 -12  -6   3         95.08        127.43        45.88 o                         
 -11  -6   3        495.03        521.70        59.65 o                         
 -10  -6   3       4856.78       4927.52       151.04 o                         
  -9  -6   3        425.41        411.58        35.26 o                         
  -8  -6   3         67.16         38.67        21.88 o                         
  -7  -6   3       1531.19       1345.85        58.02 o                         
  -6  -6   3       1697.68       1582.41        62.07 o                         
  -5  -6   3          8.73         16.02        16.21 o                         
  -4  -6   3       1392.56       1234.61        50.93 o                         
  -3  -6   3        615.83        563.89        40.51 o                         
  -2  -6   3        244.20        230.72        21.03 o                         
  -1  -6   3          4.06         -5.04         6.84 o                         
   0  -6   3        489.28        506.37        29.39 o                         
   1  -6   3        261.62        306.01        23.87 o                         
   2  -6   3         39.82         42.28        12.91 o                         
   3  -6   3        221.82        256.54        26.09 o                         
   4  -6   3         36.78         45.21        15.41 o                         
   5  -6   3         40.69         58.60        17.08 o                         
   6  -6   3        307.30        380.12        66.94 o                         
   7  -6   3        175.28        189.67        31.34 o                         
 -14  -5   3       1818.67       2240.56       103.51 o                         
 -13  -5   3        346.06        357.73        46.63 o                         
 -12  -5   3       1865.50       1798.93        82.81 o                         
 -11  -5   3       3038.86       2980.04       268.49 o                         
 -10  -5   3       3543.48       3497.43       117.23 o                         
  -9  -5   3       2716.39       2828.74       104.86 o                         
  -8  -5   3       8913.13       9219.03       188.11 o                         
  -7  -5   3      11599.17      11693.63       281.83 o                         
  -6  -5   3       1169.94       1071.45        72.64 o                         
  -5  -5   3      20274.02      21282.44       475.38 o                         
  -4  -5   3       9556.95       9888.43       235.35 o                         
  -3  -5   3        394.21        358.66        24.10 o                         
  -2  -5   3      13363.29      14015.80       318.38 o                         
  -1  -5   3       9675.77       9502.19       223.35 o                         
   0  -5   3        226.58        251.92        48.23 o                         
   1  -5   3      14375.86      14162.25       320.79 o                         
   2  -5   3       8186.77       7754.03       188.00 o                         
   3  -5   3        187.91        161.24        19.10 o                         
   4  -5   3       2798.63       2879.22        87.86 o                         
   5  -5   3      11163.49      11627.36       276.35 o                         
   6  -5   3       1642.00       1798.62        67.82 o                         
   7  -5   3       2653.52       2696.25        91.33 o                         
   8  -5   3       3147.06       3448.33       111.90 o                         
   9  -5   3       1982.78       2026.30       119.38 o                         
 -14  -4   3          0.58         62.44        50.06 o                         
 -13  -4   3        188.50        185.46        34.21 o                         
 -12  -4   3       2169.36       2314.99        95.68 o                         
 -11  -4   3        934.19        821.25        60.99 o                         
 -10  -4   3       1459.82       1381.22        66.01 o                         
  -9  -4   3       3234.20       3219.27       130.18 o                         
  -8  -4   3        172.69        130.49        22.48 o                         
  -7  -4   3         47.94         64.15        16.18 o                         
  -6  -4   3       4183.72       3984.71       113.65 o                         
  -5  -4   3        183.13        149.71        18.63 o                         
  -4  -4   3       2914.97       2764.52       108.10 o                         
  -3  -4   3        143.96        147.98        15.05 o                         
  -2  -4   3        136.62        131.58        14.65 o                         
  -1  -4   3        505.75        587.24        28.30 o                         
   0  -4   3        203.50        178.45        15.76 o                         
   1  -4   3          8.42          3.14         9.73 o                         
   2  -4   3          6.36         -7.57         7.57 o                         
   3  -4   3        531.70        600.45        29.75 o                         
   4  -4   3        729.38        786.92        39.40 o                         
   5  -4   3         85.31        128.34        17.74 o                         
   6  -4   3        292.46        323.30        26.83 o                         
   7  -4   3          1.39         17.72        17.59 o                         
   8  -4   3        474.76        521.22        37.14 o                         
   9  -4   3        279.04        257.25        47.14 o                         
  10  -4   3         29.55         99.18        38.39 o                         
 -14  -3   3        896.19       1001.76        67.28 o                         
 -13  -3   3        302.41        405.66        43.73 o                         
 -12  -3   3         11.17         52.26        49.33 o                         
 -11  -3   3       2126.30       2128.79       170.91 o                         
 -10  -3   3       3183.84       3500.16       116.86 o                         
  -9  -3   3        715.18        669.64        42.26 o                         
  -8  -3   3       7710.85       7942.40       205.10 o                         
  -7  -3   3      12223.34      13060.32       308.12 o                         
  -6  -3   3        780.24        811.26        52.56 o                         
  -5  -3   3       8498.06       8766.22       210.59 o                         
  -4  -3   3      20285.40      21945.49       482.23 o                         
  -3  -3   3        630.26        489.06        36.52 o                         
  -2  -3   3        974.33        783.96        42.18 o                         
   0  -3   3        536.16        511.77        45.68 o                         
   1  -3   3       4643.75       4710.02       117.38 o                         
   2  -3   3      16876.12      17265.76       378.49 o                         
   3  -3   3      16898.91      17649.78       388.28 o                         
   4  -3   3       2349.05       2598.64        75.42 o                         
   5  -3   3      10595.32      10596.25       313.81 o                         
   6  -3   3       5841.65       6052.56       155.71 o                         
   7  -3   3        834.27        944.47        73.82 o                         
   8  -3   3       2329.70       2246.65       162.62 o                         
  10  -3   3        490.54        474.40        57.59 o                         
  11  -3   3       1935.82       1942.12       124.27 o                         
 -14  -2   3        134.13        136.41        46.76 o                         
 -13  -2   3        234.17        304.74        41.52 o                         
 -12  -2   3       1735.44       1776.45        82.24 o                         
 -11  -2   3        307.13        226.14        37.99 o                         
 -10  -2   3         14.61         25.85        24.24 o                         
  -9  -2   3       3786.89       4087.65       177.20 o                         
  -8  -2   3       1706.29       1714.36        68.16 o                         
  -7  -2   3        112.16        161.40        22.58 o                         
  -6  -2   3       4389.60       4314.34       119.34 o                         
  -5  -2   3        672.92        630.24        24.54 o                         
  -4  -2   3       3066.72       3091.31        68.28 o                         
  -3  -2   3       2368.42       2455.78        54.54 o                         
  -2  -2   3        545.73        533.00        17.57 o                         
  -1  -2   3      24149.87      26126.85       458.55 o                         
   0  -2   3       4447.11       4497.72        88.34 o                         
   1  -2   3       3757.00       3714.45        91.97 o                         
   2  -2   3          0.17          1.93         4.93 o                         
   3  -2   3        480.73        534.84        41.06 o                         
   4  -2   3       1350.62       1427.28        46.62 o                         
   5  -2   3        286.49        287.50        46.40 o                         
   6  -2   3          0.93         15.38         9.30 o                         
   7  -2   3         37.31         23.97        12.32 o                         
   8  -2   3         54.22         38.34        14.11 o                         
   9  -2   3        153.65        187.45        48.80 o                         
  10  -2   3         55.68         86.37        31.45 o                         
  11  -2   3        124.88        169.46        45.58 o                         
  12  -2   3         82.54         90.44        42.21 o                         
  13  -2   3         19.11         44.96        47.43 o                         
 -13  -1   3        991.31       1211.89        99.43 o                         
 -12  -1   3        324.29        341.53        40.85 o                         
 -11  -1   3        437.26        496.08        59.21 o                         
 -10  -1   3       2325.24       2403.34       130.57 o                         
  -9  -1   3       2159.29       2121.48       116.02 o                         
  -8  -1   3        813.72        840.41        66.10 o                         
  -7  -1   3       7983.61       8016.70       286.25 o                         
  -6  -1   3       1978.80       2046.29        56.14 o                         
  -5  -1   3       1186.73       1234.75        38.13 o                         
  -4  -1   3      10826.58      11221.30       209.72 o                         
  -3  -1   3      23512.55      24142.76       427.96 o                         
  -2  -1   3        158.29        135.79         9.94 o                         
  -1  -1   3     107799.91     105665.27      2501.59 o                         
   0  -1   3      48178.51      49784.17       860.61 o                         
   1  -1   3       1037.57       1029.57        26.98 o                         
   2  -1   3      17041.40      18263.82       324.33 o                         
   3  -1   3      34076.58      33592.56      1030.24 o                         
   4  -1   3       5575.26       5899.86       143.80 o                         
   5  -1   3      10134.42      11479.23       608.16 o                         
   6  -1   3      19157.24      20883.50       627.35 o                         
   7  -1   3        421.13        418.78        26.09 o                         
   8  -1   3       5059.02       5334.88       157.65 o                         
   9  -1   3       6108.98       6598.11       173.00 o                         
  10  -1   3       5905.51       6157.40       254.17 o                         
  11  -1   3        957.87       1053.20        86.44 o                         
  12  -1   3       2050.86       2271.36       138.11 o                         
  13  -1   3        561.36        611.98        55.86 o                         
 -13   0   3         17.34         38.17        34.76 o                         
 -11   0   3       2681.15       2325.45       133.82 o                         
 -10   0   3        463.83        395.51        51.98 o                         
  -9   0   3        392.34        403.01        42.08 o                         
  -8   0   3       5041.40       5200.01       146.76 o                         
  -7   0   3        273.36        229.91        27.29 o                         
  -6   0   3       3250.47       3101.04        95.89 o                         
  -5   0   3       3033.46       3066.15        73.24 o                         
  -4   0   3        362.95        338.94        31.34 o                         
  -3   0   3       1637.17       1618.69        41.67 o                         
  -2   0   3       2001.15       1892.58        54.21 o                         
  -1   0   3        232.80        292.11        12.71 o                         
   0   0   3          0.60         -4.00         4.00 o                         
   1   0   3      15951.70      16533.34       292.40 o                         
   2   0   3       4971.98       5107.76       124.34 o                         
   3   0   3        100.81         98.28        13.49 o                         
   4   0   3         96.60         85.62        23.80 o                         
   5   0   3        141.34        178.07        16.60 o                         
   6   0   3          7.77         13.32         7.31 o                         
   7   0   3          0.46          5.69         7.72 o                         
   8   0   3          5.59          5.25         9.64 o                         
   9   0   3        910.06        897.83        49.89 o                         
  10   0   3         95.73        118.31        24.99 o                         
  11   0   3        494.71        529.61        76.78 o                         
  12   0   3          5.78         38.37        20.86 o                         
  13   0   3          3.68         30.25        42.18 o                         
  14   0   3         63.78         60.56        45.91 o                         
 -12   1   3        908.85        877.59        84.92 o                         
 -11   1   3        152.02        141.82        44.61 o                         
  -9   1   3       2882.17       2827.88       239.35 o                         
  -8   1   3         36.74         45.08        17.07 o                         
  -7   1   3       4554.93       4329.36       115.47 o                         
  -6   1   3       3861.62       3810.16       115.16 o                         
  -5   1   3          0.95          7.38         7.47 o                         
  -4   1   3       5768.06       5680.11       117.55 o                         
  -3   1   3      14316.28      14344.73       266.29 o                         
  -2   1   3       1781.28       1745.16        42.62 o                         
  -1   1   3       4479.68       4425.37        87.65 o                         
   0   1   3      13161.60      13647.52       244.19 o                         
   1   1   3        396.97        428.13        14.80 o                         
   2   1   3       1598.87       1715.22        37.90 o                         
   3   1   3      10136.94      10108.40       232.83 o                         
   4   1   3      19183.47      20273.56       726.35 o                         
   5   1   3       3098.26       3435.87        97.50 o                         
   6   1   3      17537.87      17831.37       324.35 o                         
   7   1   3      16407.82      17740.80       326.73 o                         
   8   1   3        106.92        170.33        21.26 o                         
   9   1   3      11402.82      11972.99       235.23 o                         
  10   1   3      10328.04      10572.70       275.51 o                         
  11   1   3          4.27          0.91        25.88 o                         
  12   1   3       2342.06       2186.18        95.49 o                         
  13   1   3       1720.78       1737.51       172.25 o                         
  14   1   3         16.67         45.30        31.25 o                         
 -12   2   3        219.84        238.56        57.55 o                         
 -11   2   3       1486.12       1557.11       110.20 o                         
 -10   2   3        671.57        650.27        68.20 o                         
  -9   2   3        613.55        531.22        58.61 o                         
  -8   2   3        976.30       1055.98        51.93 o                         
  -7   2   3       1299.81       1229.13        45.62 o                         
  -6   2   3         47.65         53.31        13.47 o                         
  -5   2   3       2541.37       2451.98        84.32 o                         
  -4   2   3       1200.87       1081.24        35.26 o                         
  -3   2   3        305.13        333.11        17.09 o                         
  -2   2   3       2273.93       1997.45       108.47 o                         
  -1   2   3       1002.41        997.71        54.61 o                         
   0   2   3        605.95        582.11        18.44 o                         
   1   2   3       3735.57       3966.58        79.69 o                         
   2   2   3        455.11        471.31        21.99 o                         
   3   2   3       1536.67       1523.57        46.90 o                         
   4   2   3         32.47         53.10        18.52 o                         
   5   2   3       6100.20       7280.29       139.95 o                         
   6   2   3       1003.21       1063.04        31.85 o                         
   7   2   3       1048.18       1107.23        34.96 o                         
   8   2   3        190.37        217.83        17.63 o                         
   9   2   3         35.85         36.60        10.86 o                         
  10   2   3          5.61          9.27        13.78 o                         
  11   2   3        282.20        230.40        59.11 o                         
  12   2   3        186.24        185.96        32.08 o                         
  13   2   3          0.79         11.69        45.20 o                         
  14   2   3          8.86         24.70        23.69 o                         
  15   2   3        110.31        155.74        36.40 o                         
 -11   3   3        125.63        123.08        45.67 o                         
 -10   3   3        586.84        541.66        63.88 o                         
  -9   3   3       1220.57       1295.12        96.13 o                         
  -8   3   3         87.74         82.05        33.10 o                         
  -7   3   3       1565.32       1494.59        70.08 o                         
  -6   3   3       3681.59       3710.32        95.62 o                         
  -5   3   3       3855.81       3853.08       119.41 o                         
  -4   3   3          2.60          1.60         6.97 o                         
  -3   3   3      15739.84      16429.37       377.61 o                         
  -2   3   3       6220.56       6293.76       160.74 o                         
  -1   3   3        163.12        150.88        15.65 o                         
   0   3   3       4316.00       3945.50       118.38 o                         
   1   3   3       1107.85        936.72        25.96 o                         
   2   3   3       1913.00       1832.19        49.38 o                         
   3   3   3      20125.19      21234.68       376.48 o                         
   4   3   3      16532.43      17488.18       313.73 o                         
   5   3   3         97.89         56.42         8.44 o                         
   6   3   3      19872.15      22272.23       400.27 o                         
   7   3   3      14357.60      14623.03       271.98 o                         
   8   3   3       7448.29       7647.28       154.92 o                         
   9   3   3       1820.79       1868.37        54.39 o                         
  10   3   3       7189.08       7391.81       156.88 o                         
  11   3   3        240.25        198.67        50.14 o                         
  12   3   3       6078.35       5224.41       714.44 o                         
  13   3   3       2704.61       2788.81       111.61 o                         
  14   3   3       1434.16       1430.71        78.41 o                         
  15   3   3        215.70        307.87        44.96 o                         
 -10   4   3        941.81        866.38        83.50 o                         
  -9   4   3          0.88          0.15        24.73 o                         
  -8   4   3       1372.28       1266.45        91.64 o                         
  -7   4   3       2003.21       1999.44       107.80 o                         
  -6   4   3        247.72        259.04        87.26 o                         
  -5   4   3       2083.02       2002.84        80.77 o                         
  -4   4   3       7457.19       7635.03       201.21 o                         
  -3   4   3       1812.20       1747.00        81.41 o                         
  -2   4   3        517.76        403.17        28.55 o                         
  -1   4   3       5771.56       6038.40       155.60 o                         
   0   4   3       1703.38       1879.21        61.95 o                         
   1   4   3       4950.44       4988.06       145.97 o                         
   2   4   3       2062.54       2046.16        63.22 o                         
   3   4   3       1686.27       1705.65        42.57 o                         
   4   4   3       2877.35       3237.97        70.67 o                         
   5   4   3         18.83          7.69         6.19 o                         
   6   4   3        388.62        462.31        31.40 o                         
   7   4   3        394.72        412.22        20.95 o                         
   8   4   3         67.40         86.43        12.71 o                         
   9   4   3        144.69        133.06        15.61 o                         
  10   4   3         73.61         76.09        14.37 o                         
  11   4   3         13.31         30.65        11.62 o                         
  12   4   3          0.27         47.23        18.79 o                         
  13   4   3         71.44         63.52        32.89 o                         
  14   4   3         65.01         89.99        34.80 o                         
  15   4   3          5.41          2.93        20.69 o                         
 -10   5   3         14.17        -11.96        30.94 o                         
  -9   5   3       1150.89       1103.32        92.97 o                         
  -8   5   3       1285.04       1174.51        92.50 o                         
  -7   5   3        324.19        392.53        50.18 o                         
  -6   5   3       3390.39       3176.51       115.11 o                         
  -5   5   3       2786.12       2562.01        96.78 o                         
  -4   5   3        515.48        469.90        36.54 o                         
  -3   5   3       3052.06       2929.57        98.65 o                         
  -2   5   3      12303.99      12439.53       299.00 o                         
  -1   5   3          8.99         25.13        12.43 o                         
   0   5   3        943.26        888.70        41.19 o                         
   1   5   3      41542.11      42767.59       921.62 o                         
   2   5   3       8757.74       8821.28       168.05 o                         
   3   5   3       1654.96       1581.08        42.01 o                         
   4   5   3      23497.12      24796.89       442.56 o                         
   5   5   3       4511.04       4259.17        91.22 o                         
   6   5   3       1785.14       1867.10        49.75 o                         
   7   5   3       5766.99       5536.79       116.84 o                         
   8   5   3       4297.67       4279.05        97.03 o                         
   9   5   3          7.02         14.04         9.59 o                         
  10   5   3       4026.30       4162.66       100.17 o                         
  11   5   3       3394.21       3280.53       144.15 o                         
  12   5   3          2.73         -7.52        16.90 o                         
  13   5   3       3603.52       3368.09       122.23 o                         
  14   5   3       2250.70       2223.56        98.37 o                         
  15   5   3        251.97        270.34        40.65 o                         
  -9   6   3        349.70        274.89        58.55 o                         
  -8   6   3        128.46        124.07        42.37 o                         
  -7   6   3       1314.24       1346.23        88.96 o                         
  -6   6   3       1249.60       1071.78        63.49 o                         
  -5   6   3          0.32          3.02        16.07 o                         
  -4   6   3       3208.46       3132.40       110.01 o                         
  -3   6   3       1224.37       1299.11        71.71 o                         
  -2   6   3         15.88         21.97        13.11 o                         
  -1   6   3        277.59        233.40        26.70 o                         
   0   6   3       5470.20       5387.11       147.34 o                         
   1   6   3       3117.25       3086.63        94.44 o                         
   2   6   3      19629.10      20351.89       456.50 o                         
   3   6   3      10539.34      11234.93       253.54 o                         
   4   6   3        865.28        898.66        41.94 o                         
   5   6   3        265.98        222.25        15.82 o                         
   6   6   3       1759.77       1783.06        49.70 o                         
   7   6   3         10.63          7.44         7.93 o                         
   8   6   3        114.48         86.48        13.78 o                         
   9   6   3       1947.66       1973.72        57.89 o                         
  10   6   3        251.13        312.30        23.71 o                         
  11   6   3         91.85        111.91        25.33 o                         
  12   6   3        137.86        184.74        22.65 o                         
  13   6   3         24.38         -7.74        16.95 o                         
  14   6   3          4.78         42.87        23.55 o                         
  15   6   3          9.07         16.79        26.12 o                         
  16   6   3          5.69         19.92        40.27 o                         
  -8   7   3        631.32        625.05        74.06 o                         
  -7   7   3        247.71        230.07        39.94 o                         
  -6   7   3        915.07        908.97       123.68 o                         
  -5   7   3       1242.79       1216.10        68.34 o                         
  -4   7   3       3062.12       2851.62       210.22 o                         
  -3   7   3        371.42        348.13        36.89 o                         
  -2   7   3       1653.50       1509.50        67.86 o                         
  -1   7   3       1347.70       1283.46        59.46 o                         
   0   7   3         21.51         40.34        14.57 o                         
   1   7   3      11757.21      12525.44       606.60 o                         
   2   7   3      24225.16      24765.84       681.92 o                         
   3   7   3       1630.53       1681.77       105.04 o                         
   4   7   3       6120.28       6006.87       125.26 o                         
   5   7   3       8088.22       8614.31       172.18 o                         
   6   7   3        596.17        570.23        26.39 o                         
   7   7   3      12031.24      12526.20       240.33 o                         
   8   7   3       8645.69       8822.05       178.55 o                         
   9   7   3       1816.92       1961.84        58.58 o                         
  10   7   3       4786.14       5161.55       118.99 o                         
  11   7   3       5015.70       5175.38       122.06 o                         
  12   7   3       1766.99       1758.30        60.40 o                         
  13   7   3       1186.09       1237.32        67.09 o                         
  14   7   3       3760.38       3673.31       438.98 o                         
  15   7   3       1061.02       1018.91       103.55 o                         
  16   7   3        116.92         52.06        41.32 o                         
  -7   8   3        481.07        448.29        50.21 o                         
  -6   8   3        725.14        717.83        64.45 o                         
  -5   8   3         47.73         46.30        25.53 o                         
  -4   8   3        967.14        938.32        77.06 o                         
  -3   8   3       2207.31       2213.57        92.43 o                         
  -2   8   3        121.09        129.26        57.55 o                         
  -1   8   3       1576.85       1519.91        69.38 o                         
   0   8   3       2889.16       2769.88        97.99 o                         
   1   8   3       2706.94       2762.28        94.90 o                         
   2   8   3       3368.20       3297.48       104.87 o                         
   3   8   3        134.82        144.62        15.31 o                         
   4   8   3        529.18        445.27        23.45 o                         
   5   8   3         11.02         33.36        10.11 o                         
   6   8   3       3665.61       3666.10        87.78 o                         
   7   8   3        545.33        596.69        60.04 o                         
   8   8   3        125.18        109.37        16.22 o                         
   9   8   3        838.31        797.35        35.37 o                         
  10   8   3       3172.68       3156.61        83.84 o                         
  11   8   3         33.17         45.35        15.80 o                         
  12   8   3        440.49        388.16        29.03 o                         
  13   8   3        167.25        167.76        25.70 o                         
  14   8   3         83.30         73.73        48.93 o                         
  15   8   3         53.78         40.18        37.30 o                         
  16   8   3          5.73         -3.70        34.01 o                         
  -6   9   3          0.65          4.73        23.10 o                         
  -5   9   3       2085.05       1907.67        94.42 o                         
  -4   9   3       1189.31       1141.08        69.71 o                         
  -3   9   3          1.30         22.67        18.09 o                         
  -2   9   3       4395.71       4205.91       190.54 o                         
  -1   9   3       3951.11       3906.63       227.50 o                         
   0   9   3        235.70        172.45        28.31 o                         
   1   9   3        422.27        458.04        36.91 o                         
   2   9   3      12360.20      12266.36       302.81 o                         
   3   9   3        184.68        184.71        18.04 o                         
   4   9   3       5255.18       5355.00       118.71 o                         
   5   9   3       9542.57       9438.85       190.30 o                         
   6   9   3       3542.59       3716.90        90.95 o                         
   7   9   3       2601.06       2691.23        72.85 o                         
   8   9   3      11386.42      11925.14       236.11 o                         
   9   9   3       2238.00       2131.72        64.09 o                         
  10   9   3        170.09        176.31        22.79 o                         
  11   9   3       5851.34       5892.19       136.43 o                         
  12   9   3       2585.50       2530.78        76.74 o                         
  13   9   3          3.92         18.61        18.99 o                         
  14   9   3       2591.57       2445.97       158.39 o                         
  15   9   3       1642.98       1815.55       139.64 o                         
  16   9   3         16.10         37.01        40.97 o                         
  -5  10   3        218.76        228.67        42.32 o                         
  -4  10   3        229.10        216.82        40.77 o                         
  -3  10   3       2032.14       2027.65        96.04 o                         
  -2  10   3       1076.67       1066.96        65.38 o                         
  -1  10   3         29.87         11.02        18.42 o                         
   0  10   3       2594.80       2323.41        96.48 o                         
   1  10   3       1440.80       1474.37        71.22 o                         
   2  10   3        356.43        350.14        50.11 o                         
   3  10   3        314.22        333.35        31.71 o                         
   4  10   3        507.32        480.46        27.13 o                         
   5  10   3        288.68        319.12        22.80 o                         
   6  10   3        973.97        965.32        39.25 o                         
   7  10   3        787.22        789.04        73.06 o                         
   8  10   3        785.11        830.33        37.43 o                         
   9  10   3        262.04        265.79        25.05 o                         
  10  10   3         26.17         21.24        13.53 o                         
  11  10   3        168.01        219.41        24.29 o                         
  12  10   3        212.40        220.65        32.25 o                         
  13  10   3        386.49        451.27        42.03 o                         
  14  10   3          0.63        -26.39        26.39 o                         
  15  10   3        202.03        230.07        64.07 o                         
  16  10   3        102.83        135.14        55.40 o                         
  -4  11   3        856.24        749.17        61.84 o                         
  -3  11   3        238.65        177.21        38.64 o                         
  -2  11   3        333.25        268.83        41.89 o                         
  -1  11   3       2649.81       2580.70       108.71 o                         
   0  11   3       1549.97       1479.91       142.30 o                         
   1  11   3        985.81        909.16        64.11 o                         
   2  11   3       1875.79       1879.58        82.40 o                         
   3  11   3       5025.52       4588.69       332.92 o                         
   4  11   3        366.96        401.12        43.84 o                         
   5  11   3       3007.74       3216.56       116.45 o                         
   6  11   3       2783.48       2633.20        75.31 o                         
   7  11   3          8.62          5.74        11.95 o                         
   8  11   3       4419.82       4489.97       110.80 o                         
   9  11   3       3120.72       3246.84       107.54 o                         
  10  11   3        428.41        462.08        48.85 o                         
  11  11   3       1343.60       1278.98        51.64 o                         
  12  11   3       4383.14       4478.73       238.47 o                         
  13  11   3        928.05       1030.61        62.04 o                         
  14  11   3        590.42        631.57        51.46 o                         
  15  11   3       3058.71       3340.62       200.72 o                         
  -3  12   3        225.97        182.29        41.40 o                         
  -2  12   3        995.17        970.45        69.09 o                         
  -1  12   3        162.80         86.44        29.07 o                         
   0  12   3        474.91        530.06        49.19 o                         
   1  12   3       2006.23       1790.02       126.34 o                         
   2  12   3        759.16        668.36        54.35 o                         
   3  12   3        643.20        692.75        49.68 o                         
   4  12   3       2435.14       2254.21       283.43 o                         
   5  12   3       1072.46       1019.91        87.19 o                         
   6  12   3        370.09        401.40        39.86 o                         
   7  12   3       1423.44       1536.72        55.84 o                         
   8  12   3       1669.40       1593.61        57.64 o                         
   9  12   3        347.73        385.07        49.93 o                         
  10  12   3         78.73        119.25        20.76 o                         
  11  12   3        332.84        410.46        54.35 o                         
  12  12   3         15.39         45.50        33.15 o                         
  13  12   3        574.97        638.76        71.96 o                         
  14  12   3        391.85        447.32        46.44 o                         
  15  12   3        213.72        159.54        54.24 o                         
  -1  13   3        571.82        436.62        53.50 o                         
   0  13   3       1475.27       1182.91        74.88 o                         
   1  13   3        115.14        102.65        41.19 o                         
   2  13   3       1143.01        998.77        64.95 o                         
   3  13   3       1451.92       1341.66        73.05 o                         
   4  13   3        103.31        146.76        31.03 o                         
   5  13   3       1401.55       1405.24       203.68 o                         
   6  13   3       4488.06       4774.94       153.15 o                         
   7  13   3       1576.37       1541.41        58.53 o                         
   8  13   3        374.41        436.88        39.52 o                         
   9  13   3       3072.24       3065.98        97.36 o                         
  10  13   3        919.94       1043.66        61.06 o                         
  11  13   3        304.98        366.79        73.46 o                         
  12  13   3       2010.79       2151.81        92.87 o                         
  13  13   3       1456.13       1521.74        78.37 o                         
  14  13   3          1.69         -3.49        47.93 o                         
   0  14   3          0.40         26.68        38.70 o                         
   1  14   3        871.01        765.37        61.72 o                         
   2  14   3       1144.89       1136.20        72.37 o                         
   3  14   3        223.74        184.38        36.41 o                         
   4  14   3        974.48        949.38        61.94 o                         
   5  14   3       1114.42       1037.07        65.06 o                         
   6  14   3         33.18         23.41        21.22 o                         
   7  14   3        805.62        825.95        55.72 o                         
   8  14   3       1010.50        968.81        89.14 o                         
   9  14   3        101.28        151.25        41.04 o                         
  10  14   3        724.19        757.59        53.22 o                         
  11  14   3        451.18        518.87        44.46 o                         
  12  14   3          8.00         35.42        26.82 o                         
  13  14   3        270.85        369.15        46.38 o                         
  14  14   3          1.84         28.87        24.59 o                         
   3  15   3       1029.95        914.34        67.16 o                         
   4  15   3        789.37        872.77        62.99 o                         
   5  15   3         17.98         44.48        24.64 o                         
   6  15   3       1065.07       1256.30        96.02 o                         
   7  15   3       2279.08       2522.42       154.19 o                         
   8  15   3        209.20        195.42        53.92 o                         
   9  15   3       1088.54       1273.29       104.90 o                         
  10  15   3       1947.29       2069.07        93.46 o                         
  11  15   3        258.11        259.81        39.80 o                         
  12  15   3       1230.13       1232.31        72.46 o                         
  13  15   3       1164.99       1279.78        75.16 o                         
   6  16   3        515.65        544.91        52.27 o                         
   7  16   3         38.45         26.77        34.03 o                         
   8  16   3        652.21        684.83        80.66 o                         
   9  16   3        205.74        252.57        60.27 o                         
  10  16   3         90.37        128.81        52.51 o                         
  11  16   3        755.32        615.42        78.65 o                         
  -8 -16   4        745.56        706.69        85.51 o                         
  -7 -16   4       1751.59       1822.24        95.00 o                         
  -6 -16   4        210.98        132.52        51.96 o                         
 -11 -15   4        211.89        243.08        39.63 o                         
 -10 -15   4          1.78         64.79        30.22 o                         
  -9 -15   4        192.58        234.98        59.21 o                         
  -8 -15   4         17.06         44.16        27.03 o                         
  -7 -15   4         18.29         38.08        48.40 o                         
  -6 -15   4          6.00         23.55        22.41 o                         
  -5 -15   4          0.29         39.77        43.51 o                         
  -4 -15   4        161.09        174.56        56.33 o                         
  -3 -15   4         28.61          1.68        31.03 o                         
  -2 -15   4        280.01        241.99        63.40 o                         
 -12 -14   4        230.33        310.75        79.97 o                         
 -11 -14   4        838.46        893.43        63.40 o                         
 -10 -14   4       2824.13       2853.28       118.64 o                         
  -9 -14   4       1290.09       1277.04        74.81 o                         
  -8 -14   4        149.37        227.91        38.08 o                         
  -7 -14   4       2474.59       2605.87       109.97 o                         
  -6 -14   4        746.61        684.34        53.81 o                         
  -5 -14   4       1202.23       1320.15        73.27 o                         
  -4 -14   4       3710.98       4057.87       142.06 o                         
  -3 -14   4       1868.03       1817.51        86.39 o                         
  -2 -14   4         50.00         91.96        45.19 o                         
  -1 -14   4       1266.45       1272.48       107.67 o                         
   0 -14   4       1289.81       1384.43       112.18 o                         
 -13 -13   4         18.38         54.09        24.13 o                         
 -12 -13   4        991.43       1006.15        67.24 o                         
 -11 -13   4          6.26         31.08        21.76 o                         
 -10 -13   4        884.91        843.00        71.56 o                         
  -9 -13   4       1136.46       1099.24        66.89 o                         
  -8 -13   4        899.75        942.80        61.38 o                         
  -7 -13   4         52.93         58.44        25.25 o                         
  -6 -13   4        409.99        383.36        41.68 o                         
  -5 -13   4        425.54        427.52        41.80 o                         
  -4 -13   4         17.03         37.86        32.75 o                         
  -3 -13   4         69.29        114.09        28.48 o                         
  -2 -13   4         22.71         39.23        37.87 o                         
  -1 -13   4        192.68        161.28        47.10 o                         
   0 -13   4        125.57        186.50        54.23 o                         
   1 -13   4          0.88        -25.35        31.57 o                         
   2 -13   4         75.89        139.20        50.61 o                         
 -14 -12   4         63.70         70.66        31.82 o                         
 -13 -12   4       1420.61       1314.99        78.48 o                         
 -12 -12   4       1542.55       1416.28        79.01 o                         
 -11 -12   4        148.55        198.46        39.14 o                         
 -10 -12   4       4401.69       4621.75       155.93 o                         
  -9 -12   4       4234.02       4090.72       255.13 o                         
  -8 -12   4        192.06        238.01        35.23 o                         
  -7 -12   4       3500.16       3670.94       129.16 o                         
  -6 -12   4       3761.16       3780.61       130.66 o                         
  -5 -12   4          0.59         10.33        17.19 o                         
  -4 -12   4       3468.98       3363.95       119.88 o                         
  -3 -12   4       4289.88       4505.90       170.95 o                         
  -2 -12   4       1612.35       1741.79        78.75 o                         
  -1 -12   4       2346.68       2473.57        96.69 o                         
   0 -12   4       5313.81       5366.78       237.39 o                         
   1 -12   4       1870.95       2062.12       128.88 o                         
   2 -12   4        382.82        438.70        69.09 o                         
   3 -12   4       2270.00       2632.35       153.73 o                         
 -14 -11   4        473.29        472.88        59.12 o                         
 -13 -11   4         96.20         71.97        28.60 o                         
 -12 -11   4        328.76        235.99        38.04 o                         
 -11 -11   4        292.80        300.05        40.11 o                         
 -10 -11   4        756.70        736.79        52.73 o                         
  -9 -11   4        190.54        231.10        33.63 o                         
  -8 -11   4        518.92        519.53        42.19 o                         
  -7 -11   4        326.33        334.21        33.80 o                         
  -6 -11   4        122.36        121.15        26.29 o                         
  -5 -11   4        556.10        523.35        49.59 o                         
  -4 -11   4        154.11        168.26        29.33 o                         
  -3 -11   4         20.17         18.75        15.87 o                         
  -2 -11   4         25.38         28.59        16.66 o                         
  -1 -11   4          1.73         -2.37        19.96 o                         
   0 -11   4          0.31         11.30        15.76 o                         
   1 -11   4        168.65        146.24        27.93 o                         
   2 -11   4        100.88        115.82        43.07 o                         
   3 -11   4         79.81         50.55        35.64 o                         
   4 -11   4        157.23        156.30        49.48 o                         
 -14 -10   4          5.77          8.70        42.42 o                         
 -13 -10   4       1036.30        907.06        64.34 o                         
 -12 -10   4       3876.61       3855.78       140.60 o                         
 -11 -10   4          1.32         28.64        21.35 o                         
 -10 -10   4       1677.43       1527.71        75.32 o                         
  -9 -10   4       2850.83       2746.33       241.93 o                         
  -8 -10   4        328.10        301.21        36.42 o                         
  -7 -10   4       1488.83       1187.39       183.56 o                         
  -6 -10   4       6090.95       6047.54       175.12 o                         
  -5 -10   4       2387.46       2295.70        88.87 o                         
  -4 -10   4       1955.82       1942.50        79.71 o                         
  -3 -10   4      11662.41      11666.79       291.79 o                         
  -2 -10   4       4797.13       4648.12       140.21 o                         
  -1 -10   4        142.11        182.61        27.89 o                         
   0 -10   4       6343.70       6381.66       177.76 o                         
   1 -10   4        783.73        820.11        49.01 o                         
   2 -10   4        435.41        405.97        37.21 o                         
   3 -10   4       3531.49       3489.13       168.57 o                         
   4 -10   4       2803.80       2878.82       150.88 o                         
   5 -10   4         72.25         58.22        38.91 o                         
 -14  -9   4        912.36        966.31        68.23 o                         
 -13  -9   4        419.92        480.45        52.86 o                         
 -12  -9   4        309.88        242.12        40.01 o                         
 -11  -9   4        769.95        682.88        51.54 o                         
 -10  -9   4        337.53        360.92        38.36 o                         
  -9  -9   4        431.34        430.97        37.82 o                         
  -8  -9   4        273.50        313.32        35.73 o                         
  -7  -9   4       2377.93       2107.09       120.08 o                         
  -6  -9   4          1.46         -7.75        12.93 o                         
  -5  -9   4         29.85         40.98        15.56 o                         
  -4  -9   4        163.05        140.78        24.19 o                         
  -3  -9   4          1.11         -2.85        19.04 o                         
  -2  -9   4        703.70        705.96        42.98 o                         
  -1  -9   4        761.97        680.59        41.89 o                         
   0  -9   4        142.98        165.84        24.41 o                         
   1  -9   4          3.12        -11.92        11.92 o                         
   2  -9   4         53.72         80.09        20.57 o                         
   3  -9   4         11.50         11.95        17.54 o                         
   4  -9   4        168.80        203.48        64.44 o                         
   5  -9   4         65.45         94.32        39.39 o                         
 -14  -8   4        444.70        490.45        56.78 o                         
 -13  -8   4        225.40        305.91        43.68 o                         
 -12  -8   4       2043.19       1965.88        90.72 o                         
 -11  -8   4       2270.47       2196.56       183.11 o                         
 -10  -8   4       1229.37       1175.27        63.85 o                         
  -9  -8   4        865.28        639.79       141.37 o                         
  -8  -8   4        479.36        416.54        84.34 o                         
  -7  -8   4       1077.60        965.96        51.46 o                         
  -6  -8   4      10470.22      10543.43       264.08 o                         
  -5  -8   4       5262.12       4877.80       141.50 o                         
  -4  -8   4       1506.12       1448.48        62.06 o                         
  -3  -8   4       6319.21       6176.29       193.75 o                         
  -2  -8   4      11807.66      11612.54       281.54 o                         
  -1  -8   4       1072.85       1095.62        51.94 o                         
   0  -8   4       4866.25       4992.31       141.18 o                         
   1  -8   4       9162.13       9473.04       349.28 o                         
   2  -8   4       2885.34       2713.35        91.50 o                         
   3  -8   4        945.05        900.87        47.65 o                         
   4  -8   4       5371.40       5752.50       160.99 o                         
   5  -8   4       2012.18       2207.05        84.18 o                         
   6  -8   4       1440.85       1636.98       100.91 o                         
 -14  -7   4        309.09        376.92        48.38 o                         
 -13  -7   4       1583.52       1538.12        80.89 o                         
 -12  -7   4        144.18        114.24        40.73 o                         
 -11  -7   4       2394.83       2299.86        95.99 o                         
 -10  -7   4       1433.58       1177.58        63.15 o                         
  -9  -7   4       2621.36       2500.93        94.94 o                         
  -8  -7   4         40.85         37.02        16.40 o                         
  -7  -7   4       5968.35       5590.71       158.75 o                         
  -6  -7   4       2411.25       2336.12        83.73 o                         
  -5  -7   4        142.14        141.74        22.19 o                         
  -4  -7   4       1328.54       1291.57        55.95 o                         
  -3  -7   4       6488.14       6922.48       179.65 o                         
  -2  -7   4        606.40        536.78        34.05 o                         
  -1  -7   4        932.27        830.04        41.84 o                         
   0  -7   4       1190.33       1121.66       120.78 o                         
   1  -7   4       1044.87       1007.57        46.95 o                         
   2  -7   4         71.87         72.26        19.08 o                         
   3  -7   4        130.30        142.21        35.91 o                         
   4  -7   4        128.03        164.46        42.23 o                         
   5  -7   4         81.00         75.61        19.67 o                         
   6  -7   4        117.39        134.14        25.53 o                         
   7  -7   4          4.14         22.98        27.10 o                         
 -14  -6   4       1557.70       1566.88       121.44 o                         
 -13  -6   4        157.88        174.33        35.04 o                         
 -12  -6   4        352.76        453.08        44.10 o                         
 -11  -6   4       2957.39       2784.14       106.47 o                         
 -10  -6   4        616.35        480.84        40.73 o                         
  -9  -6   4       2687.76       2421.49        91.35 o                         
  -8  -6   4      12715.52      12963.95       316.93 o                         
  -7  -6   4       3987.19       3982.85       121.58 o                         
  -6  -6   4       3517.18       3395.60       106.13 o                         
  -5  -6   4      20806.57      22058.51       496.78 o                         
  -4  -6   4       1532.59       1552.07        60.33 o                         
  -3  -6   4         24.03         48.68        14.53 o                         
  -2  -6   4       9118.88       8948.59       218.93 o                         
  -1  -6   4       2688.02       2593.05        82.18 o                         
   0  -6   4        655.57        555.17        58.28 o                         
   1  -6   4      22940.12      23494.65       521.07 o                         
   2  -6   4       4502.40       4239.67       118.38 o                         
   3  -6   4         78.81         85.41        38.17 o                         
   4  -6   4       6037.53       6037.13       431.67 o                         
   5  -6   4       4906.06       5003.83       140.54 o                         
   6  -6   4          5.19        -12.28        15.26 o                         
   7  -6   4       2659.53       2768.65       142.53 o                         
   8  -6   4       2057.90       2112.58       123.08 o                         
 -14  -5   4         57.95         87.13        30.50 o                         
 -13  -5   4       1091.72       1005.98        64.67 o                         
 -12  -5   4       1051.92       1005.57        62.45 o                         
 -11  -5   4        109.73         93.32        25.09 o                         
 -10  -5   4       4222.80       4218.02       135.58 o                         
  -9  -5   4       1020.41       1005.75        80.98 o                         
  -8  -5   4        227.93        206.04        29.57 o                         
  -7  -5   4       1803.73       1756.64        84.23 o                         
  -6  -5   4       2407.97       2265.68       125.09 o                         
  -5  -5   4          2.56          2.27        10.51 o                         
  -4  -5   4       1694.71       1582.39        58.96 o                         
  -3  -5   4       9599.23      10243.74       243.76 o                         
  -2  -5   4        158.31        178.01        14.05 o                         
  -1  -5   4        674.27        621.72        32.11 o                         
   0  -5   4        968.19        792.96        36.64 o                         
   1  -5   4        387.51        348.09        24.39 o                         
   2  -5   4        520.74        523.62        29.45 o                         
   3  -5   4        161.28        127.02        17.82 o                         
   4  -5   4        265.82        230.53        21.90 o                         
   5  -5   4         94.00        117.35        23.83 o                         
   6  -5   4        280.50        297.43        28.60 o                         
   7  -5   4         35.87         54.14        18.99 o                         
   8  -5   4        835.89        698.86        66.68 o                         
   9  -5   4        192.43        233.24        46.87 o                         
 -14  -4   4        819.31        967.97        67.75 o                         
 -13  -4   4         82.90        136.35        50.05 o                         
 -12  -4   4       1493.36       1342.56        72.71 o                         
 -11  -4   4       3240.99       3220.11       116.40 o                         
 -10  -4   4       4774.10       4657.91       145.54 o                         
  -9  -4   4       1682.00       1649.96        71.11 o                         
  -8  -4   4       6506.01       6465.20       176.58 o                         
  -7  -4   4       8926.18       9142.75       230.53 o                         
  -6  -4   4       1332.69       1392.26        85.71 o                         
  -5  -4   4      12302.96      12476.91       292.89 o                         
  -4  -4   4       8694.40       8824.34       261.11 o                         
  -3  -4   4        309.67        325.12        23.38 o                         
  -2  -4   4       9338.62       9591.72       180.82 o                         
  -1  -4   4      15004.43      15381.89       280.99 o                         
   0  -4   4       1234.75       1131.96        42.68 o                         
   1  -4   4       9402.53       9250.58       216.76 o                         
   2  -4   4      23453.27      23635.88       516.89 o                         
   3  -4   4        295.39        319.96        22.32 o                         
   4  -4   4       2690.43       2334.40        72.71 o                         
   5  -4   4       6540.64       6684.15       169.09 o                         
   6  -4   4       2026.62       1907.13        87.17 o                         
   7  -4   4       4095.59       4153.54       172.53 o                         
   8  -4   4       3738.99       3518.44       166.61 o                         
   9  -4   4       3810.79       3745.72       180.76 o                         
  10  -4   4         23.01         55.53        33.68 o                         
 -14  -3   4          3.68         13.84        25.40 o                         
 -13  -3   4        490.25        530.31        55.13 o                         
 -12  -3   4       1084.07       1326.96        99.21 o                         
 -11  -3   4        128.77        178.45        31.24 o                         
 -10  -3   4       1395.24       1286.60        64.47 o                         
  -9  -3   4       5082.62       5228.16       153.80 o                         
  -8  -3   4       1053.18        973.64        50.42 o                         
  -7  -3   4        504.51        521.26        34.80 o                         
  -6  -3   4       3292.39       3183.68        98.00 o                         
  -5  -3   4        963.77        944.72        30.81 o                         
  -4  -3   4        974.11       1017.10        43.26 o                         
  -3  -3   4       1226.28       1007.54        40.98 o                         
  -2  -3   4       7491.96       7917.28       150.54 o                         
  -1  -3   4       1770.78       1711.46        72.10 o                         
   0  -3   4       2422.98       2502.14        57.47 o                         
   1  -3   4       3915.30       3987.48        84.40 o                         
   2  -3   4        574.92        661.36        28.71 o                         
   3  -3   4         81.51         52.27        10.56 o                         
   4  -3   4        275.01        237.85        18.64 o                         
   5  -3   4          0.11          5.63         8.25 o                         
   6  -3   4         48.04         71.98        21.96 o                         
   7  -3   4         84.54        109.84        17.90 o                         
   8  -3   4         19.94         37.30        23.84 o                         
   9  -3   4        586.20        551.25        59.80 o                         
  10  -3   4        143.80        140.12        41.88 o                         
  11  -3   4          0.02         42.03        32.41 o                         
  12  -3   4          3.11         53.21        44.44 o                         
 -13  -2   4        370.87        448.83        49.06 o                         
 -12  -2   4        143.68        155.79        39.26 o                         
 -11  -2   4        646.92        645.88        48.69 o                         
 -10  -2   4       2530.83       2422.71        93.60 o                         
  -9  -2   4        770.14        818.75        48.14 o                         
  -8  -2   4       3375.08       3508.54       111.80 o                         
  -7  -2   4       4406.70       4332.01       125.80 o                         
  -6  -2   4       2539.61       2707.27        76.95 o                         
  -5  -2   4       3877.31       3958.93        88.29 o                         
  -4  -2   4      29159.76      30229.76       536.37 o                         
  -3  -2   4       7532.90       7738.82       148.99 o                         
  -2  -2   4       8217.90       8678.90       163.37 o                         
  -1  -2   4      85675.11      87072.52      1500.72 o                         
   0  -2   4      16894.29      17136.34       306.98 o                         
   1  -2   4         83.31         56.69        11.61 o                         
   2  -2   4      17622.58      17903.70       322.11 o                         
   3  -2   4      13331.19      13731.57       252.11 o                         
   4  -2   4        406.80        547.85        25.00 o                         
   5  -2   4      12343.20      12291.83       278.92 o                         
   6  -2   4       8670.73       8946.14       311.02 o                         
   7  -2   4        699.64        747.86        43.39 o                         
   8  -2   4       7073.85       7396.07       395.91 o                         
   9  -2   4       2324.45       2473.43       133.28 o                         
  10  -2   4        880.86        910.74        80.21 o                         
  11  -2   4       1830.54       1831.82       120.78 o                         
  12  -2   4       3336.85       3304.80       228.01 o                         
  13  -2   4        127.14        177.57        57.01 o                         
 -13  -1   4        262.24        282.15        61.60 o                         
 -12  -1   4       1251.02       1350.04       103.34 o                         
 -11  -1   4        990.48       1021.84        89.20 o                         
 -10  -1   4        182.04        198.80        30.41 o                         
  -9  -1   4       3419.51       3366.68       111.97 o                         
  -8  -1   4       3241.60       3319.19       107.81 o                         
  -7  -1   4        187.10        154.35        17.67 o                         
  -6  -1   4       7036.43       7018.05       146.16 o                         
  -5  -1   4       6356.56       6461.60       133.49 o                         
  -4  -1   4        407.10        423.43        20.22 o                         
  -3  -1   4       2409.09       2386.83        56.69 o                         
  -2  -1   4        489.80        439.42        18.21 o                         
  -1  -1   4       3575.50       3913.89        80.36 o                         
   0  -1   4       5062.79       5589.84       108.31 o                         
   1  -1   4         78.58        107.60         8.79 o                         
   2  -1   4        552.11        588.56        20.73 o                         
   3  -1   4       4306.88       4339.10       115.64 o                         
   4  -1   4       4080.48       4274.69       117.80 o                         
   5  -1   4       4096.35       4161.43       119.15 o                         
   6  -1   4         54.70         73.12        11.18 o                         
   7  -1   4        158.47        157.18        17.36 o                         
   8  -1   4        266.41        266.89        36.65 o                         
   9  -1   4         11.86         -9.80        13.06 o                         
  10  -1   4          0.06         -4.53        14.77 o                         
  11  -1   4          1.97         25.02        19.53 o                         
  12  -1   4         18.34         25.76        22.71 o                         
  13  -1   4         10.36         13.74        34.20 o                         
 -12   0   4        307.24        422.25        69.59 o                         
 -11   0   4        314.15        458.79        60.01 o                         
 -10   0   4       1291.94       1376.90        98.36 o                         
  -9   0   4       3166.26       3052.77       105.05 o                         
  -8   0   4        792.28        837.87        38.26 o                         
  -7   0   4       6397.26       6416.00       140.89 o                         
  -6   0   4       2649.56       2479.00        66.71 o                         
  -5   0   4       2248.07       2456.29        63.90 o                         
  -4   0   4      13677.11      13794.22       292.40 o                         
  -3   0   4      11395.81      11326.83       212.62 o                         
  -2   0   4       1648.68       1686.81        43.20 o                         
  -1   0   4        285.35        249.91        13.16 o                         
   0   0   4       1218.52       1055.39        83.55 o                         
   1   0   4       3615.20       3709.78        75.38 o                         
   2   0   4       7048.86       7021.87       132.23 o                         
   3   0   4      13900.42      14258.56       324.84 o                         
   4   0   4       7796.13       8347.36       441.39 o                         
   5   0   4       5149.38       4951.75       134.24 o                         
   6   0   4      24958.10      26274.94       592.46 o                         
   7   0   4       2081.84       2093.51        77.30 o                         
   8   0   4       3027.85       3266.43        79.59 o                         
   9   0   4       8374.49       8446.59       228.21 o                         
  10   0   4       8234.24       8020.13       313.88 o                         
  11   0   4          1.09          6.71        34.23 o                         
  12   0   4       3199.02       3104.87       121.85 o                         
  13   0   4       1242.44       1260.70        76.09 o                         
  14   0   4         47.83         68.69        32.14 o                         
 -12   1   4        631.11        639.06        75.19 o                         
 -11   1   4       2552.76       2366.42       144.34 o                         
  -9   1   4        311.70        315.68        51.28 o                         
  -8   1   4       4060.79       4128.98       157.46 o                         
  -7   1   4        249.73        284.04        23.46 o                         
  -6   1   4        798.96        864.26        35.94 o                         
  -5   1   4       2263.74       2099.88        69.73 o                         
  -4   1   4        502.93        450.48        22.21 o                         
  -3   1   4       2406.56       2536.70        61.15 o                         
  -2   1   4       1571.20       1341.82        37.40 o                         
  -1   1   4        749.57        770.36        24.78 o                         
   0   1   4       1769.71       1707.25        43.11 o                         
   1   1   4       5820.36       5853.19       112.71 o                         
   2   1   4       2874.11       2820.82        77.17 o                         
   3   1   4        268.24        260.93        18.48 o                         
   4   1   4       2941.24       2771.28        81.75 o                         
   5   1   4       8570.37       9275.09       225.46 o                         
   6   1   4        238.72        266.80        29.01 o                         
   7   1   4          7.52          5.95        14.38 o                         
   8   1   4         22.51         26.34        12.80 o                         
   9   1   4         29.72         37.25        16.65 o                         
  10   1   4         18.32         36.42        19.48 o                         
  11   1   4         32.38         55.94        21.20 o                         
  12   1   4         38.08         27.18        26.11 o                         
  13   1   4        129.73        126.35        31.53 o                         
  14   1   4          0.84         21.53        22.97 o                         
 -11   2   4         46.14         33.23        34.99 o                         
 -10   2   4       1245.79       1116.40        92.80 o                         
  -9   2   4        830.74        773.84        73.76 o                         
  -8   2   4        532.13        551.64        47.10 o                         
  -7   2   4       2643.10       2631.20        89.77 o                         
  -6   2   4       5622.01       5434.25       122.78 o                         
  -5   2   4        478.64        447.67        24.43 o                         
  -4   2   4       4590.20       4637.64       102.46 o                         
  -3   2   4      16911.70      17581.61       322.66 o                         
  -2   2   4       2106.49       2221.27        56.48 o                         
  -1   2   4       2125.53       2080.29        58.40 o                         
   0   2   4      10619.86      10293.29       234.52 o                         
   1   2   4       4192.31       4162.32        84.46 o                         
   2   2   4       4347.62       4401.94        88.51 o                         
   3   2   4      13793.79      14205.95       256.88 o                         
   4   2   4       7784.49       8050.40       255.30 o                         
   5   2   4       1867.47       1905.62        70.78 o                         
   6   2   4      17101.80      17709.44       407.18 o                         
   7   2   4      17564.90      18600.11       430.77 o                         
   8   2   4        742.09        702.71        53.90 o                         
   9   2   4       6475.04       6082.96       328.28 o                         
  10   2   4      13525.66      13547.19       339.05 o                         
  11   2   4        234.73        255.94        35.33 o                         
  12   2   4       3675.05       3638.79       130.87 o                         
  13   2   4       2199.14       2422.62       104.40 o                         
  14   2   4        248.91        278.26        68.06 o                         
  15   2   4        421.24        431.70        56.76 o                         
 -11   3   4       1398.60       1370.78       107.22 o                         
 -10   3   4        655.62        678.89        76.48 o                         
  -9   3   4        498.75        456.47        59.79 o                         
  -8   3   4       2947.72       3007.76       113.83 o                         
  -7   3   4       2579.53       2357.66       429.99 o                         
  -6   3   4          0.14         -4.40        13.61 o                         
  -5   3   4       2889.07       2707.86        91.27 o                         
  -4   3   4       3172.12       3091.72        75.24 o                         
  -3   3   4       1314.63       1379.39        58.45 o                         
  -2   3   4       6256.48       6045.59       162.89 o                         
  -1   3   4       3396.27       3316.95       158.65 o                         
   0   3   4        246.46        234.06        18.62 o                         
   1   3   4          6.08         23.03        11.61 o                         
   2   3   4       1161.14       1010.39        29.54 o                         
   3   3   4       2320.18       2394.15        54.89 o                         
   4   3   4          7.52         11.48         6.10 o                         
   5   3   4       1554.62       1418.68        38.00 o                         
   6   3   4        764.43        771.51        68.09 o                         
   7   3   4       1324.89       1512.43        42.58 o                         
   8   3   4          2.24          7.28         7.72 o                         
   9   3   4          3.21          6.10         8.03 o                         
  10   3   4        782.21        756.83        47.43 o                         
  11   3   4        258.86        275.24        34.67 o                         
  12   3   4         14.07         23.05        20.13 o                         
  13   3   4         99.03        114.69        29.52 o                         
  14   3   4        122.38        127.17        31.77 o                         
  15   3   4         33.58         50.95        26.50 o                         
 -10   4   4        307.43        197.51        52.52 o                         
  -9   4   4       1659.14       1574.60       111.10 o                         
  -8   4   4        148.13        157.29        31.68 o                         
  -7   4   4        540.55        612.92        47.82 o                         
  -6   4   4       2325.10       2038.72        86.25 o                         
  -5   4   4       2144.83       1991.79        81.28 o                         
  -4   4   4          5.14          1.37        21.03 o                         
  -3   4   4       3504.14       3490.52       109.61 o                         
  -2   4   4      12708.64      13195.06       313.18 o                         
  -1   4   4        102.56        126.04        18.24 o                         
   0   4   4      14303.61      13617.03       314.21 o                         
   1   4   4      13005.66      13132.72       241.48 o                         
   2   4   4        608.44        533.55        20.74 o                         
   3   4   4      11623.62      12067.26       223.56 o                         
   4   4   4      15769.39      15983.39       291.41 o                         
   5   4   4       2879.44       2808.02        65.08 o                         
   6   4   4       4868.19       4993.20       104.90 o                         
   7   4   4       8755.67       8075.41       160.30 o                         
   8   4   4       3277.99       3209.64        76.87 o                         
   9   4   4       1057.72       1025.35        66.09 o                         
  10   4   4       7062.40       7149.82       172.17 o                         
  11   4   4       2112.52       2052.22        85.47 o                         
  12   4   4       3682.58       3314.33       119.81 o                         
  13   4   4       2633.68       2704.51       139.81 o                         
  14   4   4       2193.37       2113.86       238.36 o                         
  15   4   4          7.93         11.05        21.35 o                         
  -9   5   4          4.78          9.93        28.88 o                         
  -8   5   4        451.21        442.83        63.11 o                         
  -7   5   4       2581.10       2525.97       105.29 o                         
  -6   5   4        400.47        389.46        40.79 o                         
  -5   5   4        914.21        854.12        53.46 o                         
  -4   5   4       6392.25       6536.53       185.11 o                         
  -3   5   4       2283.24       2364.02        94.81 o                         
  -2   5   4        126.49        100.26        20.24 o                         
  -1   5   4       2914.21       2720.58       111.25 o                         
   0   5   4       2267.75       1955.37        69.05 o                         
   1   5   4       2887.35       3022.43        90.94 o                         
   2   5   4      10238.15      10995.35       206.83 o                         
   3   5   4       1309.30       1211.29        35.88 o                         
   4   5   4        490.39        584.85        23.70 o                         
   5   5   4       1929.57       1773.27        60.75 o                         
   6   5   4       2515.77       2535.09        62.77 o                         
   7   5   4        869.71        858.42        32.98 o                         
   8   5   4        701.64        783.63        31.26 o                         
   9   5   4        484.93        484.17        25.77 o                         
  10   5   4        119.99        131.73        17.21 o                         
  11   5   4         11.36         17.47        15.80 o                         
  12   5   4        194.95        196.90        32.10 o                         
  13   5   4          9.09         17.46        20.25 o                         
  14   5   4         57.31         38.72        22.87 o                         
  15   5   4         54.11         39.38        23.99 o                         
  -9   6   4        491.20        453.19        71.58 o                         
  -8   6   4        384.51        338.40        49.48 o                         
  -7   6   4         13.51         21.44        23.18 o                         
  -6   6   4       1611.71       1657.60        81.97 o                         
  -5   6   4       1314.45       1211.39       144.80 o                         
  -4   6   4       1202.52       1010.75        57.69 o                         
  -3   6   4         84.87        101.57        23.23 o                         
  -2   6   4       3141.72       2909.65       100.08 o                         
  -1   6   4        230.72        209.62        27.18 o                         
   0   6   4       2220.45       2012.60        74.07 o                         
   1   6   4       7214.77       6516.76       170.86 o                         
   2   6   4       1211.56       1018.95        32.37 o                         
   3   6   4          6.22          0.80         6.10 o                         
   4   6   4      11950.96      12202.17       230.73 o                         
   5   6   4      10210.46      10626.60       204.25 o                         
   6   6   4         50.01         51.12        10.52 o                         
   7   6   4      13121.63      13716.88       260.08 o                         
   8   6   4      11526.48      11953.92       231.84 o                         
   9   6   4          7.20         16.59        10.16 o                         
  10   6   4       4165.62       4240.80       102.07 o                         
  11   6   4       5211.18       5312.50       123.87 o                         
  12   6   4         61.36         30.48        24.61 o                         
  13   6   4       3441.24       2889.78       194.17 o                         
  14   6   4       2126.99       2313.16       100.33 o                         
  15   6   4        522.03        453.14        47.49 o                         
  16   6   4        296.91        372.85        48.52 o                         
  -8   7   4         98.84         51.19        30.03 o                         
  -7   7   4       1270.87       1307.07        78.33 o                         
  -6   7   4       1538.90       1479.07        80.46 o                         
  -5   7   4          0.96        -21.74        21.74 o                         
  -4   7   4       1923.10       2085.69        90.42 o                         
  -3   7   4       1118.70       1152.90        62.39 o                         
  -2   7   4        160.98        177.88        28.33 o                         
  -1   7   4       1946.56       1797.02        74.49 o                         
   0   7   4       3023.41       3054.16       102.10 o                         
   1   7   4        366.28        341.73        31.71 o                         
   2   7   4       4711.28       4554.17       130.48 o                         
   3   7   4       7245.40       7345.39       202.11 o                         
   4   7   4       1363.90       1395.15        43.12 o                         
   5   7   4        328.95        433.81        22.85 o                         
   6   7   4       2417.44       2418.99        64.05 o                         
   7   7   4        568.38        538.84        26.90 o                         
   8   7   4        553.88        470.47        26.16 o                         
   9   7   4       1674.82       1809.21        55.87 o                         
  10   7   4        691.12        693.74        34.26 o                         
  11   7   4        112.73        134.35        20.74 o                         
  12   7   4        536.07        539.04        63.57 o                         
  13   7   4         11.91         45.11        22.16 o                         
  14   7   4          0.35        -20.06        20.06 o                         
  15   7   4         75.17        100.24        32.90 o                         
  16   7   4          0.77         69.39        39.27 o                         
  -7   8   4        350.73        423.44        51.63 o                         
  -6   8   4        435.80        459.49        63.22 o                         
  -5   8   4       1598.08       1415.23       121.87 o                         
  -4   8   4        728.34        724.80        53.06 o                         
  -3   8   4        108.29         70.57        24.03 o                         
  -2   8   4       3086.15       2974.05       150.79 o                         
  -1   8   4       1735.54       1577.94        72.12 o                         
   0   8   4        108.45        111.98        23.77 o                         
   1   8   4       3088.82       3023.13       103.11 o                         
   2   8   4      19241.38      19271.34       446.98 o                         
   3   8   4       1510.84       1430.93        44.42 o                         
   4   8   4       5010.26       5118.23       153.75 o                         
   5   8   4       6551.20       6912.31       144.99 o                         
   6   8   4        648.03        634.12        29.77 o                         
   7   8   4       5985.77       6317.33       136.72 o                         
   8   8   4       7012.20       7057.75       150.62 o                         
   9   8   4       4804.99       4945.08       115.01 o                         
  10   8   4       2430.92       2413.09        70.27 o                         
  11   8   4       4616.18       4971.78       128.84 o                         
  12   8   4       2087.44       2274.48        71.46 o                         
  13   8   4        917.94        903.94        58.71 o                         
  14   8   4       3721.49       3976.08       141.11 o                         
  15   8   4        951.57        963.96        99.59 o                         
  16   8   4        186.31        147.30        55.03 o                         
  -6   9   4        778.69        890.86        67.35 o                         
  -5   9   4         32.84         22.56        25.47 o                         
  -4   9   4        740.63        839.36        60.59 o                         
  -3   9   4       3223.31       3212.56       123.28 o                         
  -2   9   4       1051.86       1036.74       114.29 o                         
  -1   9   4        166.91        155.24        32.52 o                         
   0   9   4       3638.96       3236.98       479.04 o                         
   1   9   4       2827.97       2775.67       154.14 o                         
   2   9   4       1984.89       1885.40        77.28 o                         
   3   9   4       3076.35       3097.16        77.99 o                         
   4   9   4       1031.38        943.94        69.46 o                         
   5   9   4        212.63        186.55        18.68 o                         
   6   9   4       1553.70       1536.47        83.29 o                         
   7   9   4         58.49         65.49        15.03 o                         
   8   9   4       2859.71       2783.81        76.47 o                         
   9   9   4       1897.91       1891.41        65.15 o                         
  10   9   4        978.52        977.46        42.03 o                         
  11   9   4        273.68        355.29        28.10 o                         
  12   9   4        531.14        602.01        35.22 o                         
  13   9   4        390.91        432.57        55.89 o                         
  14   9   4        152.86        109.43        49.32 o                         
  15   9   4        137.84         56.22        48.96 o                         
  16   9   4         90.66         79.42        41.68 o                         
  -5  10   4        530.48        507.96        51.21 o                         
  -4  10   4        687.92        687.89        58.34 o                         
  -3  10   4        535.09        475.56        49.52 o                         
  -2  10   4       1029.77        991.46        64.40 o                         
  -1  10   4       2711.22       2675.23       108.26 o                         
   0  10   4          4.92          0.52        25.35 o                         
   1  10   4        227.19        218.73        32.53 o                         
   2  10   4       7712.63       7597.08       211.26 o                         
   3  10   4       2190.90       2057.81        83.17 o                         
   4  10   4       2752.20       2594.42        94.46 o                         
   5  10   4       3908.57       3879.14        95.87 o                         
   6  10   4        570.58        573.26        56.50 o                         
   7  10   4        734.74        770.38        44.43 o                         
   8  10   4       5603.16       5599.24       129.27 o                         
   9  10   4       1963.54       1899.86        80.75 o                         
  10  10   4        127.15        160.89        21.97 o                         
  11  10   4       4167.22       4290.50       110.00 o                         
  12  10   4       1888.83       1981.33        68.34 o                         
  13  10   4        316.10        302.94        29.66 o                         
  14  10   4       1255.82       1324.08       113.36 o                         
  15  10   4       2017.99       2337.20       161.58 o                         
  16  10   4        399.16        288.94        72.02 o                         
  -4  11   4         28.45         22.78        36.33 o                         
  -3  11   4       1470.53       1316.15       120.71 o                         
  -2  11   4       1381.52       1338.22        78.37 o                         
  -1  11   4         15.92         31.42        22.23 o                         
   0  11   4       1158.86       1093.03        66.41 o                         
   1  11   4       2230.26       1961.06        88.22 o                         
   2  11   4         19.07         27.28        18.88 o                         
   3  11   4       1051.58       1007.03        58.29 o                         
   4  11   4        191.97        205.65        39.37 o                         
   5  11   4        326.90        363.14        36.29 o                         
   6  11   4        626.93        608.94        32.71 o                         
   7  11   4       4808.67       4736.06       115.24 o                         
   8  11   4       1269.72       1232.57        60.24 o                         
   9  11   4        231.23        257.58        25.74 o                         
  10  11   4        614.74        555.62        43.26 o                         
  11  11   4        776.13        823.69        67.38 o                         
  12  11   4         70.97         93.60        23.73 o                         
  13  11   4        822.04        797.01       112.44 o                         
  14  11   4         53.70         22.68        35.64 o                         
  15  11   4        199.75        161.75        57.88 o                         
  -2  12   4          6.17         29.92        24.04 o                         
  -1  12   4        832.68        651.86        56.53 o                         
   0  12   4        814.72        773.67        59.63 o                         
   1  12   4        107.40         59.54        25.68 o                         
   2  12   4        406.43        444.54        85.87 o                         
   3  12   4       2940.31       3000.07       226.36 o                         
   4  12   4        344.93        224.49        33.87 o                         
   5  12   4       2922.39       2502.59       135.80 o                         
   6  12   4       3512.46       3552.76       239.53 o                         
   7  12   4        558.31        563.43        36.25 o                         
   8  12   4       3925.12       3845.65       102.14 o                         
   9  12   4       3415.78       3611.02        98.39 o                         
  10  12   4        127.06        167.67        29.27 o                         
  11  12   4        865.50        918.75        45.12 o                         
  12  12   4       2195.18       2380.14        97.45 o                         
  13  12   4        851.68        824.26       102.08 o                         
  14  12   4        119.03         85.43        46.72 o                         
  15  12   4       2140.99       2251.53       160.34 o                         
  -1  13   4        226.61        294.36        48.62 o                         
   0  13   4        149.34        127.82        34.50 o                         
   1  13   4       1110.74        933.19        66.18 o                         
   2  13   4        957.27        808.83        59.21 o                         
   3  13   4        591.80        502.00        45.76 o                         
   4  13   4       2111.31       2001.70        91.43 o                         
   5  13   4       1386.38       1233.56        68.39 o                         
   6  13   4         69.49         61.76        23.97 o                         
   7  13   4       1962.90       1936.08        85.49 o                         
   8  13   4       1085.35       1020.06       103.70 o                         
   9  13   4          5.09          7.41        19.52 o                         
  10  13   4        360.38        383.04        54.46 o                         
  11  13   4        254.77        296.14        37.96 o                         
  12  13   4        152.86        147.80        45.64 o                         
  13  13   4        399.20        483.76        61.88 o                         
  14  13   4        391.52        413.88        46.26 o                         
   1  14   4        147.98        113.08        45.48 o                         
   2  14   4        295.58        257.95        43.11 o                         
   3  14   4        979.20        898.72        63.27 o                         
   4  14   4        502.63        517.67        48.70 o                         
   5  14   4        215.17        195.49        35.98 o                         
   6  14   4       1897.14       1852.74        88.47 o                         
   7  14   4       1493.72       1699.01       118.64 o                         
   8  14   4          1.92          4.23        21.25 o                         
   9  14   4       2613.23       2729.30       107.28 o                         
  10  14   4        668.07        754.68        66.63 o                         
  11  14   4         25.65         65.69        58.52 o                         
  12  14   4       1342.33       1363.76        73.37 o                         
  13  14   4       1043.74       1177.91        69.77 o                         
  14  14   4         29.13         56.28        28.62 o                         
   3  15   4        224.10        180.96        68.48 o                         
   4  15   4        603.89        673.76        97.41 o                         
   5  15   4       1225.90       1277.54        76.27 o                         
   6  15   4        220.55        295.43        43.61 o                         
   7  15   4        462.11        490.54        50.53 o                         
   8  15   4        889.81       1008.79       103.74 o                         
   9  15   4         56.67         18.45        38.86 o                         
  10  15   4        401.05        513.80        78.95 o                         
  11  15   4       1052.25       1099.60        67.25 o                         
  12  15   4        204.51        249.66        39.68 o                         
   7  16   4        857.72        852.57       132.74 o                         
   8  16   4         55.38         78.58        39.39 o                         
   9  16   4        469.67        616.30        78.74 o                         
  10  16   4       1417.00       1782.83       130.90 o                         
 -10 -15   5       3260.67       3191.04       132.46 o                         
  -9 -15   5        266.61        275.71        61.30 o                         
  -8 -15   5        678.28        656.58        69.00 o                         
  -7 -15   5       2146.96       2018.80        98.93 o                         
  -6 -15   5         21.43         39.49        45.75 o                         
  -5 -15   5       1918.36       1923.16        95.30 o                         
  -4 -15   5       2676.06       2917.46       120.39 o                         
  -3 -15   5        204.95        264.56        64.40 o                         
 -12 -14   5        789.42        913.97        93.18 o                         
 -11 -14   5        262.58        278.89        41.90 o                         
 -10 -14   5         35.61        109.51        29.99 o                         
  -9 -14   5        667.21        623.75        66.72 o                         
  -8 -14   5        129.60        164.35        35.80 o                         
  -7 -14   5          6.49         10.16        38.95 o                         
  -6 -14   5         77.80        109.22        27.87 o                         
  -5 -14   5         58.50         72.87        28.49 o                         
  -4 -14   5         71.28         87.65        45.88 o                         
  -3 -14   5         86.00         90.21        28.82 o                         
  -2 -14   5        113.15        115.73        46.96 o                         
  -1 -14   5         85.90        -15.63        30.27 o                         
   0 -14   5        192.42        244.99        61.26 o                         
 -12 -13   5        517.16        517.29        49.96 o                         
 -11 -13   5         15.19         63.67        26.10 o                         
 -10 -13   5       1273.81       1177.49        71.29 o                         
  -9 -13   5        975.71        844.66        64.26 o                         
  -8 -13   5        221.80        257.28        44.30 o                         
  -7 -13   5       2226.61       2130.80        96.22 o                         
  -6 -13   5       1665.02       1634.93        81.69 o                         
  -5 -13   5        159.32        180.49        33.53 o                         
  -4 -13   5       3157.88       3319.62       123.58 o                         
  -3 -13   5       2806.85       2951.89       114.15 o                         
  -2 -13   5        287.89        257.69        37.88 o                         
  -1 -13   5       1466.25       1633.03        89.60 o                         
   0 -13   5       1579.16       1678.19       119.34 o                         
   1 -13   5         96.01         69.79        42.74 o                         
   2 -13   5       1167.20       1232.72       105.79 o                         
 -13 -12   5        140.15        127.20        33.33 o                         
 -12 -12   5        749.84        706.34        56.20 o                         
 -11 -12   5        618.75        611.16        64.06 o                         
 -10 -12   5         42.63         44.07        23.98 o                         
  -9 -12   5        760.53        783.10        56.00 o                         
  -8 -12   5        480.27        478.88        43.82 o                         
  -7 -12   5         16.10         18.42        20.02 o                         
  -6 -12   5        248.31        282.97        38.58 o                         
  -5 -12   5        467.30        471.96        43.78 o                         
  -4 -12   5         94.33        171.58        31.59 o                         
  -3 -12   5        575.85        633.80        68.98 o                         
  -2 -12   5         10.71          8.32        18.74 o                         
  -1 -12   5       1234.88       1148.80        63.60 o                         
   0 -12   5        179.26        232.26        34.36 o                         
   1 -12   5         19.39         21.92        31.79 o                         
   2 -12   5         17.83        -20.36        30.58 o                         
   3 -12   5         10.31        -28.22        31.99 o                         
 -13 -11   5        852.84        930.80        67.87 o                         
 -12 -11   5       1452.67       1225.98        74.88 o                         
 -11 -11   5         27.40         36.47        20.93 o                         
 -10 -11   5       2484.38       2374.16       101.82 o                         
  -9 -11   5       5146.73       5004.76       161.52 o                         
  -8 -11   5        983.53        934.99        57.65 o                         
  -7 -11   5       2204.32       1911.52        84.77 o                         
  -6 -11   5       5263.83       4938.92       333.75 o                         
  -5 -11   5        348.06        295.83        35.72 o                         
  -4 -11   5       3481.40       3201.45       114.44 o                         
  -3 -11   5       6778.36       6446.54       278.26 o                         
  -2 -11   5        787.76        739.17       108.94 o                         
  -1 -11   5        897.35        921.36        70.70 o                         
   0 -11   5       2931.67       3205.82       113.50 o                         
   1 -11   5        387.25        428.38        38.80 o                         
   2 -11   5       1600.09       1697.06        76.91 o                         
   3 -11   5       4120.64       4241.93       198.20 o                         
   4 -11   5       1549.96       1973.03       127.56 o                         
 -14 -10   5        980.78        953.41        69.13 o                         
 -13 -10   5        434.96        471.62        50.28 o                         
 -12 -10   5          1.29         34.39        22.74 o                         
 -11 -10   5       1189.52       1138.10        68.49 o                         
 -10 -10   5         48.15         36.94        18.12 o                         
  -9 -10   5        826.09        754.51        63.50 o                         
  -8 -10   5       1670.60       1571.48        74.49 o                         
  -7 -10   5       1217.06       1167.20        61.73 o                         
  -6 -10   5        136.72        165.41        28.95 o                         
  -5 -10   5       1112.16       1105.13        59.82 o                         
  -4 -10   5        348.65        338.77        33.50 o                         
  -3 -10   5        144.19        169.79        27.86 o                         
  -2 -10   5        768.23        709.14        46.04 o                         
  -1 -10   5         21.90         17.32        15.92 o                         
   0 -10   5         25.20         48.89        18.88 o                         
   1 -10   5         27.66         27.93        18.91 o                         
   2 -10   5        172.17        155.44        41.90 o                         
   3 -10   5        171.95        170.78        29.66 o                         
   4 -10   5        121.84        129.37        43.24 o                         
 -14  -9   5         75.75         93.96        33.75 o                         
 -13  -9   5        676.42        725.63        58.79 o                         
 -12  -9   5       1727.16       1716.87        87.58 o                         
 -11  -9   5        371.31        393.53        48.86 o                         
 -10  -9   5       2829.26       2588.26       104.08 o                         
  -9  -9   5       4419.57       4058.91       136.40 o                         
  -8  -9   5       1177.06       1107.03        59.50 o                         
  -7  -9   5        212.23        186.23        30.12 o                         
  -6  -9   5       4834.71       4687.90       160.21 o                         
  -5  -9   5       3082.17       2938.48       103.36 o                         
  -4  -9   5        302.20        324.63        68.08 o                         
  -3  -9   5       6902.57       6431.22       178.94 o                         
  -2  -9   5       5374.15       5356.74       155.15 o                         
  -1  -9   5         26.25         49.18        17.44 o                         
   0  -9   5       6082.51       6303.89       174.97 o                         
   1  -9   5       6274.13       6545.40       179.86 o                         
   2  -9   5       1090.54       1129.47        56.18 o                         
   3  -9   5       1856.75       1878.67        77.19 o                         
   4  -9   5       4557.97       4567.67       139.93 o                         
   5  -9   5        515.85        543.46        44.01 o                         
 -14  -8   5       1049.24       1033.54        92.93 o                         
 -13  -8   5        672.78        700.66        68.01 o                         
 -12  -8   5          3.27         32.20        22.05 o                         
 -11  -8   5       1431.26       1428.52        75.45 o                         
 -10  -8   5        164.52        186.77        43.52 o                         
  -9  -8   5         33.36         23.42        18.57 o                         
  -8  -8   5        121.51        122.06        25.56 o                         
  -7  -8   5       3712.45       3562.94       118.36 o                         
  -6  -8   5       1394.48       1282.84        66.74 o                         
  -5  -8   5        648.17        604.40        45.67 o                         
  -4  -8   5        956.02        838.81        47.25 o                         
  -3  -8   5       1416.34       1278.89        61.22 o                         
  -2  -8   5        180.60        178.47        33.16 o                         
  -1  -8   5       1667.12       1665.62       238.15 o                         
   0  -8   5        503.19        470.73        34.39 o                         
   1  -8   5        156.05        206.02        26.41 o                         
   2  -8   5        459.92        387.92        31.69 o                         
   3  -8   5        129.55        139.08        23.68 o                         
   4  -8   5         72.74         53.67        20.31 o                         
   5  -8   5        184.75        218.20        37.04 o                         
   6  -8   5          4.81         10.95        23.44 o                         
 -14  -7   5       1068.10       1064.32        72.05 o                         
 -13  -7   5          4.67         34.86        30.33 o                         
 -12  -7   5        658.66        807.81        58.36 o                         
 -11  -7   5       3838.04       3943.63       138.10 o                         
 -10  -7   5          0.44         19.08        16.15 o                         
  -9  -7   5       1064.92        846.86        53.04 o                         
  -8  -7   5       2084.99       2102.88        84.47 o                         
  -7  -7   5          1.94          4.89        16.07 o                         
  -6  -7   5       6092.86       5993.95       167.41 o                         
  -5  -7   5       4738.16       4493.72       132.91 o                         
  -4  -7   5         66.01         56.21        16.96 o                         
  -3  -7   5       5361.47       5385.76       116.72 o                         
  -2  -7   5      12176.02      12285.11       294.36 o                         
  -1  -7   5       3713.91       3876.52       115.45 o                         
   0  -7   5       5573.74       5534.52       151.29 o                         
   1  -7   5      11919.70      12030.53       288.49 o                         
   2  -7   5       2290.70       2429.66        82.91 o                         
   3  -7   5        994.17       1023.16        49.85 o                         
   4  -7   5       6415.80       6457.71       173.57 o                         
   5  -7   5       3741.07       3829.53       118.50 o                         
   6  -7   5        659.95        556.47        60.99 o                         
   7  -7   5       1838.65       2021.89       120.17 o                         
 -14  -6   5        158.06        232.18        43.25 o                         
 -13  -6   5       1458.08       1498.43        82.02 o                         
 -12  -6   5         56.72         71.28        30.86 o                         
 -11  -6   5       3755.14       3716.38       131.24 o                         
 -10  -6   5       2625.86       2596.65       104.38 o                         
  -9  -6   5        299.97        230.20        31.82 o                         
  -8  -6   5        427.15        350.51        83.22 o                         
  -7  -6   5       2227.26       1997.57        78.89 o                         
  -6  -6   5       1621.95       1503.20        85.78 o                         
  -5  -6   5        794.87        784.04        43.55 o                         
  -4  -6   5       2122.13       1944.61        72.01 o                         
  -3  -6   5       1246.44       1170.97        51.73 o                         
  -2  -6   5        256.82        299.17        18.56 o                         
  -1  -6   5       1059.36       1078.25       100.52 o                         
   0  -6   5       3428.77       3419.56       102.18 o                         
   1  -6   5        509.29        456.88        30.25 o                         
   2  -6   5        795.63        764.86        46.24 o                         
   3  -6   5        978.98       1028.55        47.35 o                         
   4  -6   5          6.20         18.82        12.53 o                         
   5  -6   5        139.30        119.41        22.11 o                         
   6  -6   5         16.57         37.41        21.74 o                         
   7  -6   5         50.99         59.64        30.35 o                         
   8  -6   5        109.91        189.15        45.95 o                         
   9  -6   5         32.21         32.04        33.43 o                         
 -14  -5   5        961.41       1076.61       205.16 o                         
 -13  -5   5          0.40         19.97        23.54 o                         
 -12  -5   5       1794.38       1721.00        84.30 o                         
 -11  -5   5       2521.41       2342.92        97.41 o                         
 -10  -5   5        506.83        477.94        41.06 o                         
  -9  -5   5       1827.98       1630.83        73.45 o                         
  -8  -5   5       3230.24       3099.53       106.88 o                         
  -7  -5   5       1405.84       1285.57        58.92 o                         
  -6  -5   5       2185.58       2070.81       101.75 o                         
  -5  -5   5      13055.51      12800.31       304.47 o                         
  -4  -5   5       1462.49       1306.64        54.92 o                         
  -3  -5   5         63.34        122.26        24.77 o                         
  -2  -5   5       8303.26       8349.36       192.90 o                         
  -1  -5   5      10532.41      10490.04       217.60 o                         
   0  -5   5        846.19        800.85        71.39 o                         
   1  -5   5      24815.98      25431.94       559.95 o                         
   2  -5   5       4999.75       4940.31       131.64 o                         
   3  -5   5          1.34         25.16        13.49 o                         
   4  -5   5       6082.28       5965.45       155.34 o                         
   5  -5   5       5545.43       5799.95       153.56 o                         
   6  -5   5         90.73        113.13        48.00 o                         
   7  -5   5       2333.94       2160.80       122.04 o                         
   8  -5   5       4090.18       3510.77       171.90 o                         
   9  -5   5        963.02        858.59        79.49 o                         
  10  -5   5        889.75       1099.65        95.82 o                         
 -13  -4   5       1302.69       1409.18       113.38 o                         
 -12  -4   5       1833.99       1892.22        88.75 o                         
 -11  -4   5         40.75         58.51        23.15 o                         
 -10  -4   5       3582.20       3648.26       176.88 o                         
  -9  -4   5       1285.77       1279.44        64.22 o                         
  -8  -4   5        697.12        737.95        45.84 o                         
  -7  -4   5       1718.63       1692.40        69.29 o                         
  -6  -4   5       8653.79       8837.04       288.54 o                         
  -5  -4   5          0.83         14.00        12.08 o                         
  -4  -4   5       2479.91       2327.94        77.43 o                         
  -3  -4   5       8964.47       9390.32       227.13 o                         
  -2  -4   5       5637.02       6333.26       127.13 o                         
  -1  -4   5       2762.94       2694.31        63.72 o                         
   0  -4   5       6165.46       6256.25       174.66 o                         
   1  -4   5        161.88        137.54        13.77 o                         
   2  -4   5        972.49        926.19        45.82 o                         
   3  -4   5        168.86        239.22        20.96 o                         
   4  -4   5        434.86        444.85        27.01 o                         
   5  -4   5        116.23        105.43        29.88 o                         
   6  -4   5        236.85        185.88        21.87 o                         
   7  -4   5         10.91          3.28        20.38 o                         
   8  -4   5        289.10        301.61        49.96 o                         
   9  -4   5        930.69        904.37        79.94 o                         
  10  -4   5         57.32         86.23        37.27 o                         
  11  -4   5          4.42         64.19        35.52 o                         
 -13  -3   5        107.43         65.55        34.90 o                         
 -12  -3   5        123.54        193.00        50.93 o                         
 -11  -3   5        218.92        231.70        35.64 o                         
 -10  -3   5       2119.24       1954.20        83.74 o                         
  -9  -3   5         53.60         37.08        17.70 o                         
  -8  -3   5       3846.79       3989.15       125.08 o                         
  -7  -3   5       5805.74       5914.03       335.54 o                         
  -6  -3   5          8.64         15.09         9.18 o                         
  -5  -3   5       7078.82       6941.04       141.36 o                         
  -4  -3   5       9903.08      10840.82       206.69 o                         
  -3  -3   5       1666.70       1844.38        47.36 o                         
  -2  -3   5      10605.51      11026.06       206.90 o                         
  -1  -3   5      22304.00      24119.21       431.06 o                         
   0  -3   5       4472.48       4358.81        92.23 o                         
   1  -3   5       2505.45       2373.22        57.70 o                         
   2  -3   5      24026.28      25701.74       460.28 o                         
   3  -3   5       2719.31       2465.98        60.84 o                         
   4  -3   5        666.97        568.83        27.92 o                         
   5  -3   5       7392.57       7336.80       178.59 o                         
   6  -3   5       2641.75       2860.73        84.80 o                         
   7  -3   5       4397.36       4166.60       183.73 o                         
   8  -3   5       1885.82       1674.44       104.99 o                         
   9  -3   5       3725.99       3450.70       170.26 o                         
  10  -3   5        273.70        269.17        52.17 o                         
  11  -3   5       2708.54       2853.03       119.12 o                         
  12  -3   5       1565.93       1675.24       160.51 o                         
 -13  -2   5        417.02        491.82        70.47 o                         
 -12  -2   5       1576.99       1605.99        86.38 o                         
 -11  -2   5         67.06        110.60        27.89 o                         
 -10  -2   5         49.37         59.61        21.85 o                         
  -9  -2   5       4631.44       4424.27       138.01 o                         
  -8  -2   5       2310.25       2207.83       134.32 o                         
  -7  -2   5        394.81        395.07        25.23 o                         
  -6  -2   5       7161.01       7508.78       155.73 o                         
  -5  -2   5       3077.09       3056.79        74.47 o                         
  -4  -2   5       2163.56       2343.61        59.32 o                         
  -3  -2   5       5547.83       5385.49       117.82 o                         
  -2  -2   5      20208.97      22202.38       398.04 o                         
  -1  -2   5      10286.38      11234.83       209.46 o                         
   0  -2   5       3953.15       4041.95        84.99 o                         
   1  -2   5       1785.83       1570.28        83.10 o                         
   2  -2   5       3000.54       3501.82        76.35 o                         
   3  -2   5        604.94        609.08        22.68 o                         
   4  -2   5       1163.47       1003.03        46.00 o                         
   5  -2   5        350.74        355.91        21.15 o                         
   6  -2   5       1725.37       1680.99        47.74 o                         
   7  -2   5       1600.51       1469.65        66.14 o                         
   8  -2   5         81.70         54.92        18.82 o                         
   9  -2   5         39.16         27.20        17.65 o                         
  10  -2   5        170.03        213.63        34.85 o                         
  11  -2   5          1.35          0.43        19.08 o                         
  12  -2   5         76.04         72.25        37.43 o                         
  13  -2   5         45.96         47.81        45.10 o                         
 -12  -1   5         13.80         14.16        33.48 o                         
 -11  -1   5        459.20        466.31        43.13 o                         
 -10  -1   5       1946.87       1943.85        82.97 o                         
  -9  -1   5       2055.79       2128.78        84.42 o                         
  -8  -1   5       3162.72       3189.73        86.58 o                         
  -7  -1   5       2499.57       2574.52        71.98 o                         
  -6  -1   5         26.99         57.41        12.97 o                         
  -5  -1   5       6034.62       6005.24       128.08 o                         
  -4  -1   5      11093.09      11399.82       218.21 o                         
  -3  -1   5       2773.03       2687.22        64.54 o                         
  -2  -1   5       2414.03       2351.72        56.88 o                         
  -1  -1   5      45439.58      47522.24       829.34 o                         
   0  -1   5         87.13         93.85        10.40 o                         
   1  -1   5          0.56          5.13         4.60 o                         
   2  -1   5      10644.00      10996.94       203.97 o                         
   3  -1   5       8796.39       8817.48       214.44 o                         
   4  -1   5        478.17        494.45        30.16 o                         
   5  -1   5       6332.34       6177.10       165.21 o                         
   6  -1   5       8380.97       8982.80       303.45 o                         
   7  -1   5          1.71         33.98        14.92 o                         
   8  -1   5       8503.11       8532.51       229.55 o                         
   9  -1   5       1057.50        901.18        53.75 o                         
  10  -1   5       1991.77       1926.08       116.98 o                         
  11  -1   5       1611.86       1430.39        76.75 o                         
  12  -1   5       3528.04       3713.87       154.65 o                         
  13  -1   5        264.96        248.53        43.88 o                         
 -12   0   5       1169.91       1249.81       107.40 o                         
 -11   0   5       1006.01       1105.66        96.11 o                         
 -10   0   5         70.85         95.12        35.84 o                         
  -9   0   5       2178.86       2306.11        89.14 o                         
  -8   0   5       4561.22       4463.70       119.36 o                         
  -7   0   5         72.08         64.19        15.06 o                         
  -6   0   5       5034.10       5042.95       121.72 o                         
  -5   0   5       6325.49       6016.88       129.61 o                         
  -4   0   5       1535.94       1532.71        46.17 o                         
  -3   0   5        443.51        423.41        21.93 o                         
  -2   0   5       3477.84       3502.91        78.07 o                         
  -1   0   5       5016.24       4744.24        97.87 o                         
   0   0   5       1328.13       1407.91        37.55 o                         
   1   0   5       6111.62       6202.55       121.00 o                         
   2   0   5        163.34        141.11        10.30 o                         
   3   0   5       8807.89       9044.96       217.61 o                         
   4   0   5       5367.09       5399.67       358.51 o                         
   5   0   5       5307.71       5145.26       157.56 o                         
   6   0   5         27.37         45.89        14.97 o                         
   7   0   5       1148.18        914.54        48.28 o                         
   8   0   5         24.08         44.86        16.13 o                         
   9   0   5       1317.21       1216.57        62.54 o                         
  10   0   5        226.16        258.28        34.63 o                         
  11   0   5         45.30         40.31        38.72 o                         
  12   0   5         21.12         40.42        25.91 o                         
  13   0   5          1.33         42.14        25.16 o                         
  14   0   5          0.60         36.70        27.97 o                         
 -12   1   5         26.54         64.07        40.91 o                         
 -11   1   5        215.43        200.62        51.56 o                         
 -10   1   5        958.39       1044.99        90.97 o                         
  -9   1   5       1637.50       1629.31        78.92 o                         
  -8   1   5         72.13         83.16        17.74 o                         
  -7   1   5       3665.49       3766.66        96.79 o                         
  -6   1   5       4037.50       4143.22       100.63 o                         
  -5   1   5        236.99        305.10        34.25 o                         
  -4   1   5       8344.76       8212.32       214.41 o                         
  -3   1   5      15735.18      15890.36       458.23 o                         
  -2   1   5        221.44        173.64        13.85 o                         
  -1   1   5       6441.97       5998.05       120.27 o                         
   0   1   5      10863.56      10993.12       204.73 o                         
   1   1   5         85.89        111.88        23.57 o                         
   2   1   5       3261.72       3242.61       107.48 o                         
   3   1   5      14532.42      14015.52       321.83 o                         
   4   1   5       2671.66       2520.27        89.69 o                         
   5   1   5       1703.42       1583.63        59.42 o                         
   6   1   5      12312.52      12347.51       332.76 o                         
   7   1   5       5570.96       6170.26       316.10 o                         
   8   1   5       2210.04       2423.38        88.69 o                         
   9   1   5       6968.36       7568.94       209.13 o                         
  10   1   5       3752.10       3835.97       130.52 o                         
  11   1   5        175.95        174.78        32.28 o                         
  12   1   5       2485.51       2684.19       110.36 o                         
  13   1   5       2738.82       2738.43       116.42 o                         
  14   1   5          3.03         28.39        24.46 o                         
 -11   2   5       1591.31       1472.87       115.56 o                         
 -10   2   5        693.50        832.98        81.51 o                         
  -9   2   5        590.23        614.42        68.91 o                         
  -8   2   5       5803.33       6025.77       263.24 o                         
  -7   2   5       1463.01       1464.43       101.99 o                         
  -6   2   5        793.95        805.24        38.46 o                         
  -5   2   5       7141.33       7201.31       160.80 o                         
  -4   2   5       3746.01       3743.03        88.39 o                         
  -3   2   5        192.08        189.51        16.36 o                         
  -2   2   5       3461.87       3499.20        79.20 o                         
  -1   2   5       2518.89       2370.54        60.37 o                         
   0   2   5         18.18         18.84         6.72 o                         
   1   2   5       2184.88       2044.78        62.07 o                         
   2   2   5       3506.60       3391.59        73.16 o                         
   3   2   5        457.20        464.03        18.44 o                         
   4   2   5       6613.21       6893.18       173.21 o                         
   5   2   5      17876.65      18810.37       429.23 o                         
   6   2   5       1234.37       1296.73        54.56 o                         
   7   2   5        831.15        625.25        57.14 o                         
   8   2   5       1219.45       1139.86        55.19 o                         
   9   2   5         10.40         10.28        22.62 o                         
  10   2   5       1331.55       1232.49        63.76 o                         
  11   2   5       5392.60       5329.93       240.22 o                         
  12   2   5        214.01        228.86        36.09 o                         
  13   2   5         44.78        113.19        29.31 o                         
  14   2   5         64.40         39.66        26.10 o                         
 -10   3   5        187.53        191.31        51.54 o                         
  -9   3   5        239.72        268.59        41.10 o                         
  -8   3   5         58.99         56.65        43.01 o                         
  -7   3   5        952.13        897.05        57.08 o                         
  -6   3   5       2851.65       2738.11       254.03 o                         
  -5   3   5       1669.06       1595.35        70.52 o                         
  -4   3   5       1494.77       1550.20        47.55 o                         
  -3   3   5      18193.19      19155.66       636.31 o                         
  -2   3   5       4805.99       4725.46       244.43 o                         
  -1   3   5        721.33        658.26        34.94 o                         
   0   3   5       9290.42       9646.42       339.78 o                         
   1   3   5       6486.72       6497.71       128.46 o                         
   2   3   5         19.24         11.39        10.03 o                         
   3   3   5      13988.53      14328.73       262.87 o                         
   4   3   5       9994.32      10407.65       195.89 o                         
   5   3   5         93.50         97.61        10.39 o                         
   6   3   5       9931.78       9588.34       299.45 o                         
   7   3   5       7946.03       8052.21       207.49 o                         
   8   3   5         75.22         72.66        18.28 o                         
   9   3   5       6749.82       6624.49       184.83 o                         
  10   3   5      10783.00      11181.32       288.24 o                         
  11   3   5       2581.04       2462.58        97.98 o                         
  12   3   5       3024.41       2902.68       112.08 o                         
  13   3   5       3403.57       3548.05       131.77 o                         
  14   3   5        626.94        587.03       138.65 o                         
  15   3   5        306.23        289.81        54.87 o                         
 -10   4   5       1456.83       1532.15       116.29 o                         
  -9   4   5          1.80         -7.95        27.68 o                         
  -8   4   5       1981.71       2225.61        99.70 o                         
  -7   4   5       3855.64       3625.17       131.07 o                         
  -6   4   5         18.37         13.64        18.18 o                         
  -5   4   5       2479.63       2627.46        99.66 o                         
  -4   4   5       3268.30       3243.34       110.60 o                         
  -3   4   5        269.31        278.06        29.15 o                         
  -2   4   5       6277.69       6213.95       168.94 o                         
  -1   4   5       8073.35       7715.32       196.31 o                         
   0   4   5          7.79         21.34        10.29 o                         
   1   4   5       7153.23       7385.68       148.57 o                         
   2   4   5       4758.31       4705.66        98.63 o                         
   3   4   5       1402.19       1394.41        39.70 o                         
   4   4   5        108.04        138.30        12.06 o                         
   5   4   5       1803.09       1669.11        45.24 o                         
   6   4   5       1715.44       1787.33        50.93 o                         
   7   4   5        928.51       1014.36        34.05 o                         
   8   4   5        586.73        586.36        44.28 o                         
   9   4   5        336.99        311.77        19.89 o                         
  10   4   5         46.84         40.02        16.54 o                         
  11   4   5        314.99        313.67        45.56 o                         
  12   4   5        158.87        150.60        29.51 o                         
  13   4   5         56.11         72.59        27.69 o                         
  14   4   5          6.68         26.29        22.38 o                         
  15   4   5         36.93         32.68        23.74 o                         
  -9   5   5        959.49        988.96        73.41 o                         
  -8   5   5        377.10        388.50        48.32 o                         
  -7   5   5        427.70        365.09        59.30 o                         
  -6   5   5       2102.05       2007.30       151.47 o                         
  -5   5   5        991.57        907.77        55.80 o                         
  -4   5   5        731.08        736.31        48.77 o                         
  -3   5   5       3994.09       3682.72       119.86 o                         
  -2   5   5       4727.15       4827.86       221.88 o                         
  -1   5   5        279.86        289.03        41.62 o                         
   0   5   5       5392.63       5487.36       262.98 o                         
   1   5   5       2734.02       2584.46        83.78 o                         
   2   5   5        295.65        392.46        19.50 o                         
   3   5   5       3483.59       3398.41        86.86 o                         
   4   5   5      15800.41      16994.17       312.78 o                         
   5   5   5       3617.42       3707.89        84.07 o                         
   6   5   5       4623.26       4543.72        99.50 o                         
   7   5   5      14834.68      15355.38       287.84 o                         
   8   5   5       4806.86       4965.19       126.31 o                         
   9   5   5        916.26        952.80        59.02 o                         
  10   5   5       8294.12       8197.02       221.39 o                         
  11   5   5       6237.97       6103.39       180.61 o                         
  12   5   5        878.87        751.86        81.73 o                         
  13   5   5       4731.88       4912.98       171.41 o                         
  14   5   5       1770.19       1775.30        88.72 o                         
  15   5   5         29.60         39.74        25.92 o                         
  -8   6   5        547.65        577.01        58.23 o                         
  -7   6   5       2294.99       2360.79       106.66 o                         
  -6   6   5        964.98        867.64        60.27 o                         
  -5   6   5        114.28        131.32        29.36 o                         
  -4   6   5       1024.21       1020.82        67.16 o                         
  -3   6   5        778.94        699.95        46.80 o                         
  -2   6   5        190.03        152.06        25.45 o                         
  -1   6   5       2622.76       2461.91       212.32 o                         
   0   6   5       3454.17       3133.49       193.84 o                         
   1   6   5         43.64         57.14        16.06 o                         
   2   6   5       1055.22        926.36        56.68 o                         
   3   6   5       2119.09       2052.75        54.39 o                         
   4   6   5        747.19        805.01        30.66 o                         
   5   6   5       3742.83       3720.23        86.12 o                         
   6   6   5       4731.19       4652.42       103.32 o                         
   7   6   5         25.85         58.17        14.75 o                         
   8   6   5       1752.93       1684.22        51.23 o                         
   9   6   5       2628.48       2808.76       124.20 o                         
  10   6   5         98.75        124.46        24.91 o                         
  11   6   5          8.56         10.69        17.29 o                         
  12   6   5        318.91        296.37        38.00 o                         
  13   6   5         36.90         88.59        24.85 o                         
  14   6   5         24.13         16.55        22.73 o                         
  15   6   5         98.62         83.38        29.16 o                         
  -7   7   5         13.70        -12.65        25.32 o                         
  -6   7   5        845.61        776.99        59.46 o                         
  -5   7   5        719.11        793.04       109.15 o                         
  -4   7   5       1115.96       1034.48        62.71 o                         
  -3   7   5         23.04         31.72        19.20 o                         
  -2   7   5       1085.09        913.08        54.34 o                         
  -1   7   5        507.51        466.71        41.16 o                         
   0   7   5        336.03        298.55        29.51 o                         
   1   7   5       7823.57       7304.42       213.01 o                         
   2   7   5       1769.20       1844.57        71.16 o                         
   3   7   5         86.36         85.11        12.65 o                         
   4   7   5       5871.29       5805.98       124.01 o                         
   5   7   5       5075.80       4906.12       109.02 o                         
   6   7   5         28.58         32.46        13.15 o                         
   7   7   5       6728.42       6846.84       144.53 o                         
   8   7   5       9201.16       9414.52       190.89 o                         
   9   7   5        935.95        925.05        37.67 o                         
  10   7   5       3705.51       3880.65        96.64 o                         
  11   7   5       5854.96       6022.56       266.34 o                         
  12   7   5         33.91         39.81        20.12 o                         
  13   7   5       4632.65       4447.06       150.70 o                         
  14   7   5       2727.76       2571.02       108.87 o                         
  15   7   5        637.44        658.96       107.40 o                         
  16   7   5        572.85        635.51        74.36 o                         
  -6   8   5        798.64        761.40        61.72 o                         
  -5   8   5          7.08         16.28        22.23 o                         
  -4   8   5       1758.58       1677.20        84.70 o                         
  -3   8   5       5552.93       5690.68       178.57 o                         
  -2   8   5       1803.36       1482.39        73.16 o                         
  -1   8   5       2054.17       1856.09       113.15 o                         
   0   8   5       2792.02       2709.12        99.93 o                         
   1   8   5       1170.40        977.41        92.93 o                         
   2   8   5       1783.51       1579.74        68.07 o                         
   3   8   5       5791.74       5593.00       157.34 o                         
   4   8   5       1540.68       1620.71        49.54 o                         
   5   8   5        291.04        285.58        20.79 o                         
   6   8   5       3991.94       3917.91        93.78 o                         
   7   8   5        246.38        311.01        22.37 o                         
   8   8   5        462.96        436.88        27.74 o                         
   9   8   5       1281.14       1217.70        45.48 o                         
  10   8   5       2505.11       2453.65        71.80 o                         
  11   8   5          6.64         16.45        13.55 o                         
  12   8   5        649.79        546.85        45.09 o                         
  13   8   5         29.52          0.23        19.90 o                         
  14   8   5         15.27         30.62        24.54 o                         
  15   8   5        292.05        271.38        44.00 o                         
  16   8   5         60.58         57.45        38.88 o                         
  -5   9   5        500.81        476.62        51.93 o                         
  -4   9   5        643.34        632.40        54.20 o                         
  -3   9   5         59.10         87.99        32.37 o                         
  -2   9   5       1202.93        956.61        61.45 o                         
  -1   9   5       1405.91       1116.16        64.04 o                         
   0   9   5        443.95        420.68        38.13 o                         
   1   9   5        362.41        282.28        34.72 o                         
   2   9   5       9145.17       9256.19       243.66 o                         
   3   9   5       1843.20       1796.73        75.05 o                         
   4   9   5       1632.58       1584.80        79.85 o                         
   5   9   5       3087.72       3201.31       101.68 o                         
   6   9   5        109.10        131.94        17.45 o                         
   7   9   5       1523.41       1629.15        53.79 o                         
   8   9   5       3251.37       3323.80        87.23 o                         
   9   9   5       2203.07       2237.66        67.61 o                         
  10   9   5        652.02        523.55        31.46 o                         
  11   9   5       4594.47       4879.70       119.77 o                         
  12   9   5       2228.96       2166.37       125.08 o                         
  13   9   5         20.18         25.22        21.99 o                         
  14   9   5       1159.71       1171.21        70.30 o                         
  15   9   5       1652.40       1809.99       139.78 o                         
  16   9   5         80.43         52.01        41.29 o                         
  -4  10   5        413.64        462.62        52.14 o                         
  -3  10   5       3083.38       2670.73       116.07 o                         
  -2  10   5       1064.34       1079.41        68.33 o                         
  -1  10   5        838.84        790.29        56.59 o                         
   0  10   5       2438.37       2394.84        99.82 o                         
   1  10   5       1073.67        959.41        58.30 o                         
   2  10   5        189.20        222.25        32.64 o                         
   3  10   5       3259.21       3118.10       361.47 o                         
   4  10   5       3984.11       3822.04       125.12 o                         
   5  10   5        606.39        511.32        38.32 o                         
   6  10   5        695.88        750.53        56.39 o                         
   7  10   5       2569.67       2616.50        74.88 o                         
   8  10   5        360.35        374.61        46.93 o                         
   9  10   5        155.51        178.58        21.31 o                         
  10  10   5        820.76        817.85        40.46 o                         
  11  10   5        813.67        844.68        41.72 o                         
  12  10   5        651.62        663.65        38.40 o                         
  13  10   5        799.85        799.66        56.24 o                         
  14  10   5         64.99         70.27        27.02 o                         
  15  10   5         74.60         16.25        43.00 o                         
  -3  11   5        126.80        124.20        37.22 o                         
  -2  11   5        226.12        195.97        38.10 o                         
  -1  11   5       1149.25       1011.04        67.22 o                         
   0  11   5        364.81        349.75       119.97 o                         
   1  11   5         15.50         43.87        22.47 o                         
   2  11   5       2056.68       2065.59       138.77 o                         
   3  11   5       6356.03       6034.59       388.97 o                         
   4  11   5        134.39        161.41        29.10 o                         
   5  11   5       3640.49       3518.07       120.30 o                         
   6  11   5       1278.03       1149.15        82.03 o                         
   7  11   5          2.13         -2.22        15.26 o                         
   8  11   5       5761.83       5948.50       138.79 o                         
   9  11   5       5632.30       5846.17       138.12 o                         
  10  11   5        702.06        662.02        41.82 o                         
  11  11   5       2195.80       2221.53        73.13 o                         
  12  11   5       2342.26       2506.84        98.60 o                         
  13  11   5        346.13        320.36        45.76 o                         
  14  11   5       1157.65       1133.02       106.65 o                         
  15  11   5       1852.42       1812.89       140.85 o                         
  -2  12   5       1178.64       1116.03       201.17 o                         
  -1  12   5         16.63         41.17        46.68 o                         
   0  12   5       1021.29       1051.11        70.53 o                         
   1  12   5       1558.80       1594.18        83.14 o                         
   2  12   5        317.40        312.59        42.19 o                         
   3  12   5       4167.93       3750.82       133.99 o                         
   4  12   5       2597.51       2540.50       102.84 o                         
   5  12   5         99.49         92.68        40.87 o                         
   6  12   5       1140.26       1006.24       115.41 o                         
   7  12   5       2207.16       2013.35       198.54 o                         
   8  12   5         73.86        102.18        25.05 o                         
   9  12   5        550.75        554.48        35.01 o                         
  10  12   5       1452.67       1353.27        55.44 o                         
  11  12   5        684.58        596.69        38.22 o                         
  12  12   5         48.47         41.85        22.44 o                         
  13  12   5        587.55        766.44        85.92 o                         
  14  12   5        165.07        208.91        58.71 o                         
  15  12   5         87.28         77.72        43.05 o                         
   0  13   5        772.79        702.04        60.55 o                         
   1  13   5          1.12         10.67        22.46 o                         
   2  13   5        228.08        249.71        41.20 o                         
   3  13   5       2157.95       2194.26       122.67 o                         
   4  13   5         62.44         52.53        38.76 o                         
   5  13   5       1757.29       1501.14        87.43 o                         
   6  13   5       1844.10       1842.00        86.05 o                         
   7  13   5        979.93        944.62        58.54 o                         
   8  13   5        973.54       1039.03       106.03 o                         
   9  13   5       4132.55       4256.50       136.72 o                         
  10  13   5        454.80        504.06        44.80 o                         
  11  13   5        423.85        449.20        79.40 o                         
  12  13   5       1139.71       1289.23        69.62 o                         
  13  13   5        796.70        887.18        60.95 o                         
  14  13   5         13.94        -32.18        32.18 o                         
   2  14   5       1004.36       1101.22        73.40 o                         
   3  14   5         11.25         39.31        23.28 o                         
   4  14   5       1614.55       1573.69        96.16 o                         
   5  14   5        296.71        372.78        46.45 o                         
   6  14   5         40.15         48.58        23.44 o                         
   7  14   5       1230.21       1140.46        96.91 o                         
   8  14   5        894.64        859.73        73.17 o                         
   9  14   5          3.34         39.41        24.18 o                         
  10  14   5        504.35        509.82        56.79 o                         
  11  14   5        796.08        841.84        57.24 o                         
  12  14   5          2.18          1.33        21.16 o                         
  13  14   5        554.89        729.82        78.14 o                         
   4  15   5        138.05        134.49        35.58 o                         
   5  15   5        724.47        598.80        54.24 o                         
   6  15   5        768.35        783.28        61.23 o                         
   7  15   5        694.05        655.08        56.51 o                         
   8  15   5         19.86         32.22        24.78 o                         
   9  15   5       1488.91       1305.95        74.60 o                         
  10  15   5        546.52        822.94        84.52 o                         
  11  15   5          4.48         18.73        41.85 o                         
  12  15   5        592.39        786.88        58.82 o                         
  -9 -15   6         80.39        135.07        39.02 o                         
  -8 -15   6         11.71         15.38        29.62 o                         
  -7 -15   6        262.97        244.70        42.61 o                         
  -6 -15   6        267.82        271.18        43.83 o                         
  -5 -15   6         21.84         30.88        43.50 o                         
  -4 -15   6         47.71         72.33        29.83 o                         
 -11 -14   6        471.19        473.87        55.66 o                         
 -10 -14   6       1143.12       1165.62        73.86 o                         
  -9 -14   6         62.21         63.54        58.26 o                         
  -8 -14   6        616.33        612.79        54.36 o                         
  -7 -14   6       1554.33       1492.78       129.29 o                         
  -6 -14   6        111.65        101.70        62.60 o                         
  -5 -14   6        760.51        880.69       113.18 o                         
  -4 -14   6       1672.83       1696.91        86.26 o                         
  -3 -14   6        906.94       1102.78       120.46 o                         
  -2 -14   6        353.36        392.60        48.68 o                         
  -1 -14   6       4116.85       4441.36       219.09 o                         
 -12 -13   6       1284.55       1199.19        76.08 o                         
 -11 -13   6        160.74        269.35        42.12 o                         
 -10 -13   6         30.69         76.75        26.60 o                         
  -9 -13   6       1142.51       1135.97        71.82 o                         
  -8 -13   6       1201.11       1150.79        69.75 o                         
  -7 -13   6         40.82         61.01        23.52 o                         
  -6 -13   6        887.41        883.63        60.18 o                         
  -5 -13   6        446.94        470.83        66.43 o                         
  -4 -13   6         12.73         31.40        20.37 o                         
  -3 -13   6          7.45          5.16        18.19 o                         
  -2 -13   6        252.09        325.56        89.23 o                         
  -1 -13   6          7.15         16.42        26.22 o                         
   0 -13   6         80.40         55.25        27.71 o                         
   1 -13   6         11.16        -32.49        32.49 o                         
 -12 -12   6        387.69        446.65        49.19 o                         
 -11 -12   6         13.19         37.30        22.36 o                         
 -10 -12   6       2459.73       2158.66       100.08 o                         
  -9 -12   6       3080.60       3000.89       239.40 o                         
  -8 -12   6         31.68         21.22        19.40 o                         
  -7 -12   6       3040.01       2806.47       111.94 o                         
  -6 -12   6       2712.27       2825.08       268.29 o                         
  -5 -12   6        233.82        284.88        99.47 o                         
  -4 -12   6       4653.22       4749.70       155.72 o                         
  -3 -12   6       3444.66       3637.67       129.00 o                         
  -2 -12   6        432.89        365.77        39.77 o                         
  -1 -12   6       2669.90       2783.48       107.79 o                         
   0 -12   6        935.11        875.74        56.41 o                         
   1 -12   6         25.19         34.65        42.96 o                         
   2 -12   6       1139.51       1213.07        98.15 o                         
   3 -12   6       2511.92       2662.82       152.82 o                         
 -13 -11   6        253.09        312.00        47.76 o                         
 -12 -11   6        185.40        164.14        54.02 o                         
 -11 -11   6       1826.02       1532.99       240.70 o                         
 -10 -11   6        315.41        400.73        43.90 o                         
  -9 -11   6        429.22        401.46        83.90 o                         
  -8 -11   6       2385.17       2273.67       147.64 o                         
  -7 -11   6        514.08        461.30        42.17 o                         
  -6 -11   6        516.59        547.06        44.84 o                         
  -5 -11   6        703.70        716.34        49.79 o                         
  -4 -11   6        140.39        125.08        27.22 o                         
  -3 -11   6        285.37        300.55        66.46 o                         
  -2 -11   6        162.92        202.35        42.31 o                         
  -1 -11   6        851.63        920.18        56.50 o                         
   0 -11   6        101.45        106.31        37.29 o                         
   1 -11   6        174.26        225.28        79.84 o                         
   2 -11   6        429.06        472.99        53.54 o                         
   3 -11   6        110.50        145.44        45.01 o                         
 -13 -10   6        807.00        824.92       160.59 o                         
 -12 -10   6        970.64        929.01        66.14 o                         
 -11 -10   6         21.85         29.86        22.90 o                         
 -10 -10   6       1040.97        845.40        59.37 o                         
  -9 -10   6       3892.37       3720.82       132.46 o                         
  -8 -10   6        735.75        638.11        63.13 o                         
  -7 -10   6       1344.95       1301.53        67.83 o                         
  -6 -10   6       4421.00       4206.43       138.21 o                         
  -5 -10   6       2593.99       2556.89        98.65 o                         
  -4 -10   6        868.48        803.18        95.07 o                         
  -3 -10   6       6338.87       6534.38       219.26 o                         
  -2 -10   6       1329.29       1197.83        61.64 o                         
  -1 -10   6         56.19         63.02        22.03 o                         
   0 -10   6       2296.82       2259.88        89.51 o                         
   1 -10   6       1312.39       1396.97        67.09 o                         
   2 -10   6         19.21          9.75        47.97 o                         
   3 -10   6       3150.42       3337.43       116.30 o                         
   4 -10   6       2992.06       3032.04       158.36 o                         
 -13  -9   6        183.86        181.28        65.14 o                         
 -12  -9   6          1.00         11.99        30.63 o                         
 -11  -9   6       1142.20       1185.80        71.42 o                         
 -10  -9   6        815.75        778.28        55.81 o                         
  -9  -9   6        505.47        472.06        52.82 o                         
  -8  -9   6       2948.65       2711.41       104.77 o                         
  -7  -9   6       1775.86       1855.26       120.65 o                         
  -6  -9   6        124.52         98.13        24.34 o                         
  -5  -9   6        463.74        478.32        38.82 o                         
  -4  -9   6        538.20        475.93        79.71 o                         
  -3  -9   6         32.12         30.23        16.37 o                         
  -2  -9   6       1192.76       1224.87        60.02 o                         
  -1  -9   6       2042.22       2032.26        80.89 o                         
   0  -9   6        416.27        430.39        36.02 o                         
   1  -9   6        106.05         81.49        25.90 o                         
   2  -9   6        719.98        761.95        55.96 o                         
   3  -9   6         76.54         70.25        21.70 o                         
   4  -9   6          1.73         30.73        23.81 o                         
   5  -9   6        519.05        560.16        63.86 o                         
 -13  -8   6        222.68        252.28        61.17 o                         
 -12  -8   6        971.67       1006.86        66.99 o                         
 -11  -8   6        853.19        771.50        99.49 o                         
 -10  -8   6        678.48        736.15        53.22 o                         
  -9  -8   6       5162.12       4845.91       155.27 o                         
  -8  -8   6       1783.53       1642.06       122.99 o                         
  -7  -8   6          7.10         28.46        24.37 o                         
  -6  -8   6       3542.16       3443.32       116.28 o                         
  -5  -8   6       2831.59       2792.24       100.05 o                         
  -4  -8   6         20.98         22.54        16.87 o                         
  -3  -8   6       8580.51       8958.61       186.27 o                         
  -2  -8   6       8714.07       8966.15       184.32 o                         
  -1  -8   6          6.63         38.58        15.18 o                         
   0  -8   6       6454.59       6550.57       179.14 o                         
   1  -8   6       7125.60       7321.63       268.52 o                         
   2  -8   6       1559.76       1557.30        66.41 o                         
   3  -8   6       3675.16       3824.62       120.02 o                         
   4  -8   6       7245.48       7206.14       361.67 o                         
   5  -8   6       1574.18       1511.58       103.08 o                         
   6  -8   6        631.06        703.98        72.09 o                         
 -13  -7   6        795.83        784.67        82.04 o                         
 -12  -7   6         13.57         34.06        22.89 o                         
 -11  -7   6       2678.27       2437.38       102.92 o                         
 -10  -7   6       1946.46       1913.79       116.61 o                         
  -9  -7   6        210.57        192.62        32.56 o                         
  -8  -7   6        969.77        787.15       193.75 o                         
  -7  -7   6       1571.09       1407.26        80.69 o                         
  -6  -7   6        635.12        557.32        63.15 o                         
  -5  -7   6        711.36        618.82        41.53 o                         
  -4  -7   6       1334.94       1254.66       108.92 o                         
  -3  -7   6        328.53        294.29        19.42 o                         
  -2  -7   6        429.86        474.65        31.39 o                         
  -1  -7   6       2226.16       2201.05        62.35 o                         
   0  -7   6       2282.82       2200.80        79.12 o                         
   1  -7   6         25.56         36.46        14.24 o                         
   2  -7   6        383.51        355.27        29.79 o                         
   3  -7   6        510.59        521.30        36.29 o                         
   4  -7   6         22.17         22.15        17.01 o                         
   5  -7   6        238.84        333.65        52.26 o                         
   6  -7   6        218.31        187.15        43.08 o                         
   7  -7   6         28.97         61.17        33.85 o                         
   8  -7   6        439.12        485.79        67.81 o                         
 -13  -6   6        207.47        193.90        38.80 o                         
 -12  -6   6       1270.55       1208.11        71.58 o                         
 -11  -6   6       2180.84       2293.99        98.99 o                         
 -10  -6   6         45.70         40.42        21.67 o                         
  -9  -6   6       3142.97       3145.96       113.90 o                         
  -8  -6   6       5427.81       5361.28       160.93 o                         
  -7  -6   6        364.82        346.51        41.62 o                         
  -6  -6   6       1459.91       1291.75        60.66 o                         
  -5  -6   6       6070.36       5981.94       166.15 o                         
  -4  -6   6        469.20        358.31        30.21 o                         
  -3  -6   6       4034.59       4074.66        91.80 o                         
  -2  -6   6      11225.65      11572.75       223.86 o                         
  -1  -6   6       2153.77       2271.33        61.39 o                         
   0  -6   6       3445.27       3387.21        83.05 o                         
   1  -6   6      12575.31      12842.40       304.63 o                         
   2  -6   6       1081.83       1026.68        47.58 o                         
   3  -6   6        511.76        484.60        32.72 o                         
   4  -6   6       6893.72       7139.16       185.67 o                         
   5  -6   6       5457.91       5547.31       152.95 o                         
   6  -6   6         80.13        108.45        35.22 o                         
   7  -6   6       3189.15       3210.45       164.64 o                         
   8  -6   6       4673.40       4497.84       211.31 o                         
   9  -6   6          4.64         24.34        30.81 o                         
 -13  -5   6       1951.94       2155.05       102.30 o                         
 -12  -5   6       1773.94       1801.52        89.28 o                         
 -11  -5   6        195.04        212.69        90.62 o                         
 -10  -5   6       2138.57       2290.00       151.60 o                         
  -9  -5   6        352.38        307.30        35.02 o                         
  -8  -5   6        428.83        386.61        72.12 o                         
  -7  -5   6        346.53        306.05        30.80 o                         
  -6  -5   6       3825.51       3685.82       116.81 o                         
  -5  -5   6        352.87        350.82        35.74 o                         
  -4  -5   6       6209.53       5804.57       158.48 o                         
  -3  -5   6       2610.77       2329.96        80.65 o                         
  -2  -5   6        358.90        417.14        28.53 o                         
  -1  -5   6       3268.56       3076.77        74.27 o                         
   0  -5   6       2201.10       2034.34        64.07 o                         
   1  -5   6        305.66        260.30        19.12 o                         
   2  -5   6         43.64         33.44        11.52 o                         
   3  -5   6        222.13        249.05        37.04 o                         
   4  -5   6        265.38        272.21        38.87 o                         
   5  -5   6         16.01         37.93        24.67 o                         
   6  -5   6        517.47        464.17        56.87 o                         
   7  -5   6         18.35         29.48        25.79 o                         
   8  -5   6          0.12         30.55        27.58 o                         
   9  -5   6        253.43        332.29        58.95 o                         
  10  -5   6         38.34         36.19        24.39 o                         
 -13  -4   6         51.50         68.65        30.21 o                         
 -12  -4   6        102.15        178.35        36.31 o                         
 -11  -4   6        984.25       1016.48        63.88 o                         
 -10  -4   6       1367.14       1309.65        69.01 o                         
  -9  -4   6        589.77        616.53        43.74 o                         
  -8  -4   6        775.68        738.43        47.12 o                         
  -7  -4   6       1037.98       1019.54        52.95 o                         
  -6  -4   6        429.18        415.33        44.43 o                         
  -5  -4   6       5816.54       5860.51       160.64 o                         
  -4  -4   6       1733.40       1649.23        64.46 o                         
  -3  -4   6         96.84        129.64        12.40 o                         
  -2  -4   6       3869.49       3367.60        77.40 o                         
  -1  -4   6       4344.73       4178.90        92.24 o                         
   0  -4   6        227.48        256.56        16.71 o                         
   1  -4   6       9408.60       9841.25       192.44 o                         
   2  -4   6      12098.80      12411.77       237.19 o                         
   3  -4   6       1108.13       1136.68        38.70 o                         
   4  -4   6       2636.80       2390.78        64.03 o                         
   5  -4   6       4282.40       4163.25        97.99 o                         
   6  -4   6        268.44        276.78        45.19 o                         
   7  -4   6       2136.82       2182.52       125.52 o                         
   8  -4   6       2758.35       2690.14       106.27 o                         
   9  -4   6       1451.96       1260.28        71.63 o                         
  10  -4   6        840.40        764.68        58.39 o                         
  11  -4   6       2957.21       3115.90       129.82 o                         
 -13  -3   6        880.73        900.71        94.47 o                         
 -12  -3   6       1092.06       1230.59        72.22 o                         
 -11  -3   6        123.94        151.39        46.22 o                         
 -10  -3   6       2643.81       2496.98       116.29 o                         
  -9  -3   6        880.49        950.74        55.74 o                         
  -8  -3   6       1024.72        896.66        51.45 o                         
  -7  -3   6        462.65        431.99        25.68 o                         
  -6  -3   6       6541.93       6547.34       139.61 o                         
  -5  -3   6        101.18         97.26        19.15 o                         
  -4  -3   6       1657.94       1760.53       101.04 o                         
  -3  -3   6       7174.14       7121.06       143.36 o                         
  -2  -3   6      27771.79      29709.82       529.13 o                         
  -1  -3   6        560.14        653.17        29.74 o                         
   0  -3   6       3733.18       3523.32        80.27 o                         
   1  -3   6       5432.94       5584.70       118.65 o                         
   2  -3   6        808.58        886.06        31.48 o                         
   3  -3   6       3237.99       3190.65        75.31 o                         
   4  -3   6       2871.09       2853.86        70.11 o                         
   5  -3   6         25.10         17.97         9.33 o                         
   6  -3   6       1578.46       1492.15        67.41 o                         
   7  -3   6        102.47        153.13        27.48 o                         
   8  -3   6          6.69         -1.69        15.68 o                         
   9  -3   6          6.63         19.62        20.03 o                         
  10  -3   6         30.14          9.75        25.51 o                         
  11  -3   6          0.17         -3.36        26.17 o                         
  12  -3   6         73.40         38.58        36.52 o                         
 -12  -2   6          6.47         25.25        39.45 o                         
 -11  -2   6         63.19        109.48        47.40 o                         
 -10  -2   6       2859.27       2902.31       154.10 o                         
  -9  -2   6          1.01         30.56        17.45 o                         
  -8  -2   6       1105.68       1035.44        48.66 o                         
  -7  -2   6        826.77        909.57        38.59 o                         
  -6  -2   6         72.78         97.13        14.94 o                         
  -5  -2   6       2089.58       2082.17        58.61 o                         
  -4  -2   6       8277.61       8652.76       237.22 o                         
  -3  -2   6         76.41         94.02        12.24 o                         
  -2  -2   6       2264.36       1999.91        52.26 o                         
  -1  -2   6      24115.76      24576.17       440.25 o                         
   0  -2   6       2295.17       2268.57        56.14 o                         
   1  -2   6       2065.20       1962.28        50.62 o                         
   2  -2   6      25757.25      27176.50       672.25 o                         
   3  -2   6       9202.21       8926.73       203.48 o                         
   4  -2   6       1653.28       1657.22        64.81 o                         
   5  -2   6      13420.35      13846.28       334.65 o                         
   6  -2   6       4035.97       4016.09       125.78 o                         
   7  -2   6        997.80        976.88        54.11 o                         
   8  -2   6       1870.37       1758.83       291.63 o                         
   9  -2   6       3121.38       3146.84       117.04 o                         
  10  -2   6          0.13          5.90        18.45 o                         
  11  -2   6       1966.94       2078.30        97.61 o                         
  12  -2   6       1657.19       1866.45        97.19 o                         
 -12  -1   6       1916.35       2158.04       145.23 o                         
 -11  -1   6        215.68        261.35        59.30 o                         
 -10  -1   6        360.33        366.53        39.02 o                         
  -9  -1   6       5383.06       5390.59       131.97 o                         
  -8  -1   6       1006.38        913.73        41.89 o                         
  -7  -1   6        283.83        295.11        24.73 o                         
  -6  -1   6       9746.14      10249.98       215.83 o                         
  -5  -1   6       5898.94       6313.16       136.05 o                         
  -4  -1   6        252.94        317.34        20.50 o                         
  -3  -1   6       2342.46       2109.95        56.42 o                         
  -2  -1   6      12118.18      12713.88       238.81 o                         
  -1  -1   6       3526.97       3707.17       111.88 o                         
   0  -1   6      23491.58      24820.39       443.59 o                         
   1  -1   6       6126.50       5892.79       195.29 o                         
   2  -1   6        734.77        939.33        29.90 o                         
   3  -1   6       1682.08       1636.05        60.41 o                         
   5  -1   6         10.77          1.97        10.20 o                         
   6  -1   6        339.62        363.32        73.39 o                         
   7  -1   6       1241.03       1082.94        55.44 o                         
   8  -1   6         34.28         15.40        29.83 o                         
   9  -1   6          2.16          0.66        14.06 o                         
  10  -1   6        400.04        349.37        38.84 o                         
  11  -1   6         54.19        100.64        29.60 o                         
  12  -1   6         36.26         43.45        26.63 o                         
  13  -1   6         27.57         49.19        27.47 o                         
 -12   0   6         15.87         76.48        36.20 o                         
 -11   0   6       1080.58        996.15        95.49 o                         
 -10   0   6        700.02        742.77        76.76 o                         
  -9   0   6       3349.42       3477.14       124.32 o                         
  -8   0   6       1200.44       1183.74        48.98 o                         
  -7   0   6       1970.07       1993.54        63.65 o                         
  -6   0   6       1026.98       1136.72        43.81 o                         
  -5   0   6        387.38        402.34        37.36 o                         
  -4   0   6       7318.02       7387.33       153.59 o                         
  -3   0   6       2157.83       2246.37        59.72 o                         
  -2   0   6        174.86        156.17        14.10 o                         
  -1   0   6      10395.54      10299.85       196.46 o                         
   0   0   6      10682.78      10801.07       203.91 o                         
   1   0   6          4.74         10.55         5.88 o                         
   2   0   6       6509.69       6076.99       121.41 o                         
   3   0   6      16418.40      16451.47       378.24 o                         
   4   0   6        258.92        301.25        24.49 o                         
   5   0   6       4792.02       4829.50       156.49 o                         
   6   0   6       8248.94       8086.24       324.86 o                         
   7   0   6       1345.75       1315.71        84.57 o                         
   8   0   6       5873.93       5895.73       171.77 o                         
   9   0   6       3491.30       3566.30       123.21 o                         
  10   0   6       3574.27       3601.94       128.31 o                         
  11   0   6        361.66        381.80        43.80 o                         
  12   0   6       2343.03       2316.49       104.18 o                         
  13   0   6        672.68        618.12        82.84 o                         
 -10   1   6          4.09          5.74        33.50 o                         
  -9   1   6       2001.68       2145.38        95.13 o                         
  -8   1   6       4138.75       3896.10       132.98 o                         
  -7   1   6        160.75        203.07        22.74 o                         
  -6   1   6       2992.37       3053.08        91.82 o                         
  -5   1   6       4725.46       4832.21       134.79 o                         
  -4   1   6       1715.39       1615.98        50.54 o                         
  -3   1   6       4820.50       4842.43       137.54 o                         
  -2   1   6       6261.45       5736.15       120.47 o                         
  -1   1   6       3339.19       3437.12        81.86 o                         
   0   1   6        903.14        894.48        30.47 o                         
   1   1   6       5955.08       5163.88       432.96 o                         
   2   1   6       3268.89       3205.80        71.53 o                         
   3   1   6       1707.65       1927.56        52.14 o                         
   4   1   6       3062.68       2791.78        86.82 o                         
   5   1   6       8305.46       8931.51       223.95 o                         
   6   1   6         76.06         52.63        16.27 o                         
   7   1   6       2202.53       1952.77        76.15 o                         
   8   1   6        437.35        401.09        33.38 o                         
   9   1   6          0.82          3.77        20.50 o                         
  10   1   6       1267.50       1264.20        67.44 o                         
  11   1   6       2041.38       1931.03        89.09 o                         
  12   1   6          3.66         23.38        20.76 o                         
  13   1   6        173.54        203.34        64.26 o                         
  14   1   6         76.21        125.65        42.48 o                         
 -11   2   6         19.77         44.81        37.03 o                         
 -10   2   6        128.88        131.13        47.40 o                         
  -9   2   6         27.10         41.51        30.93 o                         
  -8   2   6        166.21        187.63        46.85 o                         
  -7   2   6       1528.08       1485.36        73.19 o                         
  -6   2   6       1271.56       1219.45        63.00 o                         
  -5   2   6          0.62         29.44        11.68 o                         
  -4   2   6       5373.42       5023.11       113.50 o                         
  -3   2   6      11770.70      11724.55       227.21 o                         
  -2   2   6          2.25          6.15         7.88 o                         
  -1   2   6       4011.37       4010.38        89.22 o                         
   0   2   6      10620.08      10433.99       199.14 o                         
   1   2   6       1634.28       1631.72        55.58 o                         
   2   2   6       2058.89       1914.04        49.13 o                         
   3   2   6      16407.07      16200.27       295.53 o                         
   4   2   6       1764.56       1686.53        43.77 o                         
   5   2   6       1050.48        993.56        46.01 o                         
   6   2   6       3210.75       2618.48       125.77 o                         
   7   2   6       5951.01       5924.67       165.17 o                         
   8   2   6        711.41        700.39        73.33 o                         
   9   2   6       7761.26       8044.38       219.42 o                         
  10   2   6       1552.44       1325.47        67.71 o                         
  11   2   6        141.52        136.36        29.02 o                         
  12   2   6       2983.24       2918.85       155.87 o                         
  13   2   6       3496.45       3333.71       130.21 o                         
  14   2   6         45.40         67.47        29.26 o                         
 -10   3   6        375.38        344.84        68.29 o                         
  -9   3   6         33.43         31.36        23.06 o                         
  -8   3   6       4805.03       5067.35       168.00 o                         
  -7   3   6       1786.47       1902.31        86.94 o                         
  -6   3   6        172.15        125.55        25.97 o                         
  -5   3   6       8184.32       8449.67       229.03 o                         
  -4   3   6       5737.21       5612.40       233.01 o                         
  -3   3   6         19.24         33.15         9.94 o                         
  -2   3   6      11909.06      12383.66       288.79 o                         
  -1   3   6       5661.40       5590.75       184.49 o                         
   0   3   6        193.05        166.75        13.63 o                         
   1   3   6       2647.01       2680.60        64.40 o                         
   2   3   6       2084.26       1946.24        50.54 o                         
   3   3   6       1125.23       1033.58        36.88 o                         
   4   3   6       4379.33       4490.33        95.69 o                         
   5   3   6       4733.06       4851.44       101.93 o                         
   6   3   6        300.94        241.14        35.31 o                         
   7   3   6       1749.51       1645.10        72.49 o                         
   8   3   6        185.64        179.77        25.40 o                         
   9   3   6         36.55         43.46        17.68 o                         
  10   3   6        179.24        153.46        27.07 o                         
  11   3   6       1563.81       1472.85        73.03 o                         
  12   3   6        507.04        534.31        46.35 o                         
  13   3   6         35.78         41.77        23.17 o                         
  14   3   6         29.61         54.63        25.66 o                         
  15   3   6        110.21        100.65        31.17 o                         
  -9   4   6        197.00        221.89        42.10 o                         
  -8   4   6         26.78         44.43        32.09 o                         
  -7   4   6       1059.21       1058.09       128.12 o                         
  -6   4   6       1548.39       1516.23        75.71 o                         
  -5   4   6        273.08        239.50        38.12 o                         
  -4   4   6       1720.63       1594.07        72.05 o                         
  -3   4   6       8571.52       9031.97       236.65 o                         
  -2   4   6       4336.74       4271.03       183.68 o                         
  -1   4   6       1530.26       1597.96        73.26 o                         
   0   4   6       4778.69       4594.06       124.74 o                         
   1   4   6       1664.88       1568.05        74.03 o                         
   2   4   6        413.45        413.08        23.87 o                         
   3   4   6      11402.92      11355.42       215.62 o                         
   4   4   6       9900.68       9647.88       186.73 o                         
   5   4   6        277.99        253.47        22.41 o                         
   6   4   6       2141.07       1985.84        52.40 o                         
   7   4   6       5980.21       6121.06       127.39 o                         
   8   4   6        170.51        170.76        25.19 o                         
   9   4   6       3818.24       3742.18       121.79 o                         
  10   4   6       3376.47       3392.70       126.79 o                         
  11   4   6       2103.35       1893.03       250.41 o                         
  12   4   6        648.04        619.05        48.41 o                         
  13   4   6       2539.97       2542.11       108.25 o                         
  14   4   6       1123.66       1102.38        90.69 o                         
  15   4   6        197.13        250.82        42.70 o                         
  -9   5   6         14.61        -18.01        27.66 o                         
  -8   5   6       1035.87        960.39        73.15 o                         
  -7   5   6       4242.32       4018.25       146.29 o                         
  -6   5   6         94.41         67.68        25.41 o                         
  -5   5   6       1011.23       1045.34       141.48 o                         
  -4   5   6       2175.81       1678.92       117.76 o                         
  -3   5   6        470.38        431.43        37.29 o                         
  -2   5   6        958.23        913.06        50.31 o                         
  -1   5   6       4128.35       4370.13       131.77 o                         
   0   5   6       2827.47       2670.57        90.35 o                         
   1   5   6        922.65        902.92        31.28 o                         
   2   5   6      11933.62      12478.87       236.86 o                         
   3   5   6       2849.07       2838.95        69.28 o                         
   4   5   6        256.82        238.37        16.79 o                         
   5   5   6       7120.67       7227.91       161.16 o                         
   6   5   6       4736.66       4812.62       105.49 o                         
   7   5   6        933.08        793.21        32.95 o                         
   8   5   6       2721.37       2729.12        86.71 o                         
   9   5   6       1530.65       1558.80        69.51 o                         
  10   5   6          1.63         -0.73        13.64 o                         
  11   5   6       1343.98       1268.71        66.50 o                         
  12   5   6       1498.73       1352.47        72.01 o                         
  13   5   6        212.02        208.17        35.97 o                         
  14   5   6          8.46         -0.82        19.35 o                         
  15   5   6         78.30         72.55        27.38 o                         
  -8   6   6         88.18         89.06        31.37 o                         
  -7   6   6          0.17        -14.82        22.68 o                         
  -6   6   6        558.88        579.20        51.69 o                         
  -5   6   6        842.12        820.72        57.36 o                         
  -4   6   6        434.05        408.07        42.34 o                         
  -3   6   6        217.71        296.60        63.30 o                         
  -2   6   6       2031.78       1956.63       185.36 o                         
  -1   6   6        142.54        116.28        22.79 o                         
   0   6   6       2555.56       2455.20        88.33 o                         
   1   6   6       3864.42       3711.37       188.59 o                         
   2   6   6        506.03        511.21        23.41 o                         
   3   6   6        768.47        697.98        28.59 o                         
   4   6   6       5602.49       5736.92       122.63 o                         
   5   6   6       3341.73       3244.62        79.08 o                         
   6   6   6        332.83        336.81        21.01 o                         
   7   6   6       7450.47       7709.89       165.70 o                         
   8   6   6       5297.90       5282.99       171.53 o                         
   9   6   6       1601.21       1576.19        65.29 o                         
  10   6   6       5817.90       5761.89       170.84 o                         
  11   6   6       6119.39       6345.75       336.02 o                         
  12   6   6         26.80         17.69        18.73 o                         
  13   6   6       4963.49       4708.89       158.87 o                         
  14   6   6       2006.98       2008.14        95.37 o                         
  15   6   6         25.86         65.17        24.82 o                         
  -7   7   6       2018.84       2004.48       101.31 o                         
  -6   7   6       1491.87       1427.94        82.54 o                         
  -5   7   6        284.47        275.41        41.93 o                         
  -4   7   6       3009.68       2854.64       114.16 o                         
  -3   7   6       2691.46       2539.25       102.40 o                         
  -2   7   6          0.19         13.95        16.54 o                         
  -1   7   6       5976.12       5839.30       172.80 o                         
   0   7   6       2809.94       2649.18        96.79 o                         
   1   7   6         10.54         29.10        15.79 o                         
   2   7   6       1688.71       1587.59        66.45 o                         
   3   7   6       2596.03       2502.85        65.21 o                         
   4   7   6        122.86        111.33        16.18 o                         
   5   7   6       1143.51       1119.94        40.10 o                         
   6   7   6       5839.80       6001.33       162.46 o                         
   7   7   6       1127.27       1105.70        41.00 o                         
   8   7   6       2605.55       2674.36        72.48 o                         
   9   7   6       6076.32       5891.74       131.58 o                         
  10   7   6       1733.90       1636.58       146.30 o                         
  11   7   6       1121.80       1072.30        61.24 o                         
  12   7   6       1483.04       1362.36        71.93 o                         
  13   7   6          3.23         10.34        19.63 o                         
  14   7   6         18.17         40.47        23.33 o                         
  15   7   6        191.77        124.71        33.54 o                         
  -6   8   6        106.46         62.66        59.04 o                         
  -5   8   6        712.72        566.45        52.74 o                         
  -4   8   6        165.29        164.63        34.64 o                         
  -3   8   6        965.20        896.54        60.63 o                         
  -2   8   6       1918.96       1677.06        80.67 o                         
  -1   8   6        281.74        263.77        35.10 o                         
   0   8   6        104.93         70.56        41.26 o                         
   1   8   6       4851.86       4663.73       182.51 o                         
   2   8   6       1587.55       1536.60        68.10 o                         
   3   8   6        158.80        170.75        25.94 o                         
   4   8   6       3589.54       3516.82        86.26 o                         
   5   8   6       3201.78       3091.57        79.45 o                         
   6   8   6         50.30         45.47        12.23 o                         
   7   8   6       1906.12       2070.18        65.81 o                         
   8   8   6       3649.95       3711.62        93.69 o                         
   9   8   6        860.71        801.66        36.75 o                         
  10   8   6       4490.71       4506.21       110.07 o                         
  11   8   6       4903.86       4660.97       149.99 o                         
  12   8   6       1288.86       1141.10        65.06 o                         
  13   8   6       2621.25       2526.05       140.19 o                         
  14   8   6       2995.37       2810.31       116.54 o                         
  15   8   6       1029.90       1113.56       145.82 o                         
  -5   9   6         22.95         32.01        28.69 o                         
  -4   9   6       1561.56       1412.84       118.37 o                         
  -3   9   6       3285.28       3319.58       161.94 o                         
  -2   9   6        747.87        628.65        52.09 o                         
  -1   9   6       1629.44       1651.26        80.62 o                         
   0   9   6       3397.30       3131.64       116.32 o                         
   1   9   6        230.56        210.11        32.19 o                         
   2   9   6         30.84         37.57        24.13 o                         
   3   9   6       2121.67       1907.31        81.76 o                         
   4   9   6       1490.64       1371.61        64.24 o                         
   5   9   6        219.70        233.71        20.68 o                         
   6   9   6       3649.58       3571.11        90.63 o                         
   7   9   6        606.84        638.99        32.42 o                         
   8   9   6        248.00        275.43        26.43 o                         
   9   9   6       1201.09       1196.72        47.02 o                         
  10   9   6       1654.88       1649.74        57.87 o                         
  11   9   6        114.47         92.60        39.56 o                         
  12   9   6        216.14        243.07        36.39 o                         
  13   9   6          2.99         16.86        20.24 o                         
  14   9   6         44.77         31.68        22.08 o                         
  15   9   6        317.59        338.04        47.19 o                         
  -4  10   6        237.30        234.54        42.81 o                         
  -3  10   6         18.92         47.26        24.08 o                         
  -2  10   6        433.28        444.78        48.42 o                         
  -1  10   6       1068.33        890.21       144.76 o                         
   0  10   6          1.16          4.90        24.40 o                         
   1  10   6         74.60        112.12        27.88 o                         
   2  10   6       4045.39       3533.25       124.39 o                         
   3  10   6        863.42        851.79        69.56 o                         
   4  10   6         18.57         17.25        16.03 o                         
   5  10   6       1155.51       1047.08        56.59 o                         
   6  10   6        159.22        171.58        32.06 o                         
   7  10   6       1815.68       1762.44        59.00 o                         
   8  10   6       5670.79       5853.64       136.27 o                         
   9  10   6       4602.81       4615.15       127.98 o                         
  10  10   6         12.43          8.21        13.62 o                         
  11  10   6       4446.47       4317.97       235.83 o                         
  12  10   6       1843.26       1953.93       173.24 o                         
  13  10   6        170.19        138.59        57.98 o                         
  14  10   6       1970.38       1949.26        94.58 o                         
  15  10   6       1412.34       1519.04       128.15 o                         
  -3  11   6       1363.45       1112.63       103.78 o                         
  -2  11   6       1205.52        943.58        68.33 o                         
  -1  11   6         25.24         24.66        23.13 o                         
   0  11   6       1489.64       1452.20        79.13 o                         
   1  11   6       1754.04       1577.62        80.78 o                         
   2  11   6        277.87        261.52        42.47 o                         
   3  11   6       4848.44       4524.65       220.85 o                         
   4  11   6       6467.03       6007.06       249.04 o                         
   5  11   6        146.06        116.19        25.62 o                         
   6  11   6       1451.17       1420.95        69.79 o                         
   7  11   6       3007.40       3108.02       112.07 o                         
   8  11   6        339.62        298.79        28.32 o                         
   9  11   6        297.87        327.43        33.93 o                         
  10  11   6       1832.19       1640.85        60.58 o                         
  11  11   6        804.68        781.98        42.37 o                         
  12  11   6        139.40        107.85        28.10 o                         
  13  11   6       1004.37        988.41        64.67 o                         
  14  11   6         38.49         59.19        29.46 o                         
  15  11   6         16.44        -10.45        34.81 o                         
  -1  12   6        390.87        411.36        55.35 o                         
   0  12   6        273.42        269.23        58.50 o                         
   1  12   6         78.47         99.59        43.66 o                         
   2  12   6        291.16        314.59        42.53 o                         
   3  12   6       1676.58       1443.94        77.11 o                         
   4  12   6          0.88          5.09        17.39 o                         
   5  12   6       1715.91       1656.10        79.67 o                         
   6  12   6       1028.81       1065.54        61.97 o                         
   7  12   6         12.34         12.22        21.60 o                         
   8  12   6       3303.89       3361.54       119.92 o                         
   9  12   6       2211.07       2285.39        75.06 o                         
  10  12   6        371.03        406.31        32.18 o                         
  11  12   6        715.72        805.12        53.83 o                         
  12  12   6       1396.64       1544.65        61.39 o                         
  13  12   6        751.98        896.44        62.79 o                         
  14  12   6        577.90        636.66        83.71 o                         
   0  13   6        242.62        279.66        62.81 o                         
   1  13   6        972.01       1082.39        72.05 o                         
   2  13   6       1163.92       1111.82        71.45 o                         
   3  13   6       1741.07       1667.61        86.70 o                         
   4  13   6       2757.70       2725.38       113.97 o                         
   5  13   6        471.17        495.62        46.16 o                         
   6  13   6        163.44        168.71        32.23 o                         
   7  13   6       1524.12       1598.00        79.47 o                         
   8  13   6        971.46        834.03        56.13 o                         
   9  13   6        165.56        202.97        55.39 o                         
  10  13   6       1778.21       1714.69       134.09 o                         
  11  13   6        951.62       1050.53        51.80 o                         
  12  13   6         31.91         16.41        22.99 o                         
  13  13   6        429.00        410.18        71.83 o                         
  14  13   6        291.76        309.93        70.02 o                         
   2  14   6         44.34        121.02        42.33 o                         
   3  14   6       1173.80       1070.92        71.49 o                         
   4  14   6        104.99        100.28        29.13 o                         
   5  14   6        804.26        846.50        65.72 o                         
   6  14   6       1923.93       2008.09        94.76 o                         
   7  14   6        661.57        680.06        54.68 o                         
   8  14   6         54.61        105.70        31.30 o                         
   9  14   6       2242.63       2298.16       100.35 o                         
  10  14   6        612.74        727.36        55.12 o                         
  11  14   6         33.73         30.11        25.77 o                         
  12  14   6        867.09       1048.26        90.88 o                         
  13  14   6        446.18        520.72        74.91 o                         
   5  15   6        225.68        350.46        48.70 o                         
   6  15   6         23.43         18.52        26.69 o                         
   7  15   6        359.54        372.33        48.82 o                         
   8  15   6       1637.87       1653.58       140.65 o                         
   9  15   6         50.92        106.69        33.63 o                         
  10  15   6        231.94        224.60        39.82 o                         
  11  15   6       1047.34       1251.49       106.01 o                         
 -10 -14   7        533.65        473.24        87.90 o                         
  -9 -14   7       1239.78       1194.21        99.08 o                         
  -8 -14   7        809.45        860.41        68.55 o                         
  -7 -14   7        197.90        227.72        39.56 o                         
  -6 -14   7       1929.76       2081.10       100.38 o                         
  -5 -14   7        371.16        366.10        52.40 o                         
  -4 -14   7         34.41         29.78        22.04 o                         
  -3 -14   7          2.62         -1.74        22.18 o                         
  -2 -14   7        741.80        762.69        58.90 o                         
 -11 -13   7         82.03        173.17        36.69 o                         
 -10 -13   7       2494.13       2230.86       105.26 o                         
  -9 -13   7       1050.74       1042.95        69.43 o                         
  -8 -13   7        770.49        797.65        59.81 o                         
  -7 -13   7       2856.43       2671.66       113.43 o                         
  -6 -13   7       1033.40       1056.20        66.88 o                         
  -5 -13   7        372.27        452.70        57.08 o                         
  -4 -13   7       2361.34       2800.69       114.42 o                         
  -3 -13   7        783.11        812.78        57.83 o                         
  -2 -13   7          0.70         15.55        21.36 o                         
  -1 -13   7       5074.16       5255.13       171.62 o                         
   0 -13   7       2217.90       2416.41       104.33 o                         
   1 -13   7          8.15          9.08        35.11 o                         
 -12 -12   7       1873.23       1541.20       167.92 o                         
 -11 -12   7        630.55        728.12        58.46 o                         
 -10 -12   7         30.32         23.93        23.71 o                         
  -9 -12   7       1237.72       1064.89        74.69 o                         
  -8 -12   7       1090.46       1094.58        67.97 o                         
  -7 -12   7         36.78         50.59        24.33 o                         
  -6 -12   7       1184.46       1295.36        72.10 o                         
  -5 -12   7        791.90        720.23        53.61 o                         
  -4 -12   7         21.52         52.24        22.44 o                         
  -3 -12   7         49.26         85.57        26.28 o                         
  -2 -12   7        759.23        824.31        56.31 o                         
  -1 -12   7         18.82          5.32        19.07 o                         
   0 -12   7       1202.13       1237.40        83.91 o                         
   1 -12   7        966.47        959.14        59.56 o                         
   2 -12   7        242.70        234.89        37.21 o                         
 -12 -11   7        559.85        512.34        54.87 o                         
 -11 -11   7        124.46         93.84        29.88 o                         
 -10 -11   7       1233.50       1098.67       119.33 o                         
  -9 -11   7       1826.67       1741.61       116.62 o                         
  -8 -11   7         39.48         53.92        35.93 o                         
  -7 -11   7       1473.89       1295.77        71.16 o                         
  -6 -11   7       2174.69       2008.44        90.20 o                         
  -5 -11   7          0.71          3.03        16.49 o                         
  -4 -11   7       2759.94       2619.45       119.29 o                         
  -3 -11   7       3353.06       3286.60       119.09 o                         
  -2 -11   7        392.49        408.94        38.64 o                         
  -1 -11   7       1609.93       1553.71        98.41 o                         
   0 -11   7       2896.30       2997.01       111.61 o                         
   1 -11   7          6.88         33.25        20.72 o                         
   2 -11   7       1432.44       1525.75        75.02 o                         
   3 -11   7       3046.45       3413.93       177.47 o                         
 -13 -10   7        167.00        167.81        38.33 o                         
 -12 -10   7        224.26        187.51        50.96 o                         
 -11 -10   7       2103.21       2051.15       112.79 o                         
 -10 -10   7        421.19        305.52        43.40 o                         
  -9 -10   7        196.93        205.87        68.15 o                         
  -8 -10   7       2874.86       2496.72       232.24 o                         
  -7 -10   7        826.13        772.59        53.50 o                         
  -6 -10   7        457.73        423.86        70.88 o                         
  -5 -10   7        495.17        502.36        42.77 o                         
  -4 -10   7        438.34        445.06        39.47 o                         
  -3 -10   7        550.98        514.84        41.83 o                         
  -2 -10   7       1522.21       1371.59       141.59 o                         
  -1 -10   7       1365.15       1223.94        63.30 o                         
   0 -10   7         48.02         66.18        21.75 o                         
   1 -10   7        135.15        145.20        28.84 o                         
   2 -10   7         61.50        101.03        41.97 o                         
   3 -10   7        124.64        146.76        29.38 o                         
   4 -10   7         35.88         45.16        31.81 o                         
   5 -10   7        104.54        202.83        51.08 o                         
 -13  -9   7        403.64        447.33       138.42 o                         
 -12  -9   7        465.92        514.62        53.09 o                         
 -11  -9   7          7.42          2.04        22.75 o                         
 -10  -9   7        645.81        629.93        52.36 o                         
  -9  -9   7        639.55        561.54        46.74 o                         
  -8  -9   7          1.28          7.44        16.62 o                         
  -7  -9   7       1318.66       1120.59        63.00 o                         
  -6  -9   7       3091.05       2761.48       104.44 o                         
  -5  -9   7       2036.45       1689.63       355.25 o                         
  -4  -9   7       1849.23       1723.41       211.03 o                         
  -3  -9   7       8736.46       8654.06       231.93 o                         
  -2  -9   7       2517.87       2673.74        84.65 o                         
  -1  -9   7        100.12        110.32        18.09 o                         
   0  -9   7       2491.52       2594.06        95.99 o                         
   1  -9   7       1283.72       1177.65        90.87 o                         
   2  -9   7         22.86         52.12        24.74 o                         
   3  -9   7       3712.00       3819.32       125.08 o                         
   4  -9   7       4847.71       5178.37       231.72 o                         
   5  -9   7         17.34        110.21        35.25 o                         
   6  -9   7       1075.26       1080.34        93.29 o                         
 -13  -8   7        386.20        450.37        53.41 o                         
 -12  -8   7          6.40          8.56        25.03 o                         
 -11  -8   7       1912.57       1939.65        93.91 o                         
 -10  -8   7       2620.39       2308.43       100.78 o                         
  -9  -8   7         32.20         41.80        21.39 o                         
  -8  -8   7       4007.72       4069.34       242.31 o                         
  -7  -8   7       4254.30       4041.93       186.80 o                         
  -6  -8   7        738.57        644.72        46.47 o                         
  -5  -8   7       1180.30       1054.65        57.08 o                         
  -4  -8   7       1628.13       1503.65        68.80 o                         
  -3  -8   7        759.55        705.66        45.04 o                         
  -2  -8   7       1184.25       1156.04        71.43 o                         
  -1  -8   7       1991.32       2042.97        90.18 o                         
   0  -8   7       1717.60       1741.74        59.62 o                         
   1  -8   7         38.76         28.47        16.49 o                         
   2  -8   7        586.54        679.19       128.43 o                         
   3  -8   7        501.95        549.83        47.87 o                         
   4  -8   7         36.36         49.70        30.32 o                         
   5  -8   7        678.20        780.99        75.32 o                         
   6  -8   7        295.00        349.72        58.23 o                         
   7  -8   7         56.67        140.30        42.94 o                         
 -13  -7   7         43.75         54.61        55.70 o                         
 -12  -7   7        286.49        303.38        44.85 o                         
 -11  -7   7        305.66        288.69        42.41 o                         
 -10  -7   7         22.56         25.03        21.82 o                         
  -9  -7   7       4977.04       4727.35       366.54 o                         
  -8  -7   7       6393.27       6113.38       187.27 o                         
  -7  -7   7        605.34        393.91        89.17 o                         
  -6  -7   7       2997.46       2867.43       103.66 o                         
  -5  -7   7       4610.17       4460.16       138.08 o                         
  -4  -7   7         55.96         59.87        19.41 o                         
  -3  -7   7       3464.91       3455.21        83.91 o                         
  -2  -7   7       4661.98       4914.90       112.12 o                         
  -1  -7   7          1.41          0.65        14.81 o                         
   0  -7   7       4079.39       4202.94       120.36 o                         
   1  -7   7       3519.92       3477.43        96.07 o                         
   2  -7   7       1464.20       1473.04        59.12 o                         
   3  -7   7       2102.58       2011.67        76.65 o                         
   4  -7   7       5635.35       5777.15       161.32 o                         
   5  -7   7       2298.81       2222.40       128.72 o                         
   6  -7   7        226.08        249.74        49.47 o                         
   7  -7   7       2421.27       2547.54       147.35 o                         
   8  -7   7        836.52        990.59        90.23 o                         
 -13  -6   7       2238.47       2263.20       189.79 o                         
 -12  -6   7        305.74        322.21        55.16 o                         
 -11  -6   7        338.98        416.13        44.92 o                         
 -10  -6   7       3234.13       3278.64       123.05 o                         
  -9  -6   7         95.88        123.61        28.41 o                         
  -8  -6   7       1609.42       1537.10        74.29 o                         
  -7  -6   7       6084.01       5680.00       167.55 o                         
  -6  -6   7       1818.55       1897.85        78.82 o                         
  -5  -6   7        361.07        326.29        32.07 o                         
  -4  -6   7       4713.67       4838.16       143.01 o                         
  -3  -6   7        396.79        392.71        47.28 o                         
  -2  -6   7        837.13        880.12        52.39 o                         
  -1  -6   7       1752.26       1685.42        51.30 o                         
   0  -6   7       2442.32       2479.72        68.17 o                         
   1  -6   7        434.40        429.75        25.52 o                         
   2  -6   7       1798.42       1892.57        58.23 o                         
   3  -6   7       2752.72       2574.83        72.45 o                         
   4  -6   7        244.62        309.06        24.38 o                         
   5  -6   7        449.31        388.01        37.14 o                         
   6  -6   7       1392.04       1329.00        69.95 o                         
   7  -6   7        745.36        667.75        51.16 o                         
   8  -6   7        169.22        167.82        51.65 o                         
   9  -6   7         86.04        108.42        30.73 o                         
 -13  -5   7         29.77         43.18        32.10 o                         
 -12  -5   7        961.94        984.04        67.41 o                         
 -11  -5   7        789.21        846.61        59.80 o                         
 -10  -5   7         70.90        140.09        29.19 o                         
  -9  -5   7       2249.07       2195.32        92.79 o                         
  -8  -5   7       5769.40       5743.59       171.15 o                         
  -7  -5   7        610.93        638.40        44.46 o                         
  -6  -5   7        220.28        200.75        28.50 o                         
  -5  -5   7       3468.95       3225.40       107.46 o                         
  -4  -5   7       1599.29       1421.87        62.20 o                         
  -3  -5   7       1024.69        953.51        33.50 o                         
  -2  -5   7       4580.42       4391.42        99.14 o                         
  -1  -5   7       4865.25       5164.51       113.61 o                         
   0  -5   7       1418.36       1348.03        44.17 o                         
   1  -5   7      14393.24      15063.55       287.04 o                         
   2  -5   7       3551.94       3381.39       116.26 o                         
   3  -5   7          6.44          6.82        13.10 o                         
   4  -5   7       4084.13       4134.27       100.09 o                         
   5  -5   7       3356.98       3424.37       118.16 o                         
   6  -5   7          0.02          2.82        14.12 o                         
   7  -5   7       1373.60       1269.11        68.91 o                         
   8  -5   7       6091.42       5872.13       251.35 o                         
   9  -5   7         78.99         93.42        28.65 o                         
  10  -5   7       1167.89       1291.28        78.57 o                         
 -12  -4   7        392.88        498.74        49.62 o                         
 -11  -4   7        114.90        123.87        30.89 o                         
 -10  -4   7       3525.54       3610.10       129.36 o                         
  -9  -4   7       1081.39       1006.87        64.50 o                         
  -8  -4   7        356.41        358.37        34.75 o                         
  -7  -4   7        123.42        126.36        24.88 o                         
  -6  -4   7       2210.33       2038.48       103.39 o                         
  -5  -4   7        260.01        267.99        30.42 o                         
  -4  -4   7       2621.24       2712.48        74.30 o                         
  -3  -4   7       5494.80       5383.15       116.10 o                         
  -2  -4   7       2191.26       2062.25        55.76 o                         
  -1  -4   7       2940.47       2724.17        68.58 o                         
   0  -4   7       7049.95       7354.57       262.68 o                         
   1  -4   7       1937.97       1943.80        54.88 o                         
   2  -4   7        107.75         93.79        14.02 o                         
   3  -4   7       2396.54       2235.66        77.56 o                         
   4  -4   7        486.22        469.60        24.88 o                         
   5  -4   7        178.34        214.84        57.51 o                         
   6  -4   7       1551.91       1581.54        93.77 o                         
   7  -4   7        243.88        270.81        44.65 o                         
   8  -4   7          9.53         11.32        25.87 o                         
   9  -4   7        652.22        697.64        55.34 o                         
  10  -4   7        149.36        173.26        35.74 o                         
  11  -4   7         17.19          8.27        25.07 o                         
 -12  -3   7         69.74         81.57        72.42 o                         
 -11  -3   7        789.02        763.92        57.26 o                         
 -10  -3   7       1118.05       1078.90        64.25 o                         
  -9  -3   7        313.58        298.73        37.54 o                         
  -8  -3   7        938.35        977.46        59.87 o                         
  -7  -3   7        134.04        147.85        19.40 o                         
  -6  -3   7         78.14         98.44        17.86 o                         
  -5  -3   7       2891.13       2994.72        77.04 o                         
  -4  -3   7       5773.00       5820.04       125.50 o                         
  -3  -3   7        109.72        139.54        14.70 o                         
  -2  -3   7      21144.35      22828.93       415.63 o                         
  -1  -3   7      15746.70      16025.54       298.27 o                         
   0  -3   7       9962.43      10370.70       201.40 o                         
   1  -3   7       5215.96       5201.24       112.08 o                         
   2  -3   7      14758.72      15522.32       311.04 o                         
   3  -3   7       1468.82       1556.93        46.39 o                         
   4  -3   7       3658.80       3832.28        88.91 o                         
   5  -3   7       9934.62       9425.26       320.60 o                         
   6  -3   7       1930.60       1891.38        79.84 o                         
   7  -3   7       4078.53       3858.93       130.72 o                         
   8  -3   7       2898.21       2835.53       135.68 o                         
   9  -3   7       3396.34       3150.38       121.32 o                         
  10  -3   7       1076.66       1016.71        66.09 o                         
  11  -3   7       2643.62       2815.82       121.22 o                         
  12  -3   7        535.02        557.16       119.26 o                         
 -12  -2   7       2034.02       2319.02       154.49 o                         
 -11  -2   7        211.17        242.38        58.36 o                         
 -10  -2   7       1175.85       1206.38       239.84 o                         
  -9  -2   7       3641.01       3533.34       147.52 o                         
  -8  -2   7        671.66        683.22        36.69 o                         
  -7  -2   7        148.50        172.04        20.77 o                         
  -6  -2   7       3707.27       3628.67        92.00 o                         
  -5  -2   7       2220.53       2379.35        85.59 o                         
  -4  -2   7       1521.55       1585.36        49.50 o                         
  -3  -2   7       6059.22       5971.12       127.29 o                         
  -2  -2   7       2971.54       2854.18        70.44 o                         
  -1  -2   7        407.90        386.63        29.11 o                         
   0  -2   7       6843.86       6731.98       137.53 o                         
   1  -2   7       2116.98       2076.68        54.86 o                         
   2  -2   7       1310.91       1443.00        42.67 o                         
   3  -2   7       1402.88       1364.10        59.08 o                         
   4  -2   7       4082.61       4285.83       219.59 o                         
   5  -2   7        575.64        501.54        36.64 o                         
   6  -2   7       2016.26       2167.68        85.55 o                         
   7  -2   7        890.85        859.01        52.17 o                         
   8  -2   7         12.16         18.52        16.58 o                         
   9  -2   7        319.07        315.49        39.06 o                         
  10  -2   7        262.29        273.20        39.74 o                         
  11  -2   7          0.33         35.48        23.83 o                         
  12  -2   7        179.15        133.07        36.58 o                         
 -11  -1   7        190.99        270.36        62.59 o                         
 -10  -1   7       2593.62       2590.04       157.04 o                         
  -9  -1   7        113.75        181.35        25.63 o                         
  -8  -1   7        700.27        681.79        37.81 o                         
  -7  -1   7        560.60        557.33        32.25 o                         
  -6  -1   7          8.78         24.07        11.66 o                         
  -5  -1   7       1107.26       1185.80        44.26 o                         
  -4  -1   7       4859.33       4929.52       112.00 o                         
  -3  -1   7        381.96        356.65        21.62 o                         
  -2  -1   7          9.51         38.32        10.23 o                         
  -1  -1   7       2983.21       2557.02        66.74 o                         
   0  -1   7         82.01        124.29        13.00 o                         
   1  -1   7        546.53        458.79        21.61 o                         
   2  -1   7      12062.52      12605.44       237.36 o                         
   3  -1   7       4198.11       4068.73        89.10 o                         
   4  -1   7        395.45        351.11        53.06 o                         
   5  -1   7       9435.79       9006.25       231.77 o                         
   6  -1   7       6890.29       6600.33       183.19 o                         
   7  -1   7          8.34         18.53        14.81 o                         
   8  -1   7       4418.06       3815.74       254.42 o                         
   9  -1   7       4438.05       4591.02       150.95 o                         
  10  -1   7       1439.02       1222.80       110.32 o                         
  11  -1   7       1661.00       1637.11       130.36 o                         
  12  -1   7       3035.82       3287.17       133.83 o                         
  13  -1   7         46.33         64.62        30.31 o                         
 -11   0   7       1001.57       1148.37       103.50 o                         
 -10   0   7         71.57         98.32        38.58 o                         
  -9   0   7       2307.97       2421.48       101.31 o                         
  -8   0   7        734.98        807.92        48.20 o                         
  -7   0   7         24.22         54.00        15.87 o                         
  -6   0   7       3278.84       3376.34        89.85 o                         
  -5   0   7       4752.64       4960.17       116.22 o                         
  -4   0   7        232.78        244.21        20.78 o                         
  -3   0   7       1987.24       2054.61        58.48 o                         
  -2   0   7       7477.15       7396.03       151.46 o                         
  -1   0   7       3369.81       3700.39       104.11 o                         
   0   0   7       1233.42       1106.31        36.25 o                         
   1   0   7       8919.51       8721.62       170.35 o                         
   2   0   7        916.86        832.88        29.60 o                         
   3   0   7       4160.28       4401.86        94.71 o                         
   4   0   7       5899.37       5604.96       193.47 o                         
   5   0   7       1183.81        975.77       109.66 o                         
   6   0   7         32.69         31.94        15.00 o                         
   7   0   7       2064.34       1906.47        77.70 o                         
   8   0   7        182.39        160.59        27.70 o                         
   9   0   7        315.93        323.83        36.41 o                         
  10   0   7       1191.33       1133.88        65.34 o                         
  11   0   7        264.49        240.52        85.77 o                         
  12   0   7          9.91         34.37        23.60 o                         
  13   0   7        143.50        133.33        56.25 o                         
 -10   1   7          1.46         36.63        35.66 o                         
  -9   1   7       1289.63       1302.50        84.73 o                         
  -8   1   7        191.09        200.56        59.80 o                         
  -7   1   7        760.16        838.29        53.00 o                         
  -6   1   7       1481.58       1532.81        54.75 o                         
  -5   1   7          1.69         -0.40        10.60 o                         
  -4   1   7       5633.67       5859.89       130.54 o                         
  -3   1   7       1509.45       1425.65        46.47 o                         
  -2   1   7         96.12        105.73        14.80 o                         
  -1   1   7        559.02        492.60        24.30 o                         
   0   1   7       6519.58       6554.75       192.41 o                         
   1   1   7        113.61        121.66        13.05 o                         
   2   1   7       8198.72       8010.11       157.97 o                         
   3   1   7      14953.10      15327.41       357.19 o                         
   4   1   7         21.08          9.40        10.74 o                         
   5   1   7       8542.74       8479.14       216.79 o                         
   6   1   7       8127.10       8116.73       213.65 o                         
   7   1   7       4958.11       4851.95       144.75 o                         
   8   1   7       2397.02       2172.97        92.71 o                         
   9   1   7       2558.28       2354.98        94.41 o                         
  10   1   7       1356.13       1238.17        94.87 o                         
  11   1   7        705.80        661.56        71.20 o                         
  12   1   7       2181.15       2022.54        96.03 o                         
  13   1   7       1226.35       1210.57        75.21 o                         
  14   1   7          8.36         33.69        24.64 o                         
 -10   2   7         92.81        144.63        35.19 o                         
  -9   2   7       1855.75       1809.97        91.94 o                         
  -8   2   7       3491.12       3480.59       184.66 o                         
  -7   2   7        556.69        623.00        48.51 o                         
  -6   2   7       1433.80       1498.89        72.07 o                         
  -5   2   7       7396.77       7222.61       201.18 o                         
  -4   2   7       2419.06       2354.45        67.07 o                         
  -3   2   7       2397.29       2403.32        65.76 o                         
  -2   2   7       7027.88       6797.49       142.27 o                         
  -1   2   7       9876.46       9766.56       192.22 o                         
   0   2   7        190.65        188.64        16.04 o                         
   1   2   7       8114.51       8167.95       201.93 o                         
   2   2   7      10842.05      10866.25       207.81 o                         
   3   2   7        957.90        892.45        31.01 o                         
   4   2   7       1695.33       1461.44        41.44 o                         
   5   2   7       1179.18        914.36        45.31 o                         
   6   2   7        518.35        519.60        96.24 o                         
   7   2   7        879.00        782.60        45.97 o                         
   8   2   7        489.96        426.77        36.17 o                         
   9   2   7         36.61         32.08        20.41 o                         
  10   2   7        625.24        702.71       114.07 o                         
  11   2   7       2201.09       2010.51        90.84 o                         
  12   2   7         10.20         26.54        19.14 o                         
  13   2   7        213.28        253.45        68.18 o                         
  14   2   7         94.59        141.98        32.79 o                         
  -9   3   7        162.47        183.40        47.02 o                         
  -8   3   7        214.66        309.54        67.64 o                         
  -7   3   7        603.21        617.63        49.75 o                         
  -6   3   7        360.31        369.07        38.46 o                         
  -5   3   7         25.55         61.89        20.41 o                         
  -4   3   7        534.67        512.80        54.22 o                         
  -3   3   7       6640.16       6607.72       170.34 o                         
  -2   3   7        263.21        216.01        17.65 o                         
  -1   3   7        764.69        738.96        32.28 o                         
   0   3   7      10525.30      10665.68       207.25 o                         
   1   3   7       2215.45       2462.68        62.90 o                         
   2   3   7        560.98        484.78        29.26 o                         
   3   3   7      14554.39      15690.53       291.66 o                         
   4   3   7       5764.41       5723.22       119.47 o                         
   5   3   7        392.12        389.45        19.32 o                         
   6   3   7       1928.92       1616.94        65.76 o                         
   7   3   7       1112.63       1064.58        53.19 o                         
   8   3   7         17.75         19.26        13.83 o                         
   9   3   7       5914.98       5646.52       167.87 o                         
  10   3   7        781.72        581.78        45.42 o                         
  11   3   7         75.75         90.43        32.46 o                         
  12   3   7       1554.05       1472.74        77.06 o                         
  13   3   7       2312.49       2286.39       243.95 o                         
  14   3   7        273.76        249.50        42.96 o                         
  -9   4   7          9.49         16.74        24.52 o                         
  -8   4   7       3199.01       3197.01       131.15 o                         
  -7   4   7       1297.76       1462.88        79.91 o                         
  -6   4   7         30.89         24.94        20.13 o                         
  -5   4   7       3344.62       3495.08       125.17 o                         
  -4   4   7       3495.62       3346.47       117.95 o                         
  -3   4   7         94.58         96.82        21.85 o                         
  -2   4   7       4310.53       4222.59       131.30 o                         
  -1   4   7       8641.48       8367.23       217.29 o                         
   0   4   7         95.47         65.09        11.82 o                         
   1   4   7      12588.68      13293.10       252.28 o                         
   2   4   7       7664.04       7527.36       152.71 o                         
   3   4   7       1675.91       1624.37        51.45 o                         
   4   4   7       4405.42       4453.50        98.90 o                         
   5   4   7       5411.21       5154.41       111.17 o                         
   6   4   7       4976.43       5136.13       110.62 o                         
   7   4   7        202.06        186.46        25.44 o                         
   8   4   7       3420.15       3406.80       113.28 o                         
   9   4   7          2.44         -4.05        14.44 o                         
  10   4   7        112.85         75.79        22.60 o                         
  11   4   7        869.75        809.74        54.51 o                         
  12   4   7       1278.39       1175.60        67.35 o                         
  13   4   7         56.22         34.90        23.32 o                         
  14   4   7        202.39        236.01        57.28 o                         
  15   4   7        221.09        192.26        40.81 o                         
  -8   5   7         76.09        126.75        33.79 o                         
  -7   5   7        137.88        122.01        31.77 o                         
  -6   5   7        166.92        151.18        37.89 o                         
  -5   5   7        409.18        423.57        50.24 o                         
  -4   5   7         42.08         48.89        19.29 o                         
  -3   5   7        455.59        464.27        38.89 o                         
  -2   5   7       1361.12       1311.94        63.53 o                         
  -1   5   7       1347.46       1300.16        60.82 o                         
   0   5   7       2842.84       2778.39        95.35 o                         
   1   5   7        836.34        823.13        31.40 o                         
   2   5   7         37.17         30.22         9.63 o                         
   3   5   7       1206.21       1262.52        41.49 o                         
   4   5   7      12451.32      12699.15       243.65 o                         
   5   5   7       1189.60       1185.70        40.08 o                         
   6   5   7        803.85        709.73        38.22 o                         
   7   5   7       4472.31       4411.11       100.31 o                         
   8   5   7        730.53        671.56        43.49 o                         
   9   5   7       3232.56       3249.48       112.74 o                         
  10   5   7       4101.68       3715.98       126.85 o                         
  11   5   7       1289.52       1062.30        61.59 o                         
  12   5   7         33.23         16.93        18.96 o                         
  13   5   7       2199.02       2173.29        98.41 o                         
  14   5   7       1314.20       1312.27        78.05 o                         
  15   5   7         48.46         27.06        25.17 o                         
  -7   6   7       3790.95       3967.05       152.55 o                         
  -6   6   7        200.52        249.26        54.20 o                         
  -5   6   7       1353.13       1517.76       103.84 o                         
  -4   6   7       3850.27       3895.92       191.14 o                         
  -3   6   7        569.47        607.54        52.04 o                         
  -2   6   7       3385.65       3326.25       117.20 o                         
  -1   6   7       5576.90       5357.86       180.76 o                         
   0   6   7       3655.56       3495.34       115.32 o                         
   1   6   7        225.98        227.43        27.82 o                         
   2   6   7       2422.63       2344.58        64.28 o                         
   3   6   7       2251.00       2197.84        67.04 o                         
   4   6   7        244.78        252.75        19.66 o                         
   5   6   7       5530.59       6086.51       131.64 o                         
   6   6   7       9962.07      10224.04       203.89 o                         
   7   6   7          6.50          1.78         8.63 o                         
   8   6   7       3829.33       4053.16        96.65 o                         
   9   6   7       3323.50       3459.42       117.24 o                         
  10   6   7        193.01        155.58        36.15 o                         
  11   6   7        888.02        835.06        54.70 o                         
  12   6   7       3871.64       3815.92       136.17 o                         
  13   6   7        543.36        482.92        49.28 o                         
  14   6   7        208.01        236.82        40.72 o                         
  15   6   7        168.24        188.92        36.68 o                         
  -6   7   7        446.09        464.36        78.46 o                         
  -5   7   7        271.21        181.66        36.07 o                         
  -4   7   7          0.09         -0.09        19.80 o                         
  -3   7   7       2171.64       1924.56        89.02 o                         
  -2   7   7       3711.19       3608.05       127.55 o                         
  -1   7   7         33.85         39.61        16.88 o                         
   0   7   7       1438.65       1369.42        83.69 o                         
   1   7   7       2838.58       2856.81       108.03 o                         
   2   7   7        629.01        541.55        38.62 o                         
   3   7   7       1061.15       1145.41        40.40 o                         
   4   7   7       3540.38       3553.05        87.36 o                         
   5   7   7       1876.58       1726.31        86.73 o                         
   6   7   7          7.21         26.69        10.98 o                         
   7   7   7       1990.51       2133.34        62.68 o                         
   8   7   7       4109.75       4121.15       100.05 o                         
   9   7   7          3.26          9.62        11.73 o                         
  10   7   7       3943.46       3602.30       540.09 o                         
  11   7   7       3667.63       3667.85       128.82 o                         
  12   7   7        723.79        717.38        53.43 o                         
  13   7   7       1644.12       1594.96        82.87 o                         
  14   7   7       2202.59       2140.69       100.69 o                         
  15   7   7          5.66         14.53        27.57 o                         
  -5   8   7        185.66        156.60        56.99 o                         
  -4   8   7       2499.18       2351.52       107.34 o                         
  -3   8   7       2685.51       2560.66       120.34 o                         
  -2   8   7         27.20         55.09        23.61 o                         
  -1   8   7       5724.84       5694.70       176.00 o                         
   0   8   7       3323.41       3312.58       118.38 o                         
   1   8   7        658.53        570.84        43.16 o                         
   2   8   7       1781.54       1639.66        72.97 o                         
   3   8   7       3533.44       3444.48       167.58 o                         
   4   8   7        191.31        238.24        21.72 o                         
   5   8   7       2558.28       2632.68        89.20 o                         
   6   8   7       2274.56       2186.50        64.74 o                         
   7   8   7        251.63        263.16        22.62 o                         
   8   8   7       5265.53       5419.87       125.52 o                         
   9   8   7       1703.63       1646.20        55.38 o                         
  10   8   7       1688.41       1399.01       160.43 o                         
  11   8   7        755.67        681.07        50.07 o                         
  12   8   7       2773.54       2761.47       110.43 o                         
  13   8   7        250.36        251.22        39.15 o
[truncated: 251,830 more chars]
